# Supplementary material for: Graph isomorphism-based algorithm for cross-checking chemical and crystallographic descriptions
Source: J Cheminform. 2023 Feb 23;15:25. doi: 10.1186/s13321-023-00692-1 (PMC9948373; doi:10.1186/s13321-023-00692-1)
Supplement: Supplementary file 2 — Additional file 2. Comparison results for COD entries. [file 13321_2023_692_MOESM2_ESM.gz]

Archive with 1 entries (1 files):
- 13321_2023_692_MOESM2_ESM
