# Supplementary material for: Graph isomorphism-based algorithm for cross-checking chemical and crystallographic descriptions
Source: J Cheminform. 2023 Feb 23;15:25. doi: 10.1186/s13321-023-00692-1 (PMC9948373; doi:10.1186/s13321-023-00692-1)
Supplement: Supplementary file 2 — Additional file 2. Comparison results for COD entries. [file 13321_2023_692_MOESM2_ESM.gz › 13321_2023_692_MOESM2_ESM]

"id","Curated SMILES / Chem. name from CIF","Curated SMILES / Coordinate-derived annot.","Chem. name from CIF / Coordinate-derived annot.","Chem. name from CIF / Chem. name from CML","Chem. name from CIF / Chem. name from title","Coordinate-derived annot. / Chem. name from CML","Chem. name from CML / CML-encoded annot."
"1000017","isomorphic","not checked","not checked","not checked","not checked","not checked","not checked"
"1000018","isomorphic disregarding chirality","isomorphic","isomorphic disregarding chirality","not checked","not checked","not checked","not checked"
"1000019","isomorphic disregarding bond order","isomorphic disregarding bond order","isomorphic disregarding cis/trans","not checked","not checked","not checked","not checked"
"1000021","not checked","not checked","isomorphic disregarding chirality, bond order","not checked","not checked","not checked","not checked"
"1000027","isomorphic","not checked","not checked","not checked","not checked","not checked","not checked"
"1000033","not checked","not checked","unknown","not checked","not checked","not checked","not checked"
"1000037","isomorphic","unknown","unknown","not checked","not checked","not checked","not checked"
"1000041","isomorphic","isomorphic","isomorphic","not checked","not checked","not checked","not checked"
"1000043","isomorphic","unknown","unknown","not checked","not checked","not checked","not checked"
"1000044","isomorphic","isomorphic","isomorphic","not checked","not checked","not checked","not checked"
"1000045","not checked","not checked","unknown","not checked","not checked","not checked","not checked"
"1000050","isomorphic","unknown","unknown","not checked","not checked","not checked","not checked"
"1000053","isomorphic","not checked","not checked","not checked","not checked","not checked","not checked"
"1000058","unknown","not checked","not checked","not checked","not checked","not checked","not checked"
"1000059","isomorphic","not checked","not checked","not checked","not checked","not checked","not checked"
"1000062","unknown","not checked","not checked","not checked","not checked","not checked","not checked"
"1000063","unknown","not checked","not checked","not checked","not checked","not checked","not checked"
"1000065","isomorphic disregarding H atoms, aromaticity","not checked","not checked","not checked","not checked","not checked","not checked"
"1000139","not checked","not checked","unknown","not checked","not checked","not checked","not checked"
"1000176","not checked","not checked","unknown","not checked","not checked","not checked","not checked"
"1000177","not checked","not checked","unknown","not checked","not checked","not checked","not checked"
"1000209","not checked","not checked","unknown","not checked","not checked","not checked","not checked"
"1000210","not checked","not checked","unknown","not checked","not checked","not checked","not checked"
"1000211","not checked","not checked","unknown","not checked","not checked","not checked","not checked"
"1000212","not checked","not checked","unknown","not checked","not checked","not checked","not checked"
"1000236","not checked","not checked","isomorphic disregarding atom types, charge, superfluous molecules","not checked","not checked","not checked","not checked"
"1000288","not checked","not checked","isomorphic disregarding atom types, charge, superfluous molecules","not checked","not checked","not checked","not checked"
"1000306","not checked","not checked","isomorphic disregarding atom types, charge, superfluous molecules","not checked","not checked","not checked","not checked"
"1000352","not checked","not checked","isomorphic disregarding atom types, charge, superfluous molecules","not checked","not checked","not checked","not checked"
"1000361","not checked","not checked","unknown","not checked","not checked","not checked","not checked"
"1000398","not checked","not checked","isomorphic disregarding atom types, charge, superfluous molecules","not checked","not checked","not checked","not checked"
"1000412","not checked","not checked","isomorphic disregarding H atoms, atom types, charge, bond order, superfluous molecules","not checked","not checked","not checked","not checked"
"1000413","not checked","isomorphic disregarding cis/trans, superfluous molecules","not checked","not checked","not checked","not checked","not checked"
"1000420","isomorphic","not checked","not checked","not checked","not checked","not checked","not checked"
"1000459","not checked","not checked","isomorphic disregarding H atoms, atom types, charge, superfluous molecules","not checked","not checked","not checked","not checked"
"1000467","isomorphic","not checked","not checked","not checked","not checked","not checked","not checked"
"1000468","isomorphic","not checked","not checked","not checked","not checked","not checked","not checked"
"1000508","not checked","not checked","isomorphic","not checked","not checked","not checked","not checked"
"1000509","not checked","not checked","isomorphic","not checked","not checked","not checked","not checked"
"1000510","not checked","not checked","isomorphic disregarding chirality","not checked","not checked","not checked","not checked"
"1001011","not checked","not checked","isomorphic disregarding atom types, charge, superfluous molecules","not checked","not checked","not checked","not checked"
"1001019","not checked","not checked","unknown","not checked","not checked","not checked","not checked"
"1001144","isomorphic","not checked","not checked","not checked","not checked","not checked","not checked"
"1001330","not checked","not checked","unknown","not checked","not checked","not checked","not checked"
"1001510","not checked","not checked","not checked","not checked","isomorphic disregarding charge","not checked","not checked"
"1001743","not checked","not checked","unknown","not checked","not checked","not checked","not checked"
"1001768","not checked","not checked","isomorphic","not checked","not checked","not checked","not checked"
"1001769","not checked","not checked","isomorphic","not checked","not checked","not checked","not checked"
"1001770","not checked","not checked","isomorphic disregarding atom types, charge, superfluous molecules","not checked","not checked","not checked","not checked"
"1001774","not checked","not checked","isomorphic disregarding H atoms, atom types, charge, superfluous molecules","not checked","not checked","not checked","not checked"
"1001784","not checked","isomorphic disregarding superfluous molecules","not checked","not checked","not checked","not checked","not checked"
"1001835","not checked","not checked","isomorphic disregarding H atoms, atom types, charge, superfluous molecules","not checked","not checked","not checked","not checked"
"1004000","not checked","unknown","not checked","not checked","not checked","not checked","not checked"
"1004002","not checked","unknown","not checked","not checked","not checked","not checked","not checked"
"1004005","not checked","isomorphic disregarding H atoms, charge, bond order","not checked","not checked","not checked","not checked","not checked"
"1004007","not checked","unknown","not checked","not checked","not checked","not checked","not checked"
"1004036","not checked","not checked","isomorphic disregarding charge","not checked","not checked","not checked","not checked"
"1004038","not checked","not checked","unknown","not checked","isomorphic","not checked","not checked"
"1004043","not checked","not checked","isomorphic disregarding charge","not checked","not checked","not checked","not checked"
"1004044","not checked","not checked","unknown","not checked","not checked","not checked","not checked"
"1004057","unknown","not checked","not checked","not checked","not checked","not checked","not checked"
"1004058","isomorphic","not checked","not checked","not checked","not checked","not checked","not checked"
"1004059","not checked","not checked","unknown","not checked","not checked","not checked","not checked"
"1004065","not checked","not checked","isomorphic disregarding H atoms, charge","not checked","not checked","not checked","not checked"
"1004069","not checked","not checked","unknown","not checked","not checked","not checked","not checked"
"1004079","not checked","not checked","isomorphic disregarding atom types, charge, superfluous molecules","not checked","not checked","not checked","not checked"
"1005015","isomorphic disregarding charge","not checked","not checked","not checked","not checked","not checked","not checked"
"1007009","not checked","not checked","unknown","not checked","not checked","not checked","not checked"
"1007019","not checked","not checked","unknown","not checked","not checked","not checked","not checked"
"1007024","not checked","not checked","unknown","not checked","not checked","not checked","not checked"
"1007035","isomorphic disregarding charge","not checked","not checked","not checked","not checked","not checked","not checked"
"1007052","not checked","not checked","unknown","not checked","not checked","not checked","not checked"
"1007081","not checked","not checked","unknown","not checked","not checked","not checked","not checked"
"1007090","not checked","not checked","isomorphic disregarding atom types, charge, superfluous molecules","not checked","not checked","not checked","not checked"
"1007096","not checked","not checked","unknown","not checked","not checked","not checked","not checked"
"1007097","not checked","not checked","unknown","not checked","not checked","not checked","not checked"
"1007135","not checked","not checked","unknown","not checked","not checked","not checked","not checked"
"1007138","not checked","not checked","unknown","not checked","not checked","not checked","not checked"
"1007139","not checked","not checked","unknown","not checked","not checked","not checked","not checked"
"1007140","not checked","not checked","unknown","not checked","not checked","not checked","not checked"
"1007144","not checked","not checked","unknown","not checked","not checked","not checked","not checked"
"1007147","not checked","not checked","isomorphic disregarding H atoms, charge","not checked","not checked","not checked","not checked"
"1007154","not checked","not checked","unknown","not checked","not checked","not checked","not checked"
"1007161","not checked","not checked","isomorphic","not checked","not checked","not checked","not checked"
"1007182","not checked","not checked","unknown","not checked","not checked","not checked","not checked"
"1007183","not checked","not checked","unknown","not checked","not checked","not checked","not checked"
"1007188","not checked","not checked","unknown","not checked","not checked","not checked","not checked"
"1007189","not checked","not checked","unknown","not checked","not checked","not checked","not checked"
"1007205","not checked","not checked","isomorphic disregarding H atoms, charge, chirality","not checked","not checked","not checked","not checked"
"1007213","not checked","not checked","unknown","not checked","not checked","not checked","not checked"
"1007221","not checked","not checked","isomorphic disregarding cis/trans","not checked","not checked","not checked","not checked"
"1007223","not checked","not checked","unknown","not checked","not checked","not checked","not checked"
"1007225","not checked","not checked","unknown","not checked","not checked","not checked","not checked"
"1007235","not checked","not checked","isomorphic disregarding H atoms, atom types, charge, superfluous molecules","not checked","not checked","not checked","not checked"
"1008000","unknown","isomorphic","unknown","not checked","not checked","not checked","not checked"
"1008004","isomorphic","isomorphic","isomorphic","not checked","not checked","not checked","not checked"
"1008021","isomorphic","not checked","not checked","not checked","not checked","not checked","not checked"
"1008022","unknown","unknown","unknown","not checked","not checked","not checked","not checked"
"1008024","isomorphic disregarding charge","not checked","not checked","not checked","not checked","not checked","not checked"
"1008026","isomorphic","isomorphic disregarding H atoms, atom types, charge, superfluous molecules","isomorphic disregarding H atoms, atom types, charge, superfluous molecules","not checked","not checked","not checked","not checked"
"1008028","not checked","not checked","unknown","not checked","not checked","not checked","not checked"
"1008034","unknown","isomorphic","unknown","not checked","not checked","not checked","not checked"
"1008035","isomorphic","not checked","not checked","not checked","not checked","not checked","not checked"
"1008038","not checked","not checked","unknown","not checked","not checked","not checked","not checked"
"1008040","not checked","not checked","unknown","not checked","not checked","not checked","not checked"
"1008052","not checked","not checked","unknown","not checked","not checked","not checked","not checked"
"1008059","not checked","not checked","unknown","not checked","not checked","not checked","not checked"
"1008060","not checked","not checked","isomorphic disregarding H atoms, atom types, charge, superfluous molecules","not checked","not checked","not checked","not checked"
"1008065","isomorphic","isomorphic disregarding charge","isomorphic disregarding charge","not checked","not checked","not checked","not checked"
"1008071","isomorphic","not checked","not checked","not checked","not checked","not checked","not checked"
"1008087","unknown","isomorphic disregarding charge","unknown","not checked","not checked","not checked","not checked"
"1008120","not checked","not checked","unknown","not checked","not checked","not checked","not checked"
"1008144","not checked","not checked","unknown","not checked","not checked","not checked","not checked"
"1008145","not checked","not checked","unknown","not checked","not checked","not checked","not checked"
"1008149","unknown","isomorphic disregarding charge","unknown","not checked","not checked","not checked","not checked"
"1008150","unknown","unknown","unknown","not checked","not checked","not checked","not checked"
"1008156","isomorphic","isomorphic disregarding charge","isomorphic disregarding charge","not checked","not checked","not checked","not checked"
"1008157","not checked","not checked","isomorphic disregarding H atoms, atom types, charge, superfluous molecules","not checked","not checked","not checked","not checked"
"1008167","unknown","not checked","not checked","not checked","not checked","not checked","not checked"
"1008175","not checked","not checked","unknown","not checked","not checked","not checked","not checked"
"1008189","isomorphic","isomorphic","isomorphic","not checked","not checked","not checked","not checked"
"1008190","isomorphic disregarding H atoms, atom types, charge, superfluous molecules","unknown","unknown","not checked","not checked","not checked","not checked"
"1008193","not checked","not checked","unknown","not checked","not checked","not checked","not checked"
"1008195","isomorphic disregarding superfluous molecules","not checked","not checked","not checked","not checked","not checked","not checked"
"1008196","isomorphic disregarding superfluous molecules","not checked","not checked","not checked","not checked","not checked","not checked"
"1008197","isomorphic disregarding superfluous molecules","not checked","not checked","not checked","not checked","not checked","not checked"
"1008198","isomorphic disregarding superfluous molecules","not checked","not checked","not checked","not checked","not checked","not checked"
"1008201","isomorphic disregarding superfluous molecules","not checked","not checked","not checked","not checked","not checked","not checked"
"1008206","not checked","not checked","unknown","not checked","not checked","not checked","not checked"
"1008207","not checked","not checked","unknown","not checked","not checked","not checked","not checked"
"1008211","isomorphic","isomorphic","isomorphic","not checked","not checked","not checked","not checked"
"1008212","unknown","isomorphic","unknown","not checked","not checked","not checked","not checked"
"1008213","unknown","isomorphic","unknown","not checked","not checked","not checked","not checked"
"1008221","isomorphic","not checked","not checked","not checked","not checked","not checked","not checked"
"1008222","isomorphic","not checked","not checked","not checked","not checked","not checked","not checked"
"1008245","unknown","not checked","not checked","not checked","not checked","not checked","not checked"
"1008246","unknown","not checked","not checked","not checked","not checked","not checked","not checked"
"1008256","unknown","isomorphic disregarding charge","unknown","not checked","not checked","not checked","not checked"
"1008257","not checked","not checked","isomorphic","not checked","not checked","not checked","not checked"
"1008270","not checked","not checked","unknown","not checked","not checked","not checked","not checked"
"1008311","not checked","not checked","unknown","not checked","not checked","not checked","not checked"
"1008312","not checked","not checked","unknown","not checked","not checked","not checked","not checked"
"1008313","not checked","not checked","unknown","not checked","not checked","not checked","not checked"
"1008314","not checked","not checked","unknown","not checked","not checked","not checked","not checked"
"1008335","not checked","not checked","isomorphic","not checked","not checked","not checked","not checked"
"1008449","isomorphic","isomorphic disregarding cis/trans","isomorphic disregarding cis/trans","not checked","not checked","not checked","not checked"
"1008494","not checked","not checked","isomorphic disregarding charge, bond order","not checked","not checked","not checked","not checked"
"1008515","isomorphic disregarding charge","not checked","not checked","not checked","not checked","not checked","not checked"
"1008536","isomorphic disregarding charge","not checked","not checked","not checked","not checked","not checked","not checked"
"1008743","not checked","not checked","unknown","not checked","not checked","not checked","not checked"
"1008751","isomorphic","not checked","not checked","not checked","not checked","not checked","not checked"
"1008758","isomorphic","not checked","not checked","not checked","not checked","not checked","not checked"
"1008760","not checked","not checked","unknown","not checked","not checked","not checked","not checked"
"1008775","isomorphic","isomorphic","isomorphic","not checked","not checked","not checked","not checked"
"1008776","isomorphic","isomorphic","isomorphic","not checked","not checked","not checked","not checked"
"1008780","not checked","not checked","unknown","not checked","not checked","not checked","not checked"
"1008781","not checked","not checked","unknown","not checked","not checked","not checked","not checked"
"1008785","not checked","not checked","isomorphic","not checked","not checked","not checked","not checked"
"1008786","isomorphic","isomorphic","isomorphic","not checked","not checked","not checked","not checked"
"1008787","isomorphic","isomorphic","isomorphic","not checked","not checked","not checked","not checked"
"1008812","not checked","not checked","unknown","not checked","not checked","not checked","not checked"
"1008860","not checked","unknown","not checked","not checked","not checked","not checked","not checked"
"1008870","isomorphic","not checked","not checked","not checked","not checked","not checked","not checked"
"1008882","not checked","isomorphic disregarding charge, bond order","not checked","not checked","not checked","not checked","not checked"
"1008918","not checked","not checked","unknown","not checked","not checked","not checked","not checked"
"1008928","isomorphic","not checked","not checked","not checked","not checked","not checked","not checked"
"1008960","unknown","not checked","not checked","not checked","not checked","not checked","not checked"
"1008965","unknown","not checked","not checked","not checked","not checked","not checked","not checked"
"1009013","isomorphic","not checked","not checked","not checked","not checked","not checked","not checked"
"1009014","isomorphic","not checked","not checked","not checked","not checked","not checked","not checked"
"1009015","isomorphic","not checked","not checked","not checked","not checked","not checked","not checked"
"1009017","isomorphic","not checked","not checked","not checked","not checked","not checked","not checked"
"1009031","unknown","not checked","not checked","not checked","not checked","not checked","not checked"
"1010000","unknown","not checked","not checked","not checked","not checked","not checked","not checked"
"1010005","not checked","not checked","isomorphic disregarding H atoms, atom types, charge","not checked","not checked","not checked","not checked"
"1010006","not checked","not checked","isomorphic disregarding H atoms, atom types, charge","not checked","not checked","not checked","not checked"
"1010007","not checked","not checked","unknown","not checked","not checked","not checked","not checked"
"1010014","isomorphic","unknown","unknown","not checked","not checked","not checked","not checked"
"1010018","not checked","not checked","unknown","not checked","not checked","not checked","not checked"
"1010019","isomorphic","isomorphic","isomorphic","not checked","not checked","not checked","not checked"
"1010023","not checked","not checked","unknown","not checked","not checked","not checked","not checked"
"1010024","not checked","not checked","unknown","not checked","not checked","not checked","not checked"
"1010031","unknown","not checked","not checked","not checked","not checked","not checked","not checked"
"1010042","unknown","not checked","not checked","not checked","not checked","not checked","not checked"
"1010043","isomorphic","isomorphic","isomorphic","not checked","not checked","not checked","not checked"
"1010044","isomorphic","unknown","unknown","not checked","not checked","not checked","not checked"
"1010045","isomorphic","isomorphic","isomorphic","not checked","not checked","not checked","not checked"
"1010046","isomorphic","isomorphic","isomorphic","not checked","not checked","not checked","not checked"
"1010047","isomorphic","isomorphic","isomorphic","not checked","not checked","not checked","not checked"
"1010048","isomorphic","isomorphic","isomorphic","not checked","not checked","not checked","not checked"
"1010051","isomorphic","isomorphic","isomorphic","not checked","not checked","not checked","not checked"
"1010054","unknown","not checked","not checked","not checked","not checked","not checked","not checked"
"1010055","unknown","not checked","not checked","not checked","not checked","not checked","not checked"
"1010056","unknown","not checked","not checked","not checked","not checked","not checked","not checked"
"1010057","not checked","not checked","unknown","not checked","not checked","not checked","not checked"
"1010058","not checked","not checked","unknown","not checked","not checked","not checked","not checked"
"1010059","unknown","isomorphic disregarding H atoms, charge","unknown","not checked","not checked","not checked","not checked"
"1010060","isomorphic","isomorphic","isomorphic","not checked","not checked","not checked","not checked"
"1010061","isomorphic","isomorphic","isomorphic","not checked","not checked","not checked","not checked"
"1010062","unknown","not checked","not checked","not checked","not checked","not checked","not checked"
"1010063","unknown","not checked","not checked","not checked","not checked","not checked","not checked"
"1010064","isomorphic","unknown","unknown","not checked","not checked","not checked","not checked"
"1010065","not checked","not checked","isomorphic disregarding atom types, charge, superfluous molecules","not checked","not checked","not checked","not checked"
"1010068","not checked","isomorphic","not checked","not checked","not checked","not checked","not checked"
"1010069","not checked","not checked","isomorphic disregarding H atoms, atom types, charge","not checked","not checked","not checked","not checked"
"1010070","not checked","not checked","isomorphic disregarding atom types, charge, superfluous molecules","not checked","not checked","not checked","not checked"
"1010074","not checked","not checked","isomorphic disregarding H atoms","not checked","not checked","not checked","not checked"
"1010075","not checked","not checked","isomorphic disregarding H atoms","not checked","not checked","not checked","not checked"
"1010076","unknown","not checked","not checked","not checked","not checked","not checked","not checked"
"1010088","not checked","not checked","isomorphic","not checked","not checked","not checked","not checked"
"1010089","not checked","not checked","unknown","not checked","not checked","not checked","not checked"
"1010091","not checked","isomorphic","not checked","not checked","not checked","not checked","not checked"
"1010093","unknown","not checked","not checked","not checked","not checked","not checked","not checked"
"1010094","not checked","not checked","isomorphic","not checked","not checked","not checked","not checked"
"1010095","unknown","not checked","not checked","not checked","not checked","not checked","not checked"
"1010096","unknown","isomorphic","unknown","not checked","not checked","not checked","not checked"
"1010105","not checked","isomorphic","not checked","not checked","not checked","not checked","not checked"
"1010106","isomorphic disregarding H atoms, atom types, charge, bond order, superfluous molecules","isomorphic disregarding H atoms, atom types, charge, bond order, superfluous molecules","isomorphic disregarding H atoms, atom types, charge, superfluous molecules","not checked","not checked","not checked","not checked"
"1010111","not checked","not checked","unknown","not checked","not checked","not checked","not checked"
"1010113","not checked","unknown","not checked","not checked","not checked","not checked","not checked"
"1010114","not checked","unknown","not checked","not checked","not checked","not checked","not checked"
"1010132","not checked","not checked","isomorphic disregarding H atoms, charge","not checked","not checked","not checked","not checked"
"1010134","isomorphic","isomorphic","isomorphic","not checked","not checked","not checked","not checked"
"1010147","isomorphic","isomorphic","isomorphic","not checked","not checked","not checked","not checked"
"1010148","isomorphic","not checked","not checked","not checked","not checked","not checked","not checked"
"1010149","unknown","isomorphic disregarding H atoms, charge","unknown","not checked","not checked","not checked","not checked"
"1010150","isomorphic","isomorphic","isomorphic","not checked","not checked","not checked","not checked"
"1010151","isomorphic","not checked","not checked","not checked","not checked","not checked","not checked"
"1010154","not checked","not checked","isomorphic disregarding charge","not checked","not checked","not checked","not checked"
"1010171","not checked","not checked","isomorphic disregarding superfluous molecules","not checked","not checked","not checked","not checked"
"1010172","not checked","not checked","isomorphic disregarding superfluous molecules","not checked","not checked","not checked","not checked"
"1010204","not checked","not checked","unknown","not checked","not checked","not checked","not checked"
"1010205","not checked","not checked","unknown","not checked","not checked","not checked","not checked"
"1010216","not checked","not checked","isomorphic","not checked","not checked","not checked","not checked"
"1010217","not checked","not checked","isomorphic","not checked","not checked","not checked","not checked"
"1010244","not checked","unknown","not checked","not checked","not checked","not checked","not checked"
"1010245","unknown","isomorphic","unknown","not checked","not checked","not checked","not checked"
"1010246","isomorphic disregarding H atoms, atom types, charge, superfluous molecules","isomorphic disregarding H atoms, charge","isomorphic disregarding atom types, charge","not checked","not checked","not checked","not checked"
"1010247","not checked","isomorphic disregarding H atoms","not checked","not checked","not checked","not checked","not checked"
"1010248","not checked","unknown","not checked","not checked","not checked","not checked","not checked"
"1010249","not checked","not checked","isomorphic disregarding H atoms, charge","not checked","not checked","not checked","not checked"
"1010250","not checked","not checked","isomorphic disregarding H atoms, charge","not checked","not checked","not checked","not checked"
"1010251","not checked","not checked","isomorphic disregarding H atoms, charge","not checked","not checked","not checked","not checked"
"1010252","not checked","not checked","isomorphic disregarding H atoms, charge","not checked","not checked","not checked","not checked"
"1010254","not checked","not checked","isomorphic","not checked","not checked","not checked","not checked"
"1010255","not checked","not checked","isomorphic disregarding atom types, charge","not checked","not checked","not checked","not checked"
"1010257","not checked","not checked","isomorphic disregarding atom types, charge, superfluous molecules","not checked","not checked","not checked","not checked"
"1010269","not checked","unknown","not checked","not checked","not checked","not checked","not checked"
"1010271","not checked","not checked","isomorphic disregarding H atoms","not checked","not checked","not checked","not checked"
"1010274","not checked","not checked","isomorphic disregarding H atoms","not checked","not checked","not checked","not checked"
"1010275","isomorphic","not checked","not checked","not checked","not checked","not checked","not checked"
"1010284","not checked","not checked","isomorphic disregarding charge, superfluous molecules","not checked","not checked","not checked","not checked"
"1010285","not checked","not checked","unknown","not checked","not checked","not checked","not checked"
"1010291","not checked","not checked","isomorphic disregarding atom types, superfluous molecules","not checked","not checked","not checked","not checked"
"1010295","not checked","not checked","isomorphic disregarding atom types, superfluous molecules","not checked","not checked","not checked","not checked"
"1010298","unknown","not checked","not checked","not checked","not checked","not checked","not checked"
"1010301","not checked","not checked","unknown","not checked","not checked","not checked","not checked"
"1010305","isomorphic disregarding H atoms, bond order","isomorphic disregarding H atoms, charge","isomorphic disregarding charge, bond order","not checked","not checked","not checked","not checked"
"1010310","not checked","not checked","isomorphic","not checked","not checked","not checked","not checked"
"1010311","unknown","not checked","not checked","not checked","not checked","not checked","not checked"
"1010312","unknown","not checked","not checked","not checked","not checked","not checked","not checked"
"1010313","unknown","not checked","not checked","not checked","not checked","not checked","not checked"
"1010319","unknown","not checked","not checked","not checked","not checked","not checked","not checked"
"1010321","not checked","not checked","isomorphic disregarding H atoms, atom types, charge, superfluous molecules","not checked","not checked","not checked","not checked"
"1010326","isomorphic","isomorphic","isomorphic","not checked","not checked","not checked","not checked"
"1010327","isomorphic","isomorphic","isomorphic","not checked","not checked","not checked","not checked"
"1010328","not checked","isomorphic","not checked","not checked","not checked","not checked","not checked"
"1010332","isomorphic","not checked","not checked","not checked","not checked","not checked","not checked"
"1010333","isomorphic","not checked","not checked","not checked","not checked","not checked","not checked"
"1010334","isomorphic","not checked","not checked","not checked","not checked","not checked","not checked"
"1010335","isomorphic","not checked","not checked","not checked","not checked","not checked","not checked"
"1010336","isomorphic","not checked","not checked","not checked","not checked","not checked","not checked"
"1010337","isomorphic","not checked","not checked","not checked","not checked","not checked","not checked"
"1010338","isomorphic","not checked","not checked","not checked","not checked","not checked","not checked"
"1010339","isomorphic","not checked","not checked","not checked","not checked","not checked","not checked"
"1010340","isomorphic","not checked","not checked","not checked","not checked","not checked","not checked"
"1010341","isomorphic","not checked","not checked","not checked","not checked","not checked","not checked"
"1010348","not checked","not checked","isomorphic disregarding atom types, charge, superfluous molecules","not checked","not checked","not checked","not checked"
"1010369","isomorphic","not checked","not checked","not checked","not checked","not checked","not checked"
"1010377","not checked","not checked","isomorphic","not checked","not checked","not checked","not checked"
"1010378","not checked","not checked","isomorphic","not checked","not checked","not checked","not checked"
"1010381","unknown","not checked","not checked","not checked","not checked","not checked","not checked"
"1010382","unknown","not checked","not checked","not checked","not checked","not checked","not checked"
"1010383","not checked","not checked","isomorphic disregarding H atoms","not checked","not checked","not checked","not checked"
"1010385","isomorphic disregarding H atoms, charge","isomorphic","isomorphic disregarding H atoms, charge","not checked","not checked","not checked","not checked"
"1010386","isomorphic disregarding H atoms, charge","isomorphic","isomorphic disregarding H atoms, charge","not checked","not checked","not checked","not checked"
"1010387","isomorphic disregarding H atoms, charge","isomorphic","isomorphic disregarding H atoms, charge","not checked","not checked","not checked","not checked"
"1010388","isomorphic disregarding H atoms, charge","isomorphic","isomorphic disregarding H atoms, charge","not checked","not checked","not checked","not checked"
"1010390","not checked","not checked","isomorphic disregarding H atoms, superfluous molecules","not checked","not checked","not checked","not checked"
"1010391","not checked","not checked","unknown","not checked","not checked","not checked","not checked"
"1010392","not checked","not checked","isomorphic","not checked","not checked","not checked","not checked"
"1010393","isomorphic","not checked","not checked","not checked","not checked","not checked","not checked"
"1010394","isomorphic","not checked","not checked","not checked","not checked","not checked","not checked"
"1010395","isomorphic","not checked","not checked","not checked","not checked","not checked","not checked"
"1010404","not checked","not checked","isomorphic disregarding H atoms","not checked","not checked","not checked","not checked"
"1010409","unknown","not checked","not checked","not checked","not checked","not checked","not checked"
"1010410","isomorphic","not checked","not checked","not checked","not checked","not checked","not checked"
"1010411","isomorphic","unknown","unknown","not checked","isomorphic","not checked","not checked"
"1010413","unknown","unknown","isomorphic disregarding charge, superfluous molecules","not checked","isomorphic","not checked","not checked"
"1010414","isomorphic disregarding superfluous molecules","not checked","not checked","not checked","not checked","not checked","not checked"
"1010416","unknown","not checked","not checked","not checked","not checked","not checked","not checked"
"1010417","unknown","not checked","not checked","not checked","not checked","not checked","not checked"
"1010418","unknown","not checked","not checked","not checked","not checked","not checked","not checked"
"1010423","not checked","not checked","isomorphic","not checked","not checked","not checked","not checked"
"1010429","isomorphic","unknown","unknown","not checked","not checked","not checked","not checked"
"1010435","unknown","not checked","not checked","not checked","not checked","not checked","not checked"
"1010436","isomorphic","not checked","not checked","not checked","not checked","not checked","not checked"
"1010438","isomorphic","not checked","not checked","not checked","not checked","not checked","not checked"
"1010443","not checked","not checked","unknown","not checked","not checked","not checked","not checked"
"1010444","isomorphic","not checked","not checked","not checked","not checked","not checked","not checked"
"1010446","not checked","not checked","isomorphic","not checked","not checked","not checked","not checked"
"1010447","unknown","not checked","not checked","not checked","not checked","not checked","not checked"
"1010451","isomorphic","isomorphic","isomorphic","not checked","not checked","not checked","not checked"
"1010456","not checked","not checked","isomorphic disregarding atom types, charge, superfluous molecules","not checked","isomorphic","not checked","not checked"
"1010457","isomorphic disregarding charge","not checked","not checked","not checked","not checked","not checked","not checked"
"1010462","isomorphic","isomorphic","isomorphic","not checked","not checked","not checked","not checked"
"1010465","isomorphic","not checked","not checked","not checked","not checked","not checked","not checked"
"1010467","isomorphic","unknown","unknown","not checked","not checked","not checked","not checked"
"1010469","not checked","not checked","unknown","not checked","not checked","not checked","not checked"
"1010470","unknown","not checked","not checked","not checked","not checked","not checked","not checked"
"1010471","not checked","isomorphic","not checked","not checked","not checked","not checked","not checked"
"1010472","unknown","isomorphic","unknown","not checked","not checked","not checked","not checked"
"1010479","not checked","not checked","unknown","not checked","not checked","not checked","not checked"
"1010480","not checked","isomorphic disregarding charge, bond order","not checked","not checked","not checked","not checked","not checked"
"1010482","not checked","not checked","unknown","not checked","not checked","not checked","not checked"
"1010483","not checked","not checked","unknown","not checked","not checked","not checked","not checked"
"1010485","not checked","not checked","unknown","not checked","not checked","not checked","not checked"
"1010486","unknown","not checked","not checked","not checked","not checked","not checked","not checked"
"1010489","isomorphic","isomorphic","isomorphic","not checked","not checked","not checked","not checked"
"1010490","not checked","not checked","isomorphic","not checked","not checked","not checked","not checked"
"1010492","isomorphic","isomorphic","isomorphic","not checked","not checked","not checked","not checked"
"1010495","not checked","not checked","isomorphic disregarding superfluous molecules","not checked","not checked","not checked","not checked"
"1010496","isomorphic","isomorphic","isomorphic","not checked","not checked","not checked","not checked"
"1010498","isomorphic","isomorphic","isomorphic","not checked","not checked","not checked","not checked"
"1010499","not checked","not checked","unknown","not checked","not checked","not checked","not checked"
"1010500","not checked","isomorphic","not checked","not checked","not checked","not checked","not checked"
"1010501","isomorphic","isomorphic","isomorphic","not checked","not checked","not checked","not checked"
"1010502","not checked","not checked","isomorphic disregarding atom types, charge, superfluous molecules","not checked","not checked","not checked","not checked"
"1010503","not checked","not checked","unknown","not checked","not checked","not checked","not checked"
"1010506","not checked","not checked","isomorphic disregarding atom types, charge, superfluous molecules","not checked","not checked","not checked","not checked"
"1010507","not checked","not checked","isomorphic disregarding atom types, charge, superfluous molecules","not checked","not checked","not checked","not checked"
"1010511","not checked","not checked","unknown","not checked","not checked","not checked","not checked"
"1010512","not checked","not checked","unknown","not checked","not checked","not checked","not checked"
"1010513","not checked","not checked","isomorphic","not checked","not checked","not checked","not checked"
"1010516","not checked","isomorphic disregarding H atoms, charge","not checked","not checked","not checked","not checked","not checked"
"1010519","isomorphic","not checked","not checked","not checked","not checked","not checked","not checked"
"1010520","unknown","not checked","not checked","not checked","not checked","not checked","not checked"
"1010521","not checked","not checked","unknown","not checked","not checked","not checked","not checked"
"1010522","not checked","unknown","not checked","not checked","not checked","not checked","not checked"
"1010523","not checked","unknown","not checked","not checked","not checked","not checked","not checked"
"1010524","not checked","unknown","not checked","not checked","not checked","not checked","not checked"
"1010526","isomorphic","unknown","unknown","not checked","not checked","not checked","not checked"
"1010527","unknown","not checked","not checked","not checked","not checked","not checked","not checked"
"1010540","not checked","not checked","isomorphic disregarding H atoms","not checked","not checked","not checked","not checked"
"1010542","isomorphic","isomorphic disregarding atom types, charge, superfluous molecules","isomorphic disregarding atom types, charge, superfluous molecules","not checked","not checked","not checked","not checked"
"1010543","isomorphic","isomorphic disregarding atom types, charge, superfluous molecules","isomorphic disregarding atom types, charge, superfluous molecules","not checked","not checked","not checked","not checked"
"1010544","isomorphic","not checked","not checked","not checked","not checked","not checked","not checked"
"1010545","isomorphic","not checked","not checked","not checked","not checked","not checked","not checked"
"1010563","unknown","not checked","not checked","not checked","not checked","not checked","not checked"
"1010575","isomorphic","not checked","not checked","not checked","not checked","not checked","not checked"
"1010576","not checked","not checked","unknown","not checked","not checked","not checked","not checked"
"1010579","isomorphic","not checked","not checked","not checked","not checked","not checked","not checked"
"1010580","unknown","not checked","not checked","not checked","not checked","not checked","not checked"
"1010582","isomorphic","not checked","not checked","not checked","not checked","not checked","not checked"
"1010583","isomorphic","not checked","not checked","not checked","not checked","not checked","not checked"
"1010584","unknown","not checked","not checked","not checked","not checked","not checked","not checked"
"1010585","isomorphic","not checked","not checked","not checked","not checked","not checked","not checked"
"1010586","isomorphic","not checked","not checked","not checked","not checked","not checked","not checked"
"1010587","isomorphic","not checked","not checked","not checked","not checked","not checked","not checked"
"1010588","isomorphic","not checked","not checked","not checked","not checked","not checked","not checked"
"1010589","isomorphic","not checked","not checked","not checked","not checked","not checked","not checked"
"1010590","isomorphic","not checked","not checked","not checked","not checked","not checked","not checked"
"1010591","isomorphic","not checked","not checked","not checked","not checked","not checked","not checked"
"1010592","isomorphic","not checked","not checked","not checked","not checked","not checked","not checked"
"1010593","isomorphic","not checked","not checked","not checked","not checked","not checked","not checked"
"1010594","isomorphic","not checked","not checked","not checked","not checked","not checked","not checked"
"1010595","isomorphic","not checked","not checked","not checked","not checked","not checked","not checked"
"1010596","not checked","not checked","isomorphic","not checked","not checked","not checked","not checked"
"1010597","not checked","not checked","unknown","not checked","not checked","not checked","not checked"
"1010604","unknown","not checked","not checked","not checked","not checked","not checked","not checked"
"1010609","not checked","isomorphic","not checked","not checked","not checked","not checked","not checked"
"1010610","isomorphic","isomorphic","isomorphic","not checked","not checked","not checked","not checked"
"1010613","isomorphic","not checked","not checked","not checked","not checked","not checked","not checked"
"1010614","isomorphic disregarding H atoms, atom types, charge, bond order, superfluous molecules","isomorphic disregarding H atoms, atom types, charge, bond order, superfluous molecules","isomorphic","not checked","not checked","not checked","not checked"
"1010615","unknown","not checked","not checked","not checked","not checked","not checked","not checked"
"1010616","not checked","not checked","isomorphic disregarding H atoms, charge","not checked","not checked","not checked","not checked"
"1010618","unknown","not checked","not checked","not checked","not checked","not checked","not checked"
"1010619","unknown","not checked","not checked","not checked","not checked","not checked","not checked"
"1010620","unknown","isomorphic","unknown","not checked","not checked","not checked","not checked"
"1010622","unknown","not checked","not checked","not checked","not checked","not checked","not checked"
"1010625","not checked","not checked","isomorphic disregarding charge, bond order","not checked","not checked","not checked","not checked"
"1010626","not checked","not checked","isomorphic disregarding atom types, charge, superfluous molecules","not checked","not checked","not checked","not checked"
"1010629","not checked","not checked","unknown","not checked","not checked","not checked","not checked"
"1010643","unknown","not checked","not checked","not checked","not checked","not checked","not checked"
"1010647","not checked","not checked","isomorphic disregarding superfluous molecules","not checked","not checked","not checked","not checked"
"1010649","unknown","not checked","not checked","not checked","not checked","not checked","not checked"
"1010655","isomorphic","not checked","not checked","not checked","not checked","not checked","not checked"
"1010656","isomorphic disregarding charge","not checked","not checked","not checked","not checked","not checked","not checked"
"1010726","isomorphic","not checked","not checked","not checked","not checked","not checked","not checked"
"1010727","isomorphic disregarding superfluous molecules","not checked","not checked","not checked","not checked","not checked","not checked"
"1010728","isomorphic","not checked","not checked","not checked","not checked","not checked","not checked"
"1010731","isomorphic","not checked","not checked","not checked","not checked","not checked","not checked"
"1010748","unknown","not checked","not checked","not checked","not checked","not checked","not checked"
"1010760","isomorphic disregarding atom types, charge, bond order, superfluous molecules","not checked","not checked","not checked","not checked","not checked","not checked"
"1010776","isomorphic","not checked","not checked","not checked","not checked","not checked","not checked"
"1010777","isomorphic","not checked","not checked","not checked","not checked","not checked","not checked"
"1010788","isomorphic","not checked","not checked","not checked","not checked","not checked","not checked"
"1010801","unknown","not checked","not checked","not checked","not checked","not checked","not checked"
"1010836","isomorphic","unknown","unknown","not checked","not checked","not checked","not checked"
"1010841","isomorphic","not checked","not checked","not checked","not checked","not checked","not checked"
"1010847","unknown","not checked","not checked","not checked","not checked","not checked","not checked"
"1010848","isomorphic disregarding charge","not checked","not checked","not checked","not checked","not checked","not checked"
"1010874","isomorphic","unknown","unknown","not checked","not checked","not checked","not checked"
"1010875","not checked","not checked","unknown","not checked","not checked","not checked","not checked"
"1010876","isomorphic","unknown","unknown","not checked","not checked","not checked","not checked"
"1010877","not checked","not checked","unknown","not checked","not checked","not checked","not checked"
"1010878","isomorphic","unknown","unknown","not checked","not checked","not checked","not checked"
"1010880","not checked","not checked","isomorphic","not checked","not checked","not checked","not checked"
"1010881","not checked","not checked","isomorphic","not checked","not checked","not checked","not checked"
"1010892","not checked","unknown","not checked","not checked","not checked","not checked","not checked"
"1010895","not checked","not checked","isomorphic disregarding charge","not checked","not checked","not checked","not checked"
"1010896","not checked","not checked","isomorphic disregarding charge","not checked","not checked","not checked","not checked"
"1010898","isomorphic","not checked","not checked","not checked","not checked","not checked","not checked"
"1010899","isomorphic","unknown","unknown","not checked","not checked","not checked","not checked"
"1010912","isomorphic","not checked","not checked","not checked","not checked","not checked","not checked"
"1010914","isomorphic","not checked","not checked","not checked","not checked","not checked","not checked"
"1010916","not checked","not checked","unknown","not checked","not checked","not checked","not checked"
"1010918","isomorphic","isomorphic","isomorphic","not checked","not checked","not checked","not checked"
"1010920","unknown","not checked","not checked","not checked","not checked","not checked","not checked"
"1010921","unknown","not checked","not checked","not checked","not checked","not checked","not checked"
"1010926","unknown","not checked","not checked","not checked","not checked","not checked","not checked"
"1010927","isomorphic","not checked","not checked","not checked","not checked","not checked","not checked"
"1010928","isomorphic","isomorphic","isomorphic","not checked","not checked","not checked","not checked"
"1010934","not checked","not checked","unknown","not checked","not checked","not checked","not checked"
"1010938","unknown","not checked","not checked","not checked","not checked","not checked","not checked"
"1010939","not checked","not checked","unknown","not checked","not checked","not checked","not checked"
"1010941","unknown","not checked","not checked","not checked","not checked","not checked","not checked"
"1010942","isomorphic","not checked","not checked","not checked","not checked","not checked","not checked"
"1010943","isomorphic","unknown","unknown","not checked","not checked","not checked","not checked"
"1010948","unknown","isomorphic","unknown","not checked","not checked","not checked","not checked"
"1010950","isomorphic","isomorphic disregarding atom types, charge, superfluous molecules","isomorphic disregarding atom types, charge, superfluous molecules","not checked","not checked","not checked","not checked"
"1010951","isomorphic","not checked","not checked","not checked","not checked","not checked","not checked"
"1010952","isomorphic","not checked","not checked","not checked","not checked","not checked","not checked"
"1010954","unknown","not checked","not checked","not checked","not checked","not checked","not checked"
"1010955","unknown","not checked","not checked","not checked","not checked","not checked","not checked"
"1010956","isomorphic","isomorphic","isomorphic","not checked","not checked","not checked","not checked"
"1010962","isomorphic","isomorphic","isomorphic","not checked","not checked","not checked","not checked"
"1010963","unknown","not checked","not checked","not checked","not checked","not checked","not checked"
"1010976","isomorphic","not checked","not checked","not checked","not checked","not checked","not checked"
"1010977","unknown","not checked","not checked","not checked","not checked","not checked","not checked"
"1010978","isomorphic","isomorphic","isomorphic","not checked","not checked","not checked","not checked"
"1010979","not checked","not checked","unknown","not checked","not checked","not checked","not checked"
"1010981","unknown","isomorphic disregarding H atoms, charge","unknown","not checked","not checked","not checked","not checked"
"1010983","isomorphic","not checked","not checked","not checked","not checked","not checked","not checked"
"1010984","isomorphic","not checked","not checked","not checked","not checked","not checked","not checked"
"1010985","isomorphic","not checked","not checked","not checked","not checked","not checked","not checked"
"1010986","isomorphic","not checked","not checked","not checked","not checked","not checked","not checked"
"1010989","isomorphic","not checked","not checked","not checked","not checked","not checked","not checked"
"1010990","isomorphic","isomorphic","isomorphic","not checked","not checked","not checked","not checked"
"1010991","unknown","not checked","not checked","not checked","not checked","not checked","not checked"
"1010992","not checked","not checked","isomorphic disregarding H atoms","not checked","not checked","not checked","not checked"
"1010993","unknown","not checked","not checked","not checked","not checked","not checked","not checked"
"1010994","unknown","not checked","not checked","not checked","not checked","not checked","not checked"
"1010996","not checked","not checked","unknown","not checked","not checked","not checked","not checked"
"1011003","isomorphic","not checked","not checked","not checked","not checked","not checked","not checked"
"1011006","isomorphic disregarding atom types, charge, bond order, superfluous molecules","not checked","not checked","not checked","not checked","not checked","not checked"
"1011007","isomorphic disregarding atom types, charge, bond order, superfluous molecules","not checked","not checked","not checked","not checked","not checked","not checked"
"1011014","not checked","not checked","unknown","not checked","not checked","not checked","not checked"
"1011016","not checked","not checked","unknown","not checked","not checked","not checked","not checked"
"1011017","not checked","not checked","isomorphic disregarding H atoms","not checked","not checked","not checked","not checked"
"1011019","not checked","not checked","unknown","not checked","not checked","not checked","not checked"
"1011023","isomorphic","isomorphic","isomorphic","not checked","not checked","not checked","not checked"
"1011024","not checked","isomorphic disregarding H atoms, superfluous molecules","not checked","not checked","not checked","not checked","not checked"
"1011025","unknown","not checked","not checked","not checked","not checked","not checked","not checked"
"1011029","not checked","not checked","isomorphic","not checked","not checked","not checked","not checked"
"1011032","isomorphic","not checked","not checked","not checked","not checked","not checked","not checked"
"1011037","unknown","not checked","not checked","not checked","not checked","not checked","not checked"
"1011038","unknown","not checked","not checked","not checked","not checked","not checked","not checked"
"1011041","not checked","not checked","isomorphic disregarding H atoms, atom types, charge, bond order, superfluous molecules","not checked","not checked","not checked","not checked"
"1011043","isomorphic disregarding superfluous molecules","not checked","not checked","not checked","not checked","not checked","not checked"
"1011044","not checked","not checked","unknown","not checked","not checked","not checked","not checked"
"1011050","isomorphic disregarding charge","not checked","not checked","not checked","not checked","not checked","not checked"
"1011051","isomorphic","not checked","not checked","not checked","not checked","not checked","not checked"
"1011060","isomorphic disregarding H atoms, aromaticity","not checked","not checked","not checked","not checked","not checked","not checked"
"1011061","unknown","isomorphic","unknown","not checked","not checked","not checked","not checked"
"1011063","not checked","isomorphic disregarding H atoms, charge","not checked","not checked","not checked","not checked","not checked"
"1011066","isomorphic","not checked","not checked","not checked","not checked","not checked","not checked"
"1011067","isomorphic","not checked","not checked","not checked","not checked","not checked","not checked"
"1011069","unknown","isomorphic","unknown","not checked","not checked","not checked","not checked"
"1011070","unknown","isomorphic","unknown","not checked","not checked","not checked","not checked"
"1011073","unknown","not checked","not checked","not checked","not checked","not checked","not checked"
"1011074","unknown","unknown","unknown","not checked","not checked","not checked","not checked"
"1011075","not checked","isomorphic","not checked","not checked","not checked","not checked","not checked"
"1011076","unknown","isomorphic","unknown","not checked","not checked","not checked","not checked"
"1011077","unknown","isomorphic","unknown","not checked","not checked","not checked","not checked"
"1011078","unknown","isomorphic","unknown","not checked","not checked","not checked","not checked"
"1011083","not checked","not checked","isomorphic disregarding H atoms, atom types, charge, superfluous molecules","not checked","not checked","not checked","not checked"
"1011084","isomorphic","not checked","not checked","not checked","not checked","not checked","not checked"
"1011094","isomorphic","isomorphic","isomorphic","not checked","not checked","not checked","not checked"
"1011095","isomorphic","isomorphic","isomorphic","not checked","not checked","not checked","not checked"
"1011096","isomorphic","not checked","not checked","not checked","not checked","not checked","not checked"
"1011098","isomorphic","not checked","not checked","not checked","not checked","not checked","not checked"
"1011103","isomorphic","not checked","not checked","not checked","not checked","not checked","not checked"
"1011104","isomorphic","not checked","not checked","not checked","not checked","not checked","not checked"
"1011105","isomorphic","not checked","not checked","not checked","not checked","not checked","not checked"
"1011106","isomorphic","not checked","not checked","not checked","not checked","not checked","not checked"
"1011107","isomorphic","not checked","not checked","not checked","not checked","not checked","not checked"
"1011108","isomorphic","not checked","not checked","not checked","not checked","not checked","not checked"
"1011109","isomorphic","not checked","not checked","not checked","not checked","not checked","not checked"
"1011110","isomorphic","not checked","not checked","not checked","not checked","not checked","not checked"
"1011111","isomorphic","not checked","not checked","not checked","not checked","not checked","not checked"
"1011112","isomorphic","not checked","not checked","not checked","not checked","not checked","not checked"
"1011113","isomorphic","not checked","not checked","not checked","not checked","not checked","not checked"
"1011114","isomorphic","not checked","not checked","not checked","not checked","not checked","not checked"
"1011115","not checked","not checked","isomorphic disregarding H atoms","not checked","not checked","not checked","not checked"
"1011116","isomorphic","not checked","not checked","not checked","not checked","not checked","not checked"
"1011117","isomorphic","not checked","not checked","not checked","not checked","not checked","not checked"
"1011118","isomorphic","not checked","not checked","not checked","not checked","not checked","not checked"
"1011119","isomorphic","isomorphic","isomorphic","not checked","not checked","not checked","not checked"
"1011124","not checked","not checked","unknown","not checked","not checked","not checked","not checked"
"1011126","unknown","not checked","not checked","not checked","not checked","not checked","not checked"
"1011127","isomorphic","isomorphic","isomorphic","not checked","not checked","not checked","not checked"
"1011135","not checked","not checked","isomorphic disregarding H atoms","not checked","not checked","not checked","not checked"
"1011141","isomorphic","isomorphic","isomorphic","not checked","not checked","not checked","not checked"
"1011148","unknown","not checked","not checked","not checked","not checked","not checked","not checked"
"1011149","isomorphic","not checked","not checked","not checked","not checked","not checked","not checked"
"1011155","unknown","not checked","not checked","not checked","not checked","not checked","not checked"
"1011159","unknown","not checked","not checked","not checked","not checked","not checked","not checked"
"1011160","not checked","isomorphic","not checked","not checked","not checked","not checked","not checked"
"1011163","isomorphic","not checked","not checked","not checked","not checked","not checked","not checked"
"1011164","isomorphic","not checked","not checked","not checked","not checked","not checked","not checked"
"1011165","isomorphic","not checked","not checked","not checked","not checked","not checked","not checked"
"1011166","isomorphic","not checked","not checked","not checked","not checked","not checked","not checked"
"1011167","isomorphic","not checked","not checked","not checked","not checked","not checked","not checked"
"1011168","isomorphic","not checked","not checked","not checked","not checked","not checked","not checked"
"1011169","isomorphic","not checked","not checked","not checked","not checked","not checked","not checked"
"1011173","isomorphic","not checked","not checked","not checked","not checked","not checked","not checked"
"1011174","unknown","not checked","not checked","not checked","not checked","not checked","not checked"
"1011178","unknown","not checked","not checked","not checked","not checked","not checked","not checked"
"1011179","unknown","not checked","not checked","not checked","not checked","not checked","not checked"
"1011180","unknown","not checked","not checked","not checked","not checked","not checked","not checked"
"1011183","unknown","not checked","not checked","not checked","not checked","not checked","not checked"
"1011184","not checked","unknown","not checked","not checked","not checked","not checked","not checked"
"1011186","not checked","not checked","unknown","not checked","not checked","not checked","not checked"
"1011189","not checked","isomorphic disregarding H atoms, charge","not checked","not checked","not checked","not checked","not checked"
"1011193","isomorphic","not checked","not checked","not checked","not checked","not checked","not checked"
"1011194","unknown","not checked","not checked","not checked","not checked","not checked","not checked"
"1011195","isomorphic","not checked","not checked","not checked","not checked","not checked","not checked"
"1011198","isomorphic","not checked","not checked","not checked","not checked","not checked","not checked"
"1011201","unknown","isomorphic disregarding charge, bond order","unknown","not checked","not checked","not checked","not checked"
"1011206","unknown","not checked","not checked","not checked","not checked","not checked","not checked"
"1011218","not checked","isomorphic disregarding charge, bond order","not checked","not checked","not checked","not checked","not checked"
"1011225","unknown","not checked","not checked","not checked","not checked","not checked","not checked"
"1011226","not checked","not checked","isomorphic disregarding superfluous molecules","not checked","not checked","not checked","not checked"
"1011228","isomorphic disregarding atom types, charge, superfluous molecules","not checked","not checked","not checked","not checked","not checked","not checked"
"1011236","isomorphic","isomorphic","isomorphic","not checked","not checked","not checked","not checked"
"1011239","unknown","not checked","not checked","not checked","not checked","not checked","not checked"
"1011240","isomorphic","not checked","not checked","not checked","not checked","not checked","not checked"
"1011242","not checked","not checked","unknown","not checked","not checked","not checked","not checked"
"1011249","not checked","not checked","isomorphic disregarding H atoms, atom types, charge, superfluous molecules","not checked","not checked","not checked","not checked"
"1011251","isomorphic","not checked","not checked","not checked","not checked","not checked","not checked"
"1011253","unknown","not checked","not checked","not checked","not checked","not checked","not checked"
"1011258","isomorphic","not checked","not checked","not checked","not checked","not checked","not checked"
"1011259","isomorphic","not checked","not checked","not checked","not checked","not checked","not checked"
"1011262","isomorphic","not checked","not checked","not checked","not checked","not checked","not checked"
"1011267","isomorphic","not checked","not checked","not checked","not checked","not checked","not checked"
"1011268","not checked","not checked","unknown","not checked","not checked","not checked","not checked"
"1011280","isomorphic","unknown","unknown","not checked","not checked","not checked","not checked"
"1011281","isomorphic","not checked","not checked","not checked","not checked","not checked","not checked"
"1011282","isomorphic","isomorphic","isomorphic","not checked","not checked","not checked","not checked"
"1011286","unknown","not checked","not checked","not checked","not checked","not checked","not checked"
"1011287","isomorphic","not checked","not checked","not checked","not checked","not checked","not checked"
"1011288","isomorphic","not checked","not checked","not checked","not checked","not checked","not checked"
"1011289","isomorphic","not checked","not checked","not checked","not checked","not checked","not checked"
"1011290","not checked","not checked","isomorphic disregarding H atoms","not checked","not checked","not checked","not checked"
"1011291","unknown","not checked","not checked","not checked","not checked","not checked","not checked"
"1011293","unknown","not checked","not checked","not checked","not checked","not checked","not checked"
"1011294","not checked","not checked","unknown","not checked","not checked","not checked","not checked"
"1011295","not checked","not checked","unknown","not checked","not checked","not checked","not checked"
"1011296","isomorphic","not checked","not checked","not checked","not checked","not checked","not checked"
"1011297","not checked","isomorphic disregarding charge","not checked","not checked","not checked","not checked","not checked"
"1011300","not checked","not checked","isomorphic disregarding H atoms","not checked","not checked","not checked","not checked"
"1011305","not checked","not checked","isomorphic disregarding atom types, superfluous molecules","not checked","not checked","not checked","not checked"
"1011308","not checked","not checked","isomorphic disregarding H atoms, charge","not checked","not checked","not checked","not checked"
"1011309","isomorphic","unknown","unknown","not checked","not checked","not checked","not checked"
"1011313","not checked","unknown","not checked","not checked","not checked","not checked","not checked"
"1011314","isomorphic","isomorphic","isomorphic","not checked","not checked","not checked","not checked"
"1011315","isomorphic","isomorphic","isomorphic","not checked","not checked","not checked","not checked"
"1011325","isomorphic","isomorphic","isomorphic","not checked","not checked","not checked","not checked"
"1011326","isomorphic","not checked","not checked","not checked","not checked","not checked","not checked"
"1011327","isomorphic","isomorphic","isomorphic","not checked","not checked","not checked","not checked"
"1011328","isomorphic","isomorphic","isomorphic","not checked","not checked","not checked","not checked"
"1011329","unknown","not checked","not checked","not checked","not checked","not checked","not checked"
"1011330","unknown","not checked","not checked","not checked","not checked","not checked","not checked"
"1011332","isomorphic","not checked","not checked","not checked","not checked","not checked","not checked"
"1011333","unknown","not checked","not checked","not checked","not checked","not checked","not checked"
"1011334","unknown","not checked","not checked","not checked","not checked","not checked","not checked"
"1011341","isomorphic","not checked","not checked","not checked","not checked","not checked","not checked"
"1011350","isomorphic","not checked","not checked","not checked","not checked","not checked","not checked"
"1011351","isomorphic","not checked","not checked","not checked","not checked","not checked","not checked"
"1011356","not checked","not checked","isomorphic disregarding H atoms, atom types, charge, superfluous molecules","not checked","not checked","not checked","not checked"
"1011362","isomorphic","isomorphic","isomorphic","not checked","not checked","not checked","not checked"
"1011363","isomorphic","isomorphic","isomorphic","not checked","not checked","not checked","not checked"
"1011364","isomorphic","isomorphic","isomorphic","not checked","not checked","not checked","not checked"
"1011366","unknown","not checked","not checked","not checked","not checked","not checked","not checked"
"1011368","unknown","not checked","not checked","not checked","not checked","not checked","not checked"
"1011369","unknown","not checked","not checked","not checked","not checked","not checked","not checked"
"1011370","not checked","isomorphic","not checked","not checked","not checked","not checked","not checked"
"1011372","isomorphic","unknown","unknown","not checked","not checked","not checked","not checked"
"1011373","not checked","not checked","unknown","not checked","not checked","not checked","not checked"
"1011374","isomorphic","unknown","unknown","not checked","not checked","not checked","not checked"
"1011375","isomorphic","unknown","unknown","not checked","not checked","not checked","not checked"
"1011376","not checked","not checked","unknown","not checked","not checked","not checked","not checked"
"1011377","not checked","not checked","unknown","not checked","not checked","not checked","not checked"
"1011378","not checked","not checked","unknown","not checked","not checked","not checked","not checked"
"1100002","isomorphic disregarding H atoms, aromaticity","not checked","not checked","not checked","not checked","not checked","not checked"
"1100003","isomorphic disregarding H atoms, aromaticity","not checked","not checked","not checked","not checked","not checked","not checked"
"1100004","isomorphic disregarding H atoms","not checked","not checked","not checked","not checked","not checked","not checked"
"1100020","not checked","unknown","not checked","not checked","not checked","not checked","not checked"
"1100022","not checked","not checked","unknown","not checked","not checked","not checked","not checked"
"1100025","not checked","not checked","unknown","not checked","not checked","not checked","not checked"
"1100026","not checked","unknown","not checked","not checked","not checked","not checked","not checked"
"1100027","isomorphic","isomorphic","isomorphic","not checked","not checked","not checked","not checked"
"1100042","isomorphic disregarding charge","not checked","not checked","not checked","not checked","not checked","not checked"
"1100043","isomorphic","not checked","not checked","not checked","not checked","not checked","not checked"
"1100067","not checked","not checked","unknown","not checked","not checked","not checked","not checked"
"1100068","not checked","unknown","not checked","not checked","not checked","not checked","not checked"
"1100069","unknown","isomorphic disregarding charge","unknown","not checked","not checked","not checked","not checked"
"1100070","unknown","isomorphic disregarding charge, bond order","unknown","not checked","not checked","not checked","not checked"
"1100072","unknown","isomorphic disregarding H atoms, charge, bond order","unknown","not checked","not checked","not checked","not checked"
"1100073","unknown","isomorphic disregarding charge, bond order","unknown","not checked","not checked","not checked","not checked"
"1100074","unknown","isomorphic disregarding charge, bond order","unknown","not checked","not checked","not checked","not checked"
"1100075","isomorphic disregarding H atoms, charge","not checked","not checked","not checked","not checked","not checked","not checked"
"1100077","unknown","isomorphic disregarding charge, bond order","unknown","not checked","not checked","not checked","not checked"
"1100078","unknown","isomorphic disregarding charge, bond order","unknown","not checked","not checked","not checked","not checked"
"1100079","unknown","isomorphic disregarding charge, bond order","unknown","not checked","not checked","not checked","not checked"
"1100080","not checked","isomorphic disregarding charge","not checked","not checked","not checked","not checked","not checked"
"1100081","unknown","isomorphic disregarding charge","unknown","not checked","not checked","not checked","not checked"
"1100082","unknown","isomorphic disregarding H atoms, charge","unknown","not checked","not checked","not checked","not checked"
"1100083","unknown","isomorphic disregarding H atoms, charge","unknown","not checked","not checked","not checked","not checked"
"1100084","isomorphic","not checked","not checked","not checked","not checked","not checked","not checked"
"1100085","isomorphic","not checked","not checked","not checked","not checked","not checked","not checked"
"1100086","isomorphic","not checked","not checked","not checked","not checked","not checked","not checked"
"1100087","isomorphic","not checked","not checked","not checked","not checked","not checked","not checked"
"1100088","isomorphic","not checked","not checked","not checked","not checked","not checked","not checked"
"1100089","not checked","not checked","isomorphic disregarding H atoms, atom types, charge, superfluous molecules","not checked","not checked","not checked","not checked"
"1100090","not checked","not checked","unknown","not checked","not checked","not checked","not checked"
"1100091","isomorphic disregarding H atoms, atom types, charge, superfluous molecules","isomorphic disregarding charge","isomorphic disregarding H atoms, atom types, charge, superfluous molecules","not checked","not checked","not checked","not checked"
"1100095","isomorphic disregarding H atoms, charge","not checked","not checked","not checked","not checked","not checked","not checked"
"1100101","not checked","not checked","isomorphic disregarding H atoms, atom types, charge, superfluous molecules","not checked","not checked","not checked","not checked"
"1100103","not checked","isomorphic disregarding H atoms, charge","not checked","not checked","not checked","not checked","not checked"
"1100118","not checked","isomorphic disregarding charge","not checked","not checked","not checked","not checked","not checked"
"1100123","isomorphic disregarding superfluous molecules","isomorphic disregarding superfluous molecules","isomorphic","not checked","not checked","not checked","not checked"
"1100124","not checked","isomorphic disregarding charge, bond order","not checked","not checked","not checked","not checked","not checked"
"1100130","not checked","not checked","unknown","not checked","not checked","not checked","not checked"
"1100133","not checked","isomorphic","not checked","not checked","not checked","not checked","not checked"
"1100137","not checked","unknown","not checked","not checked","not checked","not checked","not checked"
"1100141","not checked","isomorphic disregarding aromaticity, chirality, bond order","not checked","not checked","not checked","not checked","not checked"
"1100143","not checked","isomorphic disregarding charge, bond order","not checked","not checked","not checked","not checked","not checked"
"1100144","not checked","isomorphic disregarding charge, bond order","not checked","not checked","not checked","not checked","not checked"
"1100145","not checked","unknown","not checked","not checked","not checked","not checked","not checked"
"1100146","not checked","unknown","not checked","not checked","not checked","not checked","not checked"
"1100147","not checked","unknown","not checked","not checked","not checked","not checked","not checked"
"1100148","not checked","unknown","not checked","not checked","not checked","not checked","not checked"
"1100149","not checked","isomorphic disregarding H atoms, aromaticity, charge, bond order","not checked","not checked","not checked","not checked","not checked"
"1100154","not checked","isomorphic disregarding H atoms, aromaticity, bond order","not checked","not checked","not checked","not checked","not checked"
"1100156","not checked","isomorphic disregarding H atoms, aromaticity, charge, bond order","not checked","not checked","not checked","not checked","not checked"
"1100157","not checked","isomorphic disregarding H atoms, aromaticity, bond order","not checked","not checked","not checked","not checked","not checked"
"1100158","not checked","unknown","not checked","not checked","not checked","not checked","not checked"
"1100159","not checked","unknown","not checked","not checked","not checked","not checked","not checked"
"1100160","not checked","isomorphic disregarding H atoms, aromaticity, bond order","not checked","not checked","not checked","not checked","not checked"
"1100161","not checked","isomorphic disregarding H atoms, aromaticity, charge, bond order","not checked","not checked","not checked","not checked","not checked"
"1100162","not checked","isomorphic disregarding H atoms, aromaticity, charge, bond order","not checked","not checked","not checked","not checked","not checked"
"1100163","not checked","isomorphic disregarding H atoms, aromaticity, charge, bond order","not checked","not checked","not checked","not checked","not checked"
"1100164","not checked","isomorphic disregarding H atoms, aromaticity, bond order","not checked","not checked","not checked","not checked","not checked"
"1100165","not checked","isomorphic disregarding H atoms, aromaticity, charge, bond order","not checked","not checked","not checked","not checked","not checked"
"1100168","not checked","isomorphic disregarding bond order","not checked","not checked","not checked","not checked","not checked"
"1100172","isomorphic disregarding charge, bond order","isomorphic disregarding charge, bond order","isomorphic","not checked","isomorphic","not checked","not checked"
"1100173","not checked","isomorphic","not checked","not checked","not checked","not checked","not checked"
"1100178","not checked","not checked","isomorphic disregarding chirality","not checked","not checked","not checked","not checked"
"1100179","isomorphic disregarding chirality","isomorphic","isomorphic disregarding chirality","not checked","not checked","not checked","not checked"
"1100180","isomorphic disregarding chirality","isomorphic","isomorphic disregarding chirality","not checked","not checked","not checked","not checked"
"1100182","not checked","isomorphic disregarding superfluous molecules","not checked","not checked","not checked","not checked","not checked"
"1100183","not checked","isomorphic","not checked","not checked","not checked","not checked","not checked"
"1100188","not checked","isomorphic disregarding aromaticity, bond order, superfluous molecules","not checked","not checked","not checked","not checked","not checked"
"1100196","isomorphic disregarding aromaticity, bond order","isomorphic disregarding aromaticity, bond order","isomorphic","not checked","not checked","not checked","not checked"
"1100198","not checked","not checked","isomorphic disregarding charge","not checked","not checked","not checked","not checked"
"1100199","not checked","not checked","unknown","not checked","not checked","not checked","not checked"
"1100201","not checked","not checked","unknown","not checked","not checked","not checked","not checked"
"1100202","not checked","not checked","unknown","not checked","not checked","not checked","not checked"
"1100204","not checked","not checked","isomorphic","not checked","not checked","not checked","not checked"
"1100205","not checked","not checked","isomorphic disregarding charge, bond order","not checked","not checked","not checked","not checked"
"1100208","not checked","not checked","isomorphic","not checked","not checked","not checked","not checked"
"1100209","not checked","not checked","isomorphic disregarding charge, bond order","not checked","not checked","not checked","not checked"
"1100210","not checked","not checked","isomorphic disregarding charge, bond order","not checked","not checked","not checked","not checked"
"1100212","not checked","not checked","isomorphic disregarding charge, bond order","not checked","not checked","not checked","not checked"
"1100218","not checked","not checked","unknown","not checked","not checked","not checked","not checked"
"1100220","not checked","isomorphic disregarding superfluous molecules","not checked","not checked","not checked","not checked","not checked"
"1100221","not checked","isomorphic disregarding superfluous molecules","not checked","not checked","not checked","not checked","not checked"
"1100222","isomorphic disregarding chirality","isomorphic disregarding superfluous molecules","isomorphic disregarding chirality","not checked","not checked","not checked","not checked"
"1100223","not checked","isomorphic disregarding superfluous molecules","not checked","not checked","not checked","not checked","not checked"
"1100225","isomorphic","isomorphic disregarding chirality","isomorphic disregarding chirality","not checked","not checked","not checked","not checked"
"1100226","not checked","isomorphic disregarding chirality","not checked","not checked","not checked","not checked","not checked"
"1100227","not checked","isomorphic disregarding bond order, superfluous molecules","not checked","not checked","not checked","not checked","not checked"
"1100228","not checked","isomorphic disregarding superfluous molecules","not checked","not checked","not checked","not checked","not checked"
"1100229","isomorphic disregarding chirality","isomorphic disregarding superfluous molecules","isomorphic disregarding chirality","not checked","not checked","not checked","not checked"
"1100233","isomorphic disregarding H atoms, aromaticity, bond order","isomorphic disregarding aromaticity, bond order, superfluous molecules","isomorphic disregarding H atoms, bond order","not checked","not checked","not checked","not checked"
"1100234","not checked","isomorphic disregarding chirality","not checked","not checked","not checked","not checked","not checked"
"1100235","not checked","isomorphic disregarding superfluous molecules","not checked","not checked","not checked","not checked","not checked"
"1100237","isomorphic","isomorphic","isomorphic","not checked","not checked","not checked","not checked"
"1100243","isomorphic disregarding chirality","isomorphic disregarding superfluous molecules","isomorphic disregarding chirality","not checked","not checked","not checked","not checked"
"1100244","isomorphic","isomorphic","isomorphic","not checked","not checked","not checked","not checked"
"1100249","not checked","isomorphic","not checked","not checked","not checked","not checked","not checked"
"1100250","isomorphic disregarding chirality","isomorphic","isomorphic disregarding chirality","not checked","not checked","not checked","not checked"
"1100267","isomorphic","isomorphic disregarding chirality","isomorphic disregarding chirality","not checked","not checked","not checked","not checked"
"1100269","not checked","not checked","isomorphic disregarding H atoms, charge, superfluous molecules","not checked","not checked","not checked","not checked"
"1100275","not checked","isomorphic disregarding superfluous molecules","not checked","not checked","not checked","not checked","not checked"
"1100276","not checked","isomorphic disregarding bond order, superfluous molecules","not checked","not checked","not checked","not checked","not checked"
"1100277","not checked","isomorphic","not checked","not checked","not checked","not checked","not checked"
"1100280","not checked","isomorphic","not checked","not checked","not checked","not checked","not checked"
"1100282","not checked","isomorphic","not checked","not checked","not checked","not checked","not checked"
"1100284","not checked","isomorphic","not checked","not checked","not checked","not checked","not checked"
"1100285","not checked","isomorphic disregarding superfluous molecules","not checked","not checked","not checked","not checked","not checked"
"1100286","not checked","isomorphic disregarding superfluous molecules","not checked","not checked","not checked","not checked","not checked"
"1100289","not checked","isomorphic disregarding superfluous molecules","not checked","not checked","not checked","not checked","not checked"
"1100292","not checked","isomorphic","not checked","not checked","not checked","not checked","not checked"
"1100297","not checked","isomorphic disregarding superfluous molecules","not checked","not checked","not checked","not checked","not checked"
"1100307","not checked","unknown","not checked","not checked","not checked","not checked","not checked"
"1100313","not checked","isomorphic disregarding cis/trans, superfluous molecules","not checked","not checked","not checked","not checked","not checked"
"1100314","not checked","isomorphic disregarding cis/trans","not checked","not checked","not checked","not checked","not checked"
"1100334","not checked","isomorphic","not checked","not checked","not checked","not checked","not checked"
"1100335","not checked","isomorphic disregarding chirality","not checked","not checked","not checked","not checked","not checked"
"1100346","not checked","isomorphic disregarding H atoms, charge, bond order","not checked","not checked","not checked","not checked","not checked"
"1100352","not checked","isomorphic","not checked","not checked","not checked","not checked","not checked"
"1100353","not checked","isomorphic","not checked","not checked","not checked","not checked","not checked"
"1100355","not checked","isomorphic disregarding aromaticity, bond order","not checked","not checked","not checked","not checked","not checked"
"1100372","not checked","isomorphic","not checked","not checked","not checked","not checked","not checked"
"1100376","not checked","isomorphic disregarding H atoms, charge","not checked","not checked","not checked","not checked","not checked"
"1100378","not checked","isomorphic disregarding superfluous molecules","not checked","not checked","not checked","not checked","not checked"
"1100379","not checked","isomorphic","not checked","not checked","not checked","not checked","not checked"
"1100380","not checked","isomorphic","not checked","not checked","not checked","not checked","not checked"
"1100388","not checked","isomorphic disregarding bond order","not checked","not checked","not checked","not checked","not checked"
"1100416","not checked","isomorphic","not checked","not checked","not checked","not checked","not checked"
"1100417","not checked","isomorphic","not checked","not checked","not checked","not checked","not checked"
"1100439","not checked","isomorphic","not checked","not checked","not checked","not checked","not checked"
"1100442","not checked","isomorphic","not checked","not checked","not checked","not checked","not checked"
"1100456","not checked","isomorphic","not checked","not checked","not checked","not checked","not checked"
"1100462","not checked","isomorphic disregarding superfluous molecules","not checked","not checked","not checked","not checked","not checked"
"1100464","not checked","isomorphic disregarding aromaticity, bond order","not checked","not checked","not checked","not checked","not checked"
"1100503","not checked","isomorphic","not checked","not checked","not checked","not checked","not checked"
"1100516","not checked","isomorphic disregarding cis/trans","not checked","not checked","not checked","not checked","not checked"
"1100517","not checked","isomorphic disregarding cis/trans","not checked","not checked","not checked","not checked","not checked"
"1100518","not checked","isomorphic","not checked","not checked","not checked","not checked","not checked"
"1100527","not checked","isomorphic","not checked","not checked","not checked","not checked","not checked"
"1100530","not checked","isomorphic","not checked","not checked","not checked","not checked","not checked"
"1100531","not checked","isomorphic disregarding superfluous molecules","not checked","not checked","not checked","not checked","not checked"
"1100535","not checked","isomorphic","not checked","not checked","not checked","not checked","not checked"
"1100536","not checked","isomorphic","not checked","not checked","not checked","not checked","not checked"
"1100537","not checked","isomorphic","not checked","not checked","not checked","not checked","not checked"
"1100565","not checked","isomorphic disregarding superfluous molecules","not checked","not checked","not checked","not checked","not checked"
"1100571","not checked","isomorphic","not checked","not checked","not checked","not checked","not checked"
"1100583","not checked","isomorphic","not checked","not checked","not checked","not checked","not checked"
"1100584","not checked","isomorphic disregarding charge, bond order, superfluous molecules","not checked","not checked","not checked","not checked","not checked"
"1100589","not checked","isomorphic disregarding superfluous molecules","not checked","not checked","not checked","not checked","not checked"
"1100590","not checked","isomorphic disregarding superfluous molecules","not checked","not checked","not checked","not checked","not checked"
"1100591","not checked","isomorphic disregarding superfluous molecules","not checked","not checked","not checked","not checked","not checked"
"1100600","not checked","isomorphic disregarding chirality","not checked","not checked","not checked","not checked","not checked"
"1100633","not checked","isomorphic","not checked","not checked","not checked","not checked","not checked"
"1100634","not checked","isomorphic","not checked","not checked","not checked","not checked","not checked"
"1100645","not checked","isomorphic","not checked","not checked","not checked","not checked","not checked"
"1100646","not checked","isomorphic","not checked","not checked","not checked","not checked","not checked"
"1100647","not checked","isomorphic","not checked","not checked","not checked","not checked","not checked"
"1100648","not checked","isomorphic","not checked","not checked","not checked","not checked","not checked"
"1100649","not checked","isomorphic disregarding bond order","not checked","not checked","not checked","not checked","not checked"
"1100650","not checked","isomorphic disregarding bond order","not checked","not checked","not checked","not checked","not checked"
"1100651","not checked","isomorphic","not checked","not checked","not checked","not checked","not checked"
"1100652","not checked","isomorphic","not checked","not checked","not checked","not checked","not checked"
"1100653","not checked","isomorphic disregarding bond order","not checked","not checked","not checked","not checked","not checked"
"1100654","not checked","not checked","isomorphic disregarding H atoms, charge, bond order, superfluous molecules","not checked","not checked","not checked","not checked"
"1100655","not checked","isomorphic","not checked","not checked","not checked","not checked","not checked"
"1100656","not checked","isomorphic disregarding charge, bond order","not checked","not checked","not checked","not checked","not checked"
"1100657","not checked","isomorphic disregarding charge, bond order, superfluous molecules","not checked","not checked","not checked","not checked","not checked"
"1100658","isomorphic disregarding aromaticity, bond order","isomorphic disregarding aromaticity, bond order","isomorphic","not checked","not checked","not checked","not checked"
"1100661","not checked","isomorphic disregarding bond order","not checked","not checked","not checked","not checked","not checked"
"1100664","not checked","isomorphic disregarding bond order","not checked","not checked","not checked","not checked","not checked"
"1100665","not checked","not checked","isomorphic","not checked","not checked","not checked","not checked"
"1100666","not checked","isomorphic disregarding aromaticity, bond order","not checked","not checked","not checked","not checked","not checked"
"1100667","not checked","isomorphic","not checked","not checked","not checked","not checked","not checked"
"1100668","not checked","isomorphic","not checked","not checked","not checked","not checked","not checked"
"1100670","not checked","isomorphic disregarding aromaticity, bond order","not checked","not checked","not checked","not checked","not checked"
"1100671","not checked","isomorphic disregarding aromaticity, bond order","not checked","not checked","not checked","not checked","not checked"
"1100672","isomorphic","isomorphic","isomorphic","not checked","not checked","not checked","not checked"
"1100673","not checked","isomorphic","not checked","not checked","not checked","not checked","not checked"
"1100675","not checked","isomorphic disregarding bond order, superfluous molecules","not checked","not checked","not checked","not checked","not checked"
"1100677","isomorphic","isomorphic","isomorphic","not checked","not checked","not checked","not checked"
"1100678","not checked","isomorphic disregarding bond order","not checked","not checked","not checked","not checked","not checked"
"1100679","not checked","isomorphic disregarding aromaticity, bond order","not checked","not checked","not checked","not checked","not checked"
"1100680","not checked","isomorphic","not checked","not checked","not checked","not checked","not checked"
"1100682","not checked","isomorphic","not checked","not checked","not checked","not checked","not checked"
"1100683","not checked","isomorphic disregarding bond order","not checked","not checked","not checked","not checked","not checked"
"1100684","not checked","isomorphic disregarding aromaticity, bond order","not checked","not checked","not checked","not checked","not checked"
"1100686","not checked","isomorphic","not checked","not checked","not checked","not checked","not checked"
"1100687","not checked","isomorphic","not checked","not checked","not checked","not checked","not checked"
"1100688","not checked","not checked","isomorphic","not checked","not checked","not checked","not checked"
"1100689","not checked","isomorphic","not checked","not checked","not checked","not checked","not checked"
"1100690","not checked","isomorphic disregarding chirality","not checked","not checked","not checked","not checked","not checked"
"1100699","not checked","isomorphic disregarding H atoms, charge, bond order","not checked","not checked","not checked","not checked","not checked"
"1100701","not checked","isomorphic disregarding charge, chirality, bond order","not checked","not checked","not checked","not checked","not checked"
"1100707","not checked","isomorphic disregarding charge, bond order","not checked","not checked","not checked","not checked","not checked"
"1100709","not checked","isomorphic disregarding H atoms, aromaticity, charge, bond order","not checked","not checked","not checked","not checked","not checked"
"1100713","not checked","isomorphic disregarding aromaticity, charge, chirality, bond order","not checked","not checked","not checked","not checked","not checked"
"1100715","not checked","isomorphic disregarding H atoms","not checked","not checked","not checked","not checked","not checked"
"1100716","not checked","unknown","not checked","not checked","not checked","not checked","not checked"
"1100719","not checked","isomorphic disregarding H atoms, charge, chirality","not checked","not checked","not checked","not checked","not checked"
"1100735","not checked","unknown","not checked","not checked","not checked","not checked","not checked"
"1100737","not checked","unknown","not checked","not checked","not checked","not checked","not checked"
"1100738","not checked","unknown","not checked","not checked","not checked","not checked","not checked"
"1100739","not checked","unknown","not checked","not checked","not checked","not checked","not checked"
"1100740","not checked","isomorphic disregarding charge","not checked","not checked","not checked","not checked","not checked"
"1100741","not checked","isomorphic disregarding charge","not checked","not checked","not checked","not checked","not checked"
"1100742","not checked","isomorphic disregarding charge","not checked","not checked","not checked","not checked","not checked"
"1100743","not checked","isomorphic disregarding H atoms, charge","not checked","not checked","not checked","not checked","not checked"
"1100744","not checked","isomorphic disregarding charge","not checked","not checked","not checked","not checked","not checked"
"1100746","not checked","isomorphic disregarding H atoms, aromaticity, charge, bond order","not checked","not checked","not checked","not checked","not checked"
"1100747","not checked","isomorphic disregarding H atoms, aromaticity, charge, bond order","not checked","not checked","not checked","not checked","not checked"
"1100753","not checked","isomorphic disregarding H atoms, aromaticity, charge, bond order","not checked","not checked","not checked","not checked","not checked"
"1100754","not checked","isomorphic disregarding H atoms, aromaticity, bond order","not checked","not checked","not checked","not checked","not checked"
"1100756","not checked","isomorphic disregarding H atoms, aromaticity, bond order","not checked","not checked","not checked","not checked","not checked"
"1100758","not checked","isomorphic disregarding H atoms, aromaticity, charge, bond order","not checked","not checked","not checked","not checked","not checked"
"1100760","not checked","isomorphic disregarding H atoms, aromaticity, bond order","not checked","not checked","not checked","not checked","not checked"
"1100761","not checked","unknown","not checked","not checked","not checked","not checked","not checked"
"1100762","not checked","isomorphic disregarding H atoms, aromaticity, bond order","not checked","not checked","not checked","not checked","not checked"
"1100763","not checked","unknown","not checked","not checked","not checked","not checked","not checked"
"1100764","not checked","isomorphic disregarding H atoms, charge, bond order","not checked","not checked","not checked","not checked","not checked"
"1100765","not checked","isomorphic disregarding H atoms, aromaticity, charge, bond order","not checked","not checked","not checked","not checked","not checked"
"1100768","not checked","isomorphic disregarding H atoms, aromaticity, charge, bond order","not checked","not checked","not checked","not checked","not checked"
"1100769","not checked","isomorphic disregarding H atoms, aromaticity, charge, bond order","not checked","not checked","not checked","not checked","not checked"
"1100773","not checked","isomorphic disregarding aromaticity, charge, bond order","not checked","not checked","not checked","not checked","not checked"
"1100780","not checked","isomorphic disregarding chirality, cis/trans","not checked","not checked","not checked","not checked","not checked"
"1100782","not checked","isomorphic disregarding H atoms, charge, bond order","not checked","not checked","not checked","not checked","not checked"
"1100784","not checked","isomorphic disregarding H atoms, aromaticity, charge, bond order","not checked","not checked","not checked","not checked","not checked"
"1100862","not checked","isomorphic disregarding charge, bond order","not checked","not checked","not checked","not checked","not checked"
"1100863","not checked","isomorphic disregarding charge, bond order","not checked","not checked","not checked","not checked","not checked"
"1100864","not checked","isomorphic disregarding charge, bond order","not checked","not checked","not checked","not checked","not checked"
"1100865","not checked","isomorphic disregarding charge, chirality, bond order","not checked","not checked","not checked","not checked","not checked"
"1100866","not checked","isomorphic disregarding charge, bond order","not checked","not checked","not checked","not checked","not checked"
"1100891","not checked","not checked","unknown","not checked","not checked","not checked","not checked"
"1100907","not checked","isomorphic","not checked","not checked","not checked","not checked","not checked"
"1100911","not checked","unknown","not checked","not checked","not checked","not checked","not checked"
"1100912","not checked","unknown","not checked","not checked","not checked","not checked","not checked"
"1100914","isomorphic disregarding chirality","isomorphic","isomorphic disregarding chirality","not checked","not checked","not checked","not checked"
"1100915","not checked","isomorphic disregarding superfluous molecules","not checked","not checked","not checked","not checked","not checked"
"1100936","not checked","isomorphic","not checked","not checked","not checked","not checked","not checked"
"1100937","not checked","isomorphic disregarding charge, bond order","not checked","not checked","not checked","not checked","not checked"
"1100939","not checked","isomorphic disregarding H atoms, aromaticity, charge, bond order","not checked","not checked","not checked","not checked","not checked"
"1100940","not checked","isomorphic disregarding H atoms, aromaticity, charge, bond order","not checked","not checked","not checked","not checked","not checked"
"1100941","not checked","isomorphic disregarding H atoms, aromaticity, charge, bond order","not checked","not checked","not checked","not checked","not checked"
"1100942","not checked","isomorphic disregarding H atoms, aromaticity, charge, bond order, superfluous molecules","not checked","not checked","not checked","not checked","not checked"
"1100943","not checked","isomorphic disregarding H atoms, aromaticity, charge, bond order","not checked","not checked","not checked","not checked","not checked"
"1100944","not checked","isomorphic disregarding H atoms, aromaticity, charge, bond order","not checked","not checked","not checked","not checked","not checked"
"1100945","not checked","isomorphic disregarding H atoms, aromaticity, charge, bond order","not checked","not checked","not checked","not checked","not checked"
"1100946","not checked","isomorphic disregarding charge, bond order","not checked","not checked","not checked","not checked","not checked"
"1100947","not checked","isomorphic disregarding charge, bond order","not checked","not checked","not checked","not checked","not checked"
"1100948","not checked","isomorphic disregarding charge, bond order","not checked","not checked","not checked","not checked","not checked"
"1100949","not checked","isomorphic disregarding charge, bond order","not checked","not checked","not checked","not checked","not checked"
"1100950","not checked","isomorphic disregarding charge, bond order","not checked","not checked","not checked","not checked","not checked"
"1100951","not checked","isomorphic disregarding charge, bond order","not checked","not checked","not checked","not checked","not checked"
"1100952","not checked","isomorphic disregarding charge, bond order","not checked","not checked","not checked","not checked","not checked"
"1100953","not checked","isomorphic disregarding charge, bond order","not checked","not checked","not checked","not checked","not checked"
"1100954","not checked","isomorphic disregarding charge, bond order","not checked","not checked","not checked","not checked","not checked"
"1100955","not checked","isomorphic disregarding charge, bond order","not checked","not checked","not checked","not checked","not checked"
"1100956","not checked","isomorphic disregarding charge, bond order","not checked","not checked","not checked","not checked","not checked"
"1100957","not checked","isomorphic disregarding charge, bond order","not checked","not checked","not checked","not checked","not checked"
"1100958","not checked","isomorphic disregarding charge, bond order","not checked","not checked","not checked","not checked","not checked"
"1100965","not checked","unknown","not checked","not checked","not checked","not checked","not checked"
"1100968","not checked","unknown","not checked","not checked","not checked","not checked","not checked"
"1100973","not checked","not checked","unknown","not checked","not checked","not checked","not checked"
"1100974","not checked","isomorphic disregarding H atoms, aromaticity, charge, bond order","not checked","not checked","not checked","not checked","not checked"
"1100975","not checked","isomorphic disregarding H atoms, aromaticity, bond order","not checked","not checked","not checked","not checked","not checked"
"1100979","not checked","isomorphic disregarding H atoms, aromaticity, charge, bond order","not checked","not checked","not checked","not checked","not checked"
"1100981","not checked","isomorphic disregarding H atoms, charge, bond order","not checked","not checked","not checked","not checked","not checked"
"1100982","not checked","isomorphic disregarding aromaticity, charge, chirality, bond order","not checked","not checked","not checked","not checked","not checked"
"1100985","not checked","isomorphic disregarding charge, bond order","not checked","not checked","not checked","not checked","not checked"
"1100989","not checked","isomorphic","not checked","not checked","not checked","not checked","not checked"
"1100991","not checked","isomorphic","not checked","not checked","not checked","not checked","not checked"
"1100992","not checked","isomorphic","not checked","not checked","not checked","not checked","not checked"
"1100994","not checked","isomorphic","not checked","not checked","not checked","not checked","not checked"
"1100995","not checked","isomorphic","not checked","not checked","not checked","not checked","not checked"
"1100996","not checked","isomorphic","not checked","not checked","not checked","not checked","not checked"
"1100998","not checked","isomorphic","not checked","not checked","not checked","not checked","not checked"
"1101000","not checked","isomorphic disregarding H atoms, charge, bond order","not checked","not checked","not checked","not checked","not checked"
"1101001","not checked","isomorphic","not checked","not checked","not checked","not checked","not checked"
"1101002","not checked","isomorphic","not checked","not checked","not checked","not checked","not checked"
"1101004","not checked","isomorphic","not checked","not checked","not checked","not checked","not checked"
"1101005","not checked","isomorphic","not checked","not checked","not checked","not checked","not checked"
"1101007","not checked","isomorphic","not checked","not checked","not checked","not checked","not checked"
"1101008","not checked","isomorphic","not checked","not checked","not checked","not checked","not checked"
"1101009","not checked","isomorphic","not checked","not checked","not checked","not checked","not checked"
"1101010","not checked","isomorphic","not checked","not checked","not checked","not checked","not checked"
"1101011","not checked","isomorphic","not checked","not checked","not checked","not checked","not checked"
"1101012","not checked","isomorphic","not checked","not checked","not checked","not checked","not checked"
"1101013","not checked","isomorphic","not checked","not checked","not checked","not checked","not checked"
"1101014","not checked","isomorphic","not checked","not checked","not checked","not checked","not checked"
"1101017","not checked","isomorphic disregarding charge","not checked","not checked","not checked","not checked","not checked"
"1101020","isomorphic disregarding H atoms, aromaticity","not checked","not checked","not checked","not checked","not checked","not checked"
"1101021","isomorphic disregarding H atoms, aromaticity","not checked","not checked","not checked","not checked","not checked","not checked"
"1101022","isomorphic disregarding H atoms","not checked","not checked","not checked","not checked","not checked","not checked"
"1101035","not checked","unknown","not checked","not checked","not checked","not checked","not checked"
"1101036","not checked","not checked","unknown","not checked","not checked","not checked","not checked"
"1101039","not checked","unknown","not checked","not checked","not checked","not checked","not checked"
"1101040","isomorphic","isomorphic","isomorphic","not checked","not checked","not checked","not checked"
"1101049","isomorphic disregarding charge","not checked","not checked","not checked","not checked","not checked","not checked"
"1101050","isomorphic","not checked","not checked","not checked","not checked","not checked","not checked"
"1101051","isomorphic","not checked","not checked","not checked","not checked","not checked","not checked"
"1101055","not checked","isomorphic disregarding bond order, superfluous molecules","not checked","not checked","not checked","not checked","not checked"
"1101056","not checked","isomorphic disregarding bond order","not checked","not checked","not checked","not checked","not checked"
"1101057","not checked","isomorphic disregarding H atoms, aromaticity, bond order","not checked","not checked","not checked","not checked","not checked"
"1101058","not checked","unknown","not checked","not checked","not checked","not checked","not checked"
"1101059","not checked","unknown","not checked","not checked","not checked","not checked","not checked"
"1101061","not checked","unknown","not checked","not checked","not checked","not checked","not checked"
"1101068","not checked","isomorphic disregarding cis/trans","not checked","not checked","not checked","not checked","not checked"
"1101069","not checked","isomorphic disregarding charge, bond order","not checked","not checked","not checked","not checked","not checked"
"1101070","not checked","isomorphic disregarding cis/trans","not checked","not checked","not checked","not checked","not checked"
"1101071","not checked","isomorphic disregarding cis/trans","not checked","not checked","not checked","not checked","not checked"
"1101072","not checked","isomorphic disregarding cis/trans","not checked","not checked","not checked","not checked","not checked"
"1101073","not checked","isomorphic disregarding H atoms, aromaticity, bond order","not checked","not checked","not checked","not checked","not checked"
"1101084","not checked","isomorphic disregarding H atoms, aromaticity, charge, bond order, superfluous molecules","not checked","not checked","not checked","not checked","not checked"
"1101089","not checked","isomorphic disregarding H atoms, aromaticity, charge, bond order","not checked","not checked","not checked","not checked","not checked"
"1101090","not checked","isomorphic disregarding aromaticity, bond order","not checked","not checked","not checked","not checked","not checked"
"1101091","not checked","isomorphic disregarding aromaticity, charge, chirality, bond order","not checked","not checked","not checked","not checked","not checked"
"1101093","not checked","isomorphic disregarding H atoms, charge, bond order","not checked","not checked","not checked","not checked","not checked"
"1101097","not checked","unknown","not checked","not checked","not checked","not checked","not checked"
"1101098","not checked","isomorphic disregarding cis/trans","not checked","not checked","not checked","not checked","not checked"
"1101099","not checked","isomorphic disregarding cis/trans","not checked","not checked","not checked","not checked","not checked"
"1101100","not checked","isomorphic","not checked","not checked","not checked","not checked","not checked"
"1101103","not checked","isomorphic disregarding H atoms, aromaticity, charge, bond order","not checked","not checked","not checked","not checked","not checked"
"1101104","not checked","isomorphic disregarding H atoms, aromaticity, bond order","not checked","not checked","not checked","not checked","not checked"
"1101112","not checked","isomorphic disregarding H atoms, aromaticity, charge, chirality, bond order","not checked","not checked","not checked","not checked","not checked"
"1101117","not checked","unknown","not checked","not checked","not checked","not checked","not checked"
"1101122","not checked","isomorphic disregarding charge, bond order","not checked","not checked","not checked","not checked","not checked"
"1101124","not checked","unknown","not checked","not checked","not checked","not checked","not checked"
"1101127","not checked","unknown","not checked","not checked","not checked","not checked","not checked"
"1101129","not checked","isomorphic","not checked","not checked","not checked","not checked","not checked"
"1101130","not checked","unknown","not checked","not checked","not checked","not checked","not checked"
"1101132","not checked","isomorphic","not checked","not checked","not checked","not checked","not checked"
"1101139","not checked","isomorphic disregarding bond order","not checked","not checked","not checked","not checked","not checked"
"1101143","not checked","isomorphic disregarding aromaticity, chirality, bond order","not checked","not checked","not checked","not checked","not checked"
"1101148","not checked","unknown","not checked","not checked","not checked","not checked","not checked"
"1101149","not checked","unknown","not checked","not checked","not checked","not checked","not checked"
"1101150","not checked","unknown","not checked","not checked","not checked","not checked","not checked"
"1101157","not checked","unknown","not checked","not checked","not checked","not checked","not checked"
"1200001","not checked","not checked","isomorphic disregarding chirality","not checked","not checked","not checked","not checked"
"1200011","not checked","isomorphic","not checked","not checked","not checked","not checked","not checked"
"1200012","isomorphic","unknown","unknown","not checked","not checked","not checked","not checked"
"1200017","isomorphic disregarding H atoms, aromaticity","not checked","not checked","not checked","not checked","not checked","not checked"
"1200018","isomorphic disregarding H atoms, aromaticity","not checked","not checked","not checked","not checked","not checked","not checked"
"1200019","isomorphic disregarding H atoms","not checked","not checked","not checked","not checked","not checked","not checked"
"1200021","not checked","isomorphic","not checked","not checked","not checked","not checked","not checked"
"1500002","not checked","isomorphic disregarding aromaticity, bond order, superfluous molecules","not checked","not checked","not checked","not checked","not checked"
"1500003","not checked","unknown","not checked","not checked","not checked","not checked","not checked"
"1500006","not checked","isomorphic disregarding charge, bond order","not checked","not checked","not checked","not checked","not checked"
"1500007","not checked","isomorphic disregarding charge","not checked","not checked","not checked","not checked","not checked"
"1500008","not checked","isomorphic disregarding H atoms, charge, chirality, bond order, superfluous molecules","not checked","not checked","not checked","not checked","not checked"
"1500010","not checked","isomorphic disregarding H atoms, charge, bond order","not checked","not checked","not checked","not checked","not checked"
"1500013","not checked","isomorphic disregarding H atoms, aromaticity, charge, bond order","not checked","not checked","not checked","not checked","not checked"
"1500014","not checked","isomorphic disregarding H atoms, aromaticity, charge, bond order","not checked","not checked","not checked","not checked","not checked"
"1500016","not checked","unknown","not checked","not checked","not checked","not checked","not checked"
"1500017","not checked","unknown","not checked","not checked","not checked","not checked","not checked"
"1500018","not checked","unknown","not checked","not checked","not checked","not checked","not checked"
"1500019","not checked","isomorphic disregarding bond order","not checked","not checked","not checked","not checked","not checked"
"1500020","not checked","isomorphic disregarding H atoms, aromaticity, charge, chirality, bond order","not checked","not checked","not checked","not checked","not checked"
"1500021","not checked","isomorphic disregarding H atoms, aromaticity, charge, chirality, bond order, superfluous molecules","not checked","not checked","not checked","not checked","not checked"
"1500026","not checked","isomorphic disregarding aromaticity, charge, bond order","not checked","not checked","not checked","not checked","not checked"
"1500027","not checked","isomorphic disregarding aromaticity, charge, bond order","not checked","not checked","not checked","not checked","not checked"
"1500028","not checked","isomorphic disregarding H atoms, aromaticity, charge, bond order","not checked","not checked","not checked","not checked","not checked"
"1500029","not checked","isomorphic disregarding aromaticity, charge, bond order","not checked","not checked","not checked","not checked","not checked"
"1500030","not checked","unknown","not checked","not checked","not checked","not checked","not checked"
"1500031","not checked","isomorphic disregarding aromaticity, charge, bond order","not checked","not checked","not checked","not checked","not checked"
"1500032","not checked","isomorphic disregarding aromaticity, charge, bond order","not checked","not checked","not checked","not checked","not checked"
"1500033","not checked","isomorphic disregarding H atoms, aromaticity, charge, bond order","not checked","not checked","not checked","not checked","not checked"
"1500034","not checked","unknown","not checked","not checked","not checked","not checked","not checked"
"1500035","not checked","isomorphic disregarding aromaticity, charge, bond order","not checked","not checked","not checked","not checked","not checked"
"1500036","not checked","isomorphic disregarding aromaticity, charge, bond order","not checked","not checked","not checked","not checked","not checked"
"1500037","not checked","isomorphic disregarding aromaticity, charge, bond order","not checked","not checked","not checked","not checked","not checked"
"1500045","not checked","isomorphic disregarding H atoms, aromaticity, charge, bond order","not checked","not checked","not checked","not checked","not checked"
"1500046","not checked","isomorphic disregarding charge, bond order","not checked","not checked","not checked","not checked","not checked"
"1501460","not checked","isomorphic disregarding charge","not checked","not checked","not checked","not checked","not checked"
"1501469","not checked","unknown","not checked","not checked","not checked","not checked","not checked"
"1501471","not checked","isomorphic disregarding H atoms, aromaticity, charge, bond order","not checked","not checked","not checked","not checked","not checked"
"1501472","not checked","isomorphic disregarding H atoms, aromaticity, charge, chirality, bond order","not checked","not checked","not checked","not checked","not checked"
"1501473","not checked","isomorphic disregarding H atoms, aromaticity, charge, bond order","not checked","not checked","not checked","not checked","not checked"
"1501474","not checked","isomorphic disregarding H atoms, aromaticity, charge, bond order","not checked","not checked","not checked","not checked","not checked"
"1501543","not checked","isomorphic disregarding aromaticity, bond order","not checked","not checked","not checked","not checked","not checked"
"1501544","not checked","isomorphic disregarding aromaticity, bond order","not checked","not checked","not checked","not checked","not checked"
"1501545","not checked","isomorphic disregarding aromaticity, bond order","not checked","not checked","not checked","not checked","not checked"
"1501546","not checked","isomorphic disregarding aromaticity, bond order","not checked","not checked","not checked","not checked","not checked"
"1501547","not checked","isomorphic disregarding aromaticity, bond order","not checked","not checked","not checked","not checked","not checked"
"1501550","not checked","isomorphic disregarding aromaticity, bond order","not checked","not checked","not checked","not checked","not checked"
"1501551","not checked","isomorphic disregarding aromaticity, bond order","not checked","not checked","not checked","not checked","not checked"
"1501552","not checked","isomorphic disregarding H atoms, charge, bond order","not checked","not checked","not checked","not checked","not checked"
"1501565","not checked","isomorphic disregarding aromaticity, bond order","not checked","not checked","not checked","not checked","not checked"
"1501566","not checked","isomorphic disregarding H atoms, aromaticity, charge, bond order","not checked","not checked","not checked","not checked","not checked"
"1501598","not checked","isomorphic disregarding H atoms, charge, bond order","not checked","not checked","not checked","not checked","not checked"
"1501600","not checked","isomorphic disregarding aromaticity, bond order","not checked","not checked","not checked","not checked","not checked"
"1501601","not checked","isomorphic disregarding H atoms, charge","not checked","not checked","not checked","not checked","not checked"
"1501603","not checked","isomorphic disregarding charge, bond order","not checked","not checked","not checked","not checked","not checked"
"1501604","not checked","isomorphic disregarding charge, bond order","not checked","not checked","not checked","not checked","not checked"
"1501605","not checked","isomorphic disregarding cis/trans","not checked","not checked","not checked","not checked","not checked"
"1501607","not checked","isomorphic disregarding charge, bond order","not checked","not checked","not checked","not checked","not checked"
"1501608","not checked","isomorphic","not checked","not checked","not checked","not checked","not checked"
"1501609","not checked","isomorphic","not checked","not checked","not checked","not checked","not checked"
"1501610","not checked","isomorphic","not checked","not checked","not checked","not checked","not checked"
"1501611","not checked","isomorphic","not checked","not checked","not checked","not checked","not checked"
"1501613","not checked","unknown","not checked","not checked","not checked","not checked","not checked"
"1501617","not checked","isomorphic disregarding aromaticity, charge, bond order","not checked","not checked","not checked","not checked","not checked"
"1501618","not checked","isomorphic disregarding aromaticity, charge, bond order","not checked","not checked","not checked","not checked","not checked"
"1501619","not checked","isomorphic disregarding aromaticity, charge, bond order","not checked","not checked","not checked","not checked","not checked"
"1501620","not checked","isomorphic disregarding aromaticity, charge, bond order","not checked","not checked","not checked","not checked","not checked"
"1501621","not checked","isomorphic disregarding aromaticity, charge, bond order","not checked","not checked","not checked","not checked","not checked"
"1501622","not checked","isomorphic","not checked","not checked","not checked","not checked","not checked"
"1501623","not checked","isomorphic","not checked","not checked","not checked","not checked","not checked"
"1501634","not checked","isomorphic disregarding aromaticity, bond order","not checked","not checked","not checked","not checked","not checked"
"1501635","not checked","isomorphic disregarding aromaticity, bond order","not checked","not checked","not checked","not checked","not checked"
"1501636","not checked","isomorphic disregarding aromaticity, bond order","not checked","not checked","not checked","not checked","not checked"
"1501637","not checked","isomorphic disregarding aromaticity, bond order","not checked","not checked","not checked","not checked","not checked"
"1501638","not checked","isomorphic disregarding aromaticity, bond order","not checked","not checked","not checked","not checked","not checked"
"1501639","not checked","isomorphic disregarding aromaticity, bond order","not checked","not checked","not checked","not checked","not checked"
"1501644","not checked","isomorphic disregarding aromaticity, bond order","not checked","not checked","not checked","not checked","not checked"
"1501645","not checked","isomorphic disregarding H atoms, bond order","not checked","not checked","not checked","not checked","not checked"
"1501646","not checked","isomorphic disregarding aromaticity, bond order","not checked","not checked","not checked","not checked","not checked"
"1501647","not checked","unknown","not checked","not checked","not checked","not checked","not checked"
"1501650","isomorphic disregarding aromaticity, charge, bond order","isomorphic disregarding aromaticity, charge, bond order","isomorphic","not checked","not checked","not checked","not checked"
"1501652","not checked","isomorphic disregarding H atoms, chirality","not checked","not checked","not checked","not checked","not checked"
"1501653","isomorphic disregarding bond order","isomorphic","isomorphic disregarding bond order","not checked","not checked","not checked","not checked"
"1501655","not checked","isomorphic","not checked","not checked","not checked","not checked","not checked"
"1501656","not checked","isomorphic disregarding H atoms, aromaticity, charge, bond order","not checked","not checked","not checked","not checked","not checked"
"1501657","not checked","isomorphic disregarding aromaticity, bond order","not checked","not checked","not checked","not checked","not checked"
"1501658","not checked","isomorphic disregarding charge, bond order","not checked","not checked","not checked","not checked","not checked"
"1501659","not checked","isomorphic disregarding charge, bond order","not checked","not checked","not checked","not checked","not checked"
"1501660","not checked","isomorphic","not checked","not checked","not checked","not checked","not checked"
"1501661","not checked","isomorphic disregarding aromaticity, bond order","not checked","not checked","not checked","not checked","not checked"
"1501662","not checked","isomorphic","not checked","not checked","not checked","not checked","not checked"
"1501663","not checked","isomorphic","not checked","not checked","not checked","not checked","not checked"
"1501664","not checked","isomorphic","not checked","not checked","not checked","not checked","not checked"
"1501665","not checked","isomorphic disregarding aromaticity, bond order, superfluous molecules","not checked","not checked","not checked","not checked","not checked"
"1501666","not checked","isomorphic disregarding cis/trans","not checked","not checked","not checked","not checked","not checked"
"1501667","not checked","isomorphic disregarding bond order","not checked","not checked","not checked","not checked","not checked"
"1501671","not checked","isomorphic disregarding charge, bond order","not checked","not checked","not checked","not checked","not checked"
"1501672","not checked","isomorphic disregarding H atoms, charge, bond order, superfluous molecules","not checked","not checked","not checked","not checked","not checked"
"1501673","not checked","isomorphic disregarding cis/trans","not checked","not checked","not checked","not checked","not checked"
"1501674","not checked","isomorphic disregarding H atoms, aromaticity, bond order","not checked","not checked","not checked","not checked","not checked"
"1501675","not checked","isomorphic disregarding H atoms, aromaticity, bond order","not checked","not checked","not checked","not checked","not checked"
"1501677","not checked","isomorphic","not checked","not checked","not checked","not checked","not checked"
"1501679","not checked","isomorphic disregarding chirality","not checked","not checked","not checked","not checked","not checked"
"1501680","not checked","isomorphic disregarding H atoms, aromaticity, charge, bond order","not checked","not checked","not checked","not checked","not checked"
"1501681","not checked","isomorphic disregarding aromaticity, bond order","not checked","not checked","not checked","not checked","not checked"
"1501683","not checked","isomorphic disregarding bond order","not checked","not checked","not checked","not checked","not checked"
"1501685","not checked","isomorphic","not checked","not checked","not checked","not checked","not checked"
"1501686","not checked","isomorphic","not checked","not checked","not checked","not checked","not checked"
"1501687","not checked","isomorphic","not checked","not checked","not checked","not checked","not checked"
"1501688","not checked","isomorphic","not checked","not checked","not checked","not checked","not checked"
"1501689","not checked","isomorphic","not checked","not checked","not checked","not checked","not checked"
"1501690","not checked","isomorphic","not checked","not checked","not checked","not checked","not checked"
"1501691","not checked","isomorphic","not checked","not checked","not checked","not checked","not checked"
"1501692","not checked","isomorphic","not checked","not checked","not checked","not checked","not checked"
"1501693","not checked","isomorphic","not checked","not checked","not checked","not checked","not checked"
"1501694","not checked","isomorphic","not checked","not checked","not checked","not checked","not checked"
"1501695","not checked","isomorphic","not checked","not checked","not checked","not checked","not checked"
"1501697","not checked","isomorphic disregarding aromaticity, bond order","not checked","not checked","not checked","not checked","not checked"
"1501698","not checked","isomorphic disregarding aromaticity, bond order","not checked","not checked","not checked","not checked","not checked"
"1501699","not checked","isomorphic disregarding bond order","not checked","not checked","not checked","not checked","not checked"
"1501700","not checked","unknown","not checked","not checked","not checked","not checked","not checked"
"1501701","not checked","isomorphic disregarding aromaticity, charge, bond order","not checked","not checked","not checked","not checked","not checked"
"1501702","not checked","unknown","not checked","not checked","not checked","not checked","not checked"
"1501703","not checked","isomorphic disregarding aromaticity, charge, bond order","not checked","not checked","not checked","not checked","not checked"
"1501705","not checked","isomorphic disregarding aromaticity, bond order","not checked","not checked","not checked","not checked","not checked"
"1501706","not checked","isomorphic disregarding aromaticity, bond order","not checked","not checked","not checked","not checked","not checked"
"1501707","not checked","isomorphic disregarding aromaticity, bond order","not checked","not checked","not checked","not checked","not checked"
"1501708","not checked","isomorphic disregarding bond order","not checked","not checked","not checked","not checked","not checked"
"1501709","not checked","isomorphic disregarding aromaticity, charge, bond order","not checked","not checked","not checked","not checked","not checked"
"1501710","not checked","isomorphic disregarding charge, bond order","not checked","not checked","not checked","not checked","not checked"
"1501711","not checked","isomorphic disregarding charge, bond order","not checked","not checked","not checked","not checked","not checked"
"1501712","not checked","isomorphic disregarding charge, bond order","not checked","not checked","not checked","not checked","not checked"
"1501713","not checked","isomorphic disregarding charge, bond order","not checked","not checked","not checked","not checked","not checked"
"1501714","not checked","isomorphic disregarding charge, bond order","not checked","not checked","not checked","not checked","not checked"
"1501715","not checked","isomorphic disregarding charge, bond order","not checked","not checked","not checked","not checked","not checked"
"1501716","not checked","isomorphic disregarding charge, bond order","not checked","not checked","not checked","not checked","not checked"
"1501717","not checked","isomorphic","not checked","not checked","not checked","not checked","not checked"
"1501718","not checked","isomorphic","not checked","not checked","not checked","not checked","not checked"
"1501720","not checked","isomorphic disregarding aromaticity, bond order","not checked","not checked","not checked","not checked","not checked"
"1501721","not checked","isomorphic","not checked","not checked","not checked","not checked","not checked"
"1501722","not checked","isomorphic disregarding bond order","not checked","not checked","not checked","not checked","not checked"
"1501723","not checked","isomorphic disregarding bond order","not checked","not checked","not checked","not checked","not checked"
"1501725","not checked","isomorphic","not checked","not checked","not checked","not checked","not checked"
"1501726","not checked","isomorphic","not checked","not checked","not checked","not checked","not checked"
"1501727","isomorphic","isomorphic","isomorphic","not checked","not checked","not checked","not checked"
"1501728","not checked","isomorphic","not checked","not checked","not checked","not checked","not checked"
"1501729","isomorphic disregarding bond order","isomorphic disregarding bond order","isomorphic","not checked","not checked","not checked","not checked"
"1501731","isomorphic","isomorphic disregarding cis/trans","isomorphic disregarding cis/trans","not checked","not checked","not checked","not checked"
"1501732","isomorphic","isomorphic disregarding cis/trans","isomorphic disregarding cis/trans","not checked","not checked","not checked","not checked"
"1501733","isomorphic","isomorphic disregarding cis/trans","isomorphic disregarding cis/trans","not checked","not checked","not checked","not checked"
"1501734","isomorphic","isomorphic disregarding cis/trans","isomorphic disregarding cis/trans","not checked","not checked","not checked","not checked"
"1501735","isomorphic","isomorphic disregarding cis/trans","isomorphic disregarding cis/trans","not checked","not checked","not checked","not checked"
"1501736","isomorphic","isomorphic disregarding cis/trans","isomorphic disregarding cis/trans","not checked","not checked","not checked","not checked"
"1501737","isomorphic","isomorphic disregarding cis/trans","isomorphic disregarding cis/trans","not checked","not checked","not checked","not checked"
"1501738","unknown","isomorphic disregarding bond order","unknown","not checked","not checked","not checked","not checked"
"1501739","unknown","isomorphic disregarding bond order","unknown","not checked","not checked","not checked","not checked"
"1501740","unknown","isomorphic disregarding bond order","unknown","not checked","not checked","not checked","not checked"
"1501741","unknown","isomorphic disregarding bond order","unknown","not checked","not checked","not checked","not checked"
"1501742","unknown","isomorphic disregarding bond order","unknown","not checked","not checked","not checked","not checked"
"1501743","not checked","isomorphic disregarding aromaticity, bond order","not checked","not checked","not checked","not checked","not checked"
"1501744","not checked","isomorphic disregarding H atoms, aromaticity, charge, bond order","not checked","not checked","not checked","not checked","not checked"
"1501745","not checked","isomorphic disregarding H atoms, charge, bond order","not checked","not checked","not checked","not checked","not checked"
"1501746","not checked","isomorphic disregarding cis/trans","not checked","not checked","not checked","not checked","not checked"
"1501747","not checked","isomorphic disregarding cis/trans","not checked","not checked","not checked","not checked","not checked"
"1501750","not checked","isomorphic","not checked","not checked","not checked","not checked","not checked"
"1501751","not checked","isomorphic disregarding bond order","not checked","not checked","not checked","not checked","not checked"
"1501752","not checked","isomorphic","not checked","not checked","not checked","not checked","not checked"
"1501753","not checked","isomorphic disregarding bond order","not checked","not checked","not checked","not checked","not checked"
"1501754","not checked","isomorphic disregarding bond order","not checked","not checked","not checked","not checked","not checked"
"1501755","not checked","isomorphic disregarding bond order","not checked","not checked","not checked","not checked","not checked"
"1501757","not checked","unknown","not checked","not checked","not checked","not checked","not checked"
"1501758","not checked","isomorphic disregarding H atoms, atom types, charge, superfluous molecules","not checked","not checked","not checked","not checked","not checked"
"1501759","not checked","isomorphic disregarding charge, bond order","not checked","not checked","not checked","not checked","not checked"
"1501760","not checked","isomorphic disregarding charge, bond order","not checked","not checked","not checked","not checked","not checked"
"1501761","not checked","isomorphic disregarding charge, bond order","not checked","not checked","not checked","not checked","not checked"
"1501762","not checked","isomorphic disregarding charge, bond order","not checked","not checked","not checked","not checked","not checked"
"1501763","not checked","isomorphic disregarding charge, bond order","not checked","not checked","not checked","not checked","not checked"
"1501765","not checked","isomorphic disregarding charge, bond order","not checked","not checked","not checked","not checked","not checked"
"1501766","not checked","isomorphic disregarding charge, bond order","not checked","not checked","not checked","not checked","not checked"
"1501767","not checked","isomorphic disregarding H atoms, charge, bond order","not checked","not checked","not checked","not checked","not checked"
"1501768","not checked","isomorphic","not checked","not checked","not checked","not checked","not checked"
"1501769","not checked","isomorphic","not checked","not checked","not checked","not checked","not checked"
"1501770","not checked","isomorphic disregarding H atoms, aromaticity, charge, bond order","not checked","not checked","not checked","not checked","not checked"
"1501772","not checked","unknown","not checked","not checked","not checked","not checked","not checked"
"1501773","not checked","isomorphic disregarding aromaticity, bond order","not checked","not checked","not checked","not checked","not checked"
"1501774","not checked","isomorphic disregarding bond order","not checked","not checked","not checked","not checked","not checked"
"1501775","not checked","isomorphic disregarding aromaticity, bond order","not checked","not checked","not checked","not checked","not checked"
"1501777","not checked","isomorphic","not checked","not checked","not checked","not checked","not checked"
"1501778","not checked","isomorphic disregarding aromaticity, chirality, bond order","not checked","not checked","not checked","not checked","not checked"
"1501779","not checked","isomorphic disregarding aromaticity, chirality, bond order","not checked","not checked","not checked","not checked","not checked"
"1501780","not checked","isomorphic disregarding bond order","not checked","not checked","not checked","not checked","not checked"
"1501781","not checked","isomorphic","not checked","not checked","not checked","not checked","not checked"
"1501782","not checked","isomorphic","not checked","not checked","not checked","not checked","not checked"
"1501783","not checked","isomorphic","not checked","not checked","not checked","not checked","not checked"
"1501784","not checked","isomorphic disregarding H atoms, aromaticity, bond order","not checked","not checked","not checked","not checked","not checked"
"1501787","not checked","isomorphic disregarding H atoms, aromaticity, chirality, bond order","not checked","not checked","not checked","not checked","not checked"
"1501788","not checked","isomorphic disregarding H atoms, aromaticity, chirality, bond order","not checked","not checked","not checked","not checked","not checked"
"1501789","not checked","isomorphic disregarding aromaticity, bond order","not checked","not checked","not checked","not checked","not checked"
"1501791","not checked","isomorphic","not checked","not checked","not checked","not checked","not checked"
"1501792","not checked","isomorphic disregarding H atoms, charge, bond order","not checked","not checked","not checked","not checked","not checked"
"1501793","not checked","unknown","not checked","not checked","not checked","not checked","not checked"
"1501794","not checked","isomorphic disregarding aromaticity, bond order","not checked","not checked","not checked","not checked","not checked"
"1501795","not checked","isomorphic disregarding aromaticity, bond order","not checked","not checked","not checked","not checked","not checked"
"1501796","not checked","isomorphic","not checked","not checked","not checked","not checked","not checked"
"1501797","not checked","isomorphic","not checked","not checked","not checked","not checked","not checked"
"1501798","not checked","isomorphic disregarding bond order","not checked","not checked","not checked","not checked","not checked"
"1501799","not checked","isomorphic disregarding chirality, cis/trans","not checked","not checked","not checked","not checked","not checked"
"1501800","not checked","isomorphic disregarding bond order","not checked","not checked","not checked","not checked","not checked"
"1501801","isomorphic","isomorphic disregarding cis/trans","isomorphic disregarding cis/trans","not checked","not checked","not checked","not checked"
"1501802","not checked","isomorphic","not checked","not checked","not checked","not checked","not checked"
"1501803","not checked","isomorphic disregarding charge, bond order","not checked","not checked","not checked","not checked","not checked"
"1501804","not checked","isomorphic disregarding cis/trans, superfluous molecules","not checked","not checked","not checked","not checked","not checked"
"1501805","not checked","isomorphic","not checked","not checked","not checked","not checked","not checked"
"1501806","not checked","isomorphic disregarding aromaticity, bond order","not checked","not checked","not checked","not checked","not checked"
"1501807","not checked","isomorphic disregarding H atoms, charge","not checked","not checked","not checked","not checked","not checked"
"1501808","not checked","isomorphic disregarding H atoms, charge, bond order","not checked","not checked","not checked","not checked","not checked"
"1501809","not checked","isomorphic","not checked","not checked","not checked","not checked","not checked"
"1501810","not checked","isomorphic","not checked","not checked","not checked","not checked","not checked"
"1501811","not checked","isomorphic","not checked","not checked","not checked","not checked","not checked"
"1501812","not checked","isomorphic disregarding superfluous molecules","not checked","not checked","not checked","not checked","not checked"
"1501813","not checked","isomorphic","not checked","not checked","not checked","not checked","not checked"
"1501814","not checked","isomorphic disregarding chirality","not checked","not checked","not checked","not checked","not checked"
"1501815","not checked","isomorphic disregarding aromaticity, bond order, superfluous molecules","not checked","not checked","not checked","not checked","not checked"
"1501816","not checked","isomorphic","not checked","not checked","not checked","not checked","not checked"
"1501817","isomorphic disregarding aromaticity, bond order","isomorphic disregarding aromaticity, bond order","isomorphic disregarding superfluous molecules","not checked","not checked","not checked","not checked"
"1501818","not checked","isomorphic","not checked","not checked","not checked","not checked","not checked"
"1501819","not checked","isomorphic","not checked","not checked","not checked","not checked","not checked"
"1501820","not checked","isomorphic disregarding cis/trans","not checked","not checked","not checked","not checked","not checked"
"1501821","not checked","isomorphic","not checked","not checked","not checked","not checked","not checked"
"1501822","not checked","isomorphic disregarding cis/trans","not checked","not checked","not checked","not checked","not checked"
"1501823","not checked","isomorphic disregarding cis/trans","not checked","not checked","not checked","not checked","not checked"
"1501824","not checked","isomorphic disregarding cis/trans","not checked","not checked","not checked","not checked","not checked"
"1501825","not checked","isomorphic disregarding superfluous molecules","not checked","not checked","not checked","not checked","not checked"
"1501826","not checked","isomorphic disregarding superfluous molecules","not checked","not checked","not checked","not checked","not checked"
"1501827","not checked","isomorphic","not checked","not checked","not checked","not checked","not checked"
"1501828","not checked","isomorphic disregarding H atoms, charge, cis/trans","not checked","not checked","not checked","not checked","not checked"
"1501829","not checked","isomorphic","not checked","not checked","not checked","not checked","not checked"
"1501830","not checked","isomorphic","not checked","not checked","not checked","not checked","not checked"
"1501831","not checked","isomorphic","not checked","not checked","not checked","not checked","not checked"
"1501833","not checked","isomorphic disregarding cis/trans","not checked","not checked","not checked","not checked","not checked"
"1501834","not checked","isomorphic disregarding aromaticity, bond order","not checked","not checked","not checked","not checked","not checked"
"1501835","not checked","isomorphic","not checked","not checked","not checked","not checked","not checked"
"1501836","not checked","isomorphic disregarding cis/trans","not checked","not checked","not checked","not checked","not checked"
"1501837","not checked","isomorphic","not checked","not checked","not checked","not checked","not checked"
"1501838","not checked","isomorphic","not checked","not checked","not checked","not checked","not checked"
"1501839","not checked","isomorphic","not checked","not checked","not checked","not checked","not checked"
"1501840","not checked","isomorphic disregarding bond order","not checked","not checked","not checked","not checked","not checked"
"1501841","not checked","isomorphic disregarding bond order","not checked","not checked","not checked","not checked","not checked"
"1501842","not checked","isomorphic","not checked","not checked","not checked","not checked","not checked"
"1501843","not checked","isomorphic","not checked","not checked","not checked","not checked","not checked"
"1501844","not checked","isomorphic","not checked","not checked","not checked","not checked","not checked"
"1501845","not checked","isomorphic","not checked","not checked","not checked","not checked","not checked"
"1501846","not checked","isomorphic","not checked","not checked","not checked","not checked","not checked"
"1501847","not checked","isomorphic","not checked","not checked","not checked","not checked","not checked"
"1501848","not checked","isomorphic disregarding aromaticity, bond order","not checked","not checked","not checked","not checked","not checked"
"1501849","not checked","isomorphic disregarding H atoms, aromaticity, charge, bond order","not checked","not checked","not checked","not checked","not checked"
"1501850","not checked","isomorphic disregarding aromaticity, bond order","not checked","not checked","not checked","not checked","not checked"
"1501852","not checked","isomorphic disregarding aromaticity, bond order","not checked","not checked","not checked","not checked","not checked"
"1501853","not checked","isomorphic disregarding aromaticity, bond order","not checked","not checked","not checked","not checked","not checked"
"1501854","not checked","isomorphic","not checked","not checked","not checked","not checked","not checked"
"1501855","not checked","isomorphic disregarding chirality","not checked","not checked","not checked","not checked","not checked"
"1501856","not checked","isomorphic disregarding charge, chirality, bond order","not checked","not checked","not checked","not checked","not checked"
"1501857","not checked","isomorphic disregarding charge, chirality, bond order","not checked","not checked","not checked","not checked","not checked"
"1501858","not checked","isomorphic disregarding charge, chirality","not checked","not checked","not checked","not checked","not checked"
"1501859","not checked","isomorphic disregarding superfluous molecules","not checked","not checked","not checked","not checked","not checked"
"1501860","not checked","isomorphic","not checked","not checked","not checked","not checked","not checked"
"1501861","not checked","isomorphic disregarding charge","not checked","not checked","not checked","not checked","not checked"
"1501862","not checked","isomorphic disregarding charge","not checked","not checked","not checked","not checked","not checked"
"1501863","not checked","isomorphic disregarding cis/trans","not checked","not checked","not checked","not checked","not checked"
"1501864","not checked","isomorphic disregarding superfluous molecules","not checked","not checked","not checked","not checked","not checked"
"1501865","not checked","isomorphic disregarding H atoms, charge, bond order","not checked","not checked","not checked","not checked","not checked"
"1501866","not checked","isomorphic disregarding H atoms, charge, bond order","not checked","not checked","not checked","not checked","not checked"
"1501867","not checked","isomorphic disregarding H atoms, charge, bond order","not checked","not checked","not checked","not checked","not checked"
"1501868","not checked","isomorphic disregarding bond order","not checked","not checked","not checked","not checked","not checked"
"1501869","not checked","isomorphic disregarding charge, bond order","not checked","not checked","not checked","not checked","not checked"
"1501870","not checked","isomorphic disregarding cis/trans","not checked","not checked","not checked","not checked","not checked"
"1501871","not checked","isomorphic disregarding H atoms, charge, chirality","not checked","not checked","not checked","not checked","not checked"
"1501873","not checked","isomorphic","not checked","not checked","not checked","not checked","not checked"
"1501874","not checked","isomorphic","not checked","not checked","not checked","not checked","not checked"
"1501875","not checked","isomorphic","not checked","not checked","not checked","not checked","not checked"
"1501876","not checked","isomorphic disregarding bond order","not checked","not checked","not checked","not checked","not checked"
"1501877","not checked","isomorphic","not checked","not checked","not checked","not checked","not checked"
"1501878","not checked","isomorphic disregarding superfluous molecules","not checked","not checked","not checked","not checked","not checked"
"1501879","not checked","isomorphic disregarding superfluous molecules","not checked","not checked","not checked","not checked","not checked"
"1501880","not checked","isomorphic disregarding superfluous molecules","not checked","not checked","not checked","not checked","not checked"
"1501881","not checked","isomorphic disregarding superfluous molecules","not checked","not checked","not checked","not checked","not checked"
"1501882","not checked","isomorphic disregarding bond order","not checked","not checked","not checked","not checked","not checked"
"1501883","not checked","isomorphic disregarding aromaticity, bond order","not checked","not checked","not checked","not checked","not checked"
"1501884","not checked","isomorphic disregarding aromaticity, bond order","not checked","not checked","not checked","not checked","not checked"
"1501885","not checked","isomorphic disregarding aromaticity, charge, bond order","not checked","not checked","not checked","not checked","not checked"
"1501886","not checked","isomorphic","not checked","not checked","not checked","not checked","not checked"
"1501887","not checked","isomorphic disregarding aromaticity, bond order","not checked","not checked","not checked","not checked","not checked"
"1501888","not checked","isomorphic disregarding bond order","not checked","not checked","not checked","not checked","not checked"
"1501889","not checked","isomorphic disregarding aromaticity, bond order","not checked","not checked","not checked","not checked","not checked"
"1501890","not checked","isomorphic disregarding charge, bond order","not checked","not checked","not checked","not checked","not checked"
"1501891","not checked","isomorphic disregarding aromaticity, charge, chirality, bond order","not checked","not checked","not checked","not checked","not checked"
"1501892","not checked","isomorphic disregarding H atoms, bond order, superfluous molecules","not checked","not checked","not checked","not checked","not checked"
"1501893","not checked","isomorphic disregarding H atoms, bond order, superfluous molecules","not checked","not checked","not checked","not checked","not checked"
"1501894","not checked","isomorphic disregarding aromaticity, charge, bond order","not checked","not checked","not checked","not checked","not checked"
"1501895","not checked","isomorphic disregarding cis/trans, superfluous molecules","not checked","not checked","not checked","not checked","not checked"
"1501896","not checked","isomorphic disregarding charge, bond order, superfluous molecules","not checked","not checked","not checked","not checked","not checked"
"1501897","not checked","isomorphic","not checked","not checked","not checked","not checked","not checked"
"1501898","not checked","isomorphic","not checked","not checked","not checked","not checked","not checked"
"1501899","not checked","isomorphic disregarding bond order","not checked","not checked","not checked","not checked","not checked"
"1501900","not checked","isomorphic","not checked","not checked","not checked","not checked","not checked"
"1501901","not checked","isomorphic disregarding aromaticity, bond order","not checked","not checked","not checked","not checked","not checked"
"1501902","isomorphic disregarding aromaticity, bond order","isomorphic disregarding aromaticity, bond order","isomorphic","not checked","not checked","not checked","not checked"
"1501904","not checked","isomorphic","not checked","not checked","not checked","not checked","not checked"
"1501905","not checked","isomorphic disregarding aromaticity, charge, chirality, bond order","not checked","not checked","not checked","not checked","not checked"
"1501906","not checked","isomorphic disregarding superfluous molecules","not checked","not checked","not checked","not checked","not checked"
"1501907","not checked","isomorphic disregarding chirality","not checked","not checked","not checked","not checked","not checked"
"1501908","not checked","isomorphic disregarding aromaticity, bond order, superfluous molecules","not checked","not checked","not checked","not checked","not checked"
"1501909","not checked","isomorphic","not checked","not checked","not checked","not checked","not checked"
"1501910","not checked","isomorphic disregarding bond order","not checked","not checked","not checked","not checked","not checked"
"1501911","not checked","isomorphic","not checked","not checked","not checked","not checked","not checked"
"1501912","not checked","isomorphic disregarding cis/trans","not checked","not checked","not checked","not checked","not checked"
"1501913","not checked","isomorphic disregarding cis/trans, superfluous molecules","not checked","not checked","not checked","not checked","not checked"
"1501914","not checked","isomorphic disregarding cis/trans","not checked","not checked","not checked","not checked","not checked"
"1501915","not checked","isomorphic disregarding aromaticity, bond order","not checked","not checked","not checked","not checked","not checked"
"1501916","not checked","isomorphic disregarding bond order","not checked","not checked","not checked","not checked","not checked"
"1501917","not checked","isomorphic disregarding aromaticity, bond order","not checked","not checked","not checked","not checked","not checked"
"1501918","not checked","isomorphic disregarding bond order","not checked","not checked","not checked","not checked","not checked"
"1501919","not checked","isomorphic disregarding bond order","not checked","not checked","not checked","not checked","not checked"
"1501920","not checked","isomorphic disregarding aromaticity, bond order","not checked","not checked","not checked","not checked","not checked"
"1501921","not checked","isomorphic disregarding charge, bond order","not checked","not checked","not checked","not checked","not checked"
"1501922","not checked","isomorphic disregarding charge, bond order","not checked","not checked","not checked","not checked","not checked"
"1501923","not checked","unknown","not checked","not checked","not checked","not checked","not checked"
"1501924","not checked","isomorphic disregarding bond order","not checked","not checked","not checked","not checked","not checked"
"1501925","not checked","isomorphic disregarding superfluous molecules","not checked","not checked","not checked","not checked","not checked"
"1501926","not checked","isomorphic disregarding chirality, bond order","not checked","not checked","not checked","not checked","not checked"
"1501927","not checked","isomorphic disregarding aromaticity, charge, chirality, bond order","not checked","not checked","not checked","not checked","not checked"
"1501928","not checked","isomorphic disregarding aromaticity, bond order","not checked","not checked","not checked","not checked","not checked"
"1501929","not checked","isomorphic disregarding aromaticity, bond order","not checked","not checked","not checked","not checked","not checked"
"1501930","not checked","isomorphic disregarding aromaticity, bond order","not checked","not checked","not checked","not checked","not checked"
"1501931","not checked","isomorphic disregarding bond order, superfluous molecules","not checked","not checked","not checked","not checked","not checked"
"1501932","not checked","isomorphic disregarding aromaticity, bond order","not checked","not checked","not checked","not checked","not checked"
"1501933","not checked","isomorphic","not checked","not checked","not checked","not checked","not checked"
"1501934","not checked","isomorphic disregarding aromaticity, charge, bond order","not checked","not checked","not checked","not checked","not checked"
"1501935","not checked","isomorphic disregarding aromaticity, charge, bond order","not checked","not checked","not checked","not checked","not checked"
"1501936","not checked","isomorphic disregarding superfluous molecules","not checked","not checked","not checked","not checked","not checked"
"1501937","not checked","isomorphic disregarding chirality","not checked","not checked","not checked","not checked","not checked"
"1501938","not checked","isomorphic disregarding superfluous molecules","not checked","not checked","not checked","not checked","not checked"
"1501939","not checked","isomorphic disregarding charge, chirality, bond order","not checked","not checked","not checked","not checked","not checked"
"1501940","not checked","isomorphic disregarding aromaticity, chirality, bond order","not checked","not checked","not checked","not checked","not checked"
"1501941","not checked","isomorphic disregarding aromaticity, bond order, superfluous molecules","not checked","not checked","not checked","not checked","not checked"
"1501942","not checked","isomorphic disregarding aromaticity, bond order","not checked","not checked","not checked","not checked","not checked"
"1501943","not checked","isomorphic disregarding aromaticity, bond order","not checked","not checked","not checked","not checked","not checked"
"1501944","not checked","isomorphic","not checked","not checked","not checked","not checked","not checked"
"1501945","not checked","isomorphic disregarding bond order","not checked","not checked","not checked","not checked","not checked"
"1501946","not checked","isomorphic disregarding bond order","not checked","not checked","not checked","not checked","not checked"
"1501947","not checked","isomorphic disregarding bond order","not checked","not checked","not checked","not checked","not checked"
"1501948","not checked","isomorphic disregarding aromaticity, chirality, bond order","not checked","not checked","not checked","not checked","not checked"
"1501949","not checked","isomorphic","not checked","not checked","not checked","not checked","not checked"
"1501950","not checked","isomorphic","not checked","not checked","not checked","not checked","not checked"
"1501951","not checked","isomorphic","not checked","not checked","not checked","not checked","not checked"
"1501952","not checked","isomorphic disregarding aromaticity, bond order","not checked","not checked","not checked","not checked","not checked"
"1501953","not checked","isomorphic disregarding H atoms, atom types, charge, bond order","not checked","not checked","not checked","not checked","not checked"
"1501954","not checked","isomorphic disregarding charge, bond order","not checked","not checked","not checked","not checked","not checked"
"1501955","not checked","isomorphic","not checked","not checked","not checked","not checked","not checked"
"1501956","not checked","isomorphic disregarding charge, bond order","not checked","not checked","not checked","not checked","not checked"
"1501957","not checked","isomorphic disregarding H atoms, charge, bond order","not checked","not checked","not checked","not checked","not checked"
"1501958","not checked","isomorphic disregarding chirality, bond order","not checked","not checked","not checked","not checked","not checked"
"1501959","not checked","isomorphic disregarding chirality, bond order","not checked","not checked","not checked","not checked","not checked"
"1501960","not checked","isomorphic disregarding cis/trans","not checked","not checked","not checked","not checked","not checked"
"1501961","not checked","isomorphic disregarding aromaticity, bond order","not checked","not checked","not checked","not checked","not checked"
"1501962","not checked","isomorphic disregarding aromaticity, bond order","not checked","not checked","not checked","not checked","not checked"
"1501963","not checked","isomorphic disregarding chirality","not checked","not checked","not checked","not checked","not checked"
"1501964","not checked","isomorphic disregarding chirality","not checked","not checked","not checked","not checked","not checked"
"1501965","not checked","isomorphic","not checked","not checked","not checked","not checked","not checked"
"1501966","not checked","isomorphic disregarding aromaticity, bond order","not checked","not checked","not checked","not checked","not checked"
"1501967","not checked","isomorphic disregarding H atoms, charge, bond order","not checked","not checked","not checked","not checked","not checked"
"1501968","not checked","isomorphic disregarding superfluous molecules","not checked","not checked","not checked","not checked","not checked"
"1501969","not checked","isomorphic disregarding superfluous molecules","not checked","not checked","not checked","not checked","not checked"
"1501970","not checked","isomorphic disregarding aromaticity, bond order","not checked","not checked","not checked","not checked","not checked"
"1501971","not checked","isomorphic disregarding bond order","not checked","not checked","not checked","not checked","not checked"
"1501972","not checked","isomorphic disregarding aromaticity, bond order","not checked","not checked","not checked","not checked","not checked"
"1501973","not checked","isomorphic disregarding charge, bond order","not checked","not checked","not checked","not checked","not checked"
"1501974","not checked","isomorphic disregarding bond order, superfluous molecules","not checked","not checked","not checked","not checked","not checked"
"1501975","not checked","isomorphic disregarding aromaticity, bond order, superfluous molecules","not checked","not checked","not checked","not checked","not checked"
"1501976","not checked","isomorphic disregarding aromaticity, chirality, bond order","not checked","not checked","not checked","not checked","not checked"
"1501977","not checked","isomorphic","not checked","not checked","not checked","not checked","not checked"
"1501978","not checked","isomorphic","not checked","not checked","not checked","not checked","not checked"
"1501979","not checked","isomorphic","not checked","not checked","not checked","not checked","not checked"
"1501980","not checked","isomorphic","not checked","not checked","not checked","not checked","not checked"
"1501981","not checked","isomorphic disregarding aromaticity, charge, bond order","not checked","not checked","not checked","not checked","not checked"
"1501982","not checked","isomorphic disregarding chirality","not checked","not checked","not checked","not checked","not checked"
"1501983","not checked","isomorphic disregarding aromaticity, bond order","not checked","not checked","not checked","not checked","not checked"
"1501984","not checked","isomorphic disregarding aromaticity, bond order","not checked","not checked","not checked","not checked","not checked"
"1501985","not checked","isomorphic disregarding aromaticity, bond order","not checked","not checked","not checked","not checked","not checked"
"1501987","not checked","isomorphic disregarding charge, bond order","not checked","not checked","not checked","not checked","not checked"
"1501988","not checked","isomorphic disregarding charge, bond order","not checked","not checked","not checked","not checked","not checked"
"1501991","not checked","isomorphic disregarding aromaticity, bond order","not checked","not checked","not checked","not checked","not checked"
"1501992","not checked","isomorphic disregarding aromaticity, bond order","not checked","not checked","not checked","not checked","not checked"
"1501993","not checked","isomorphic disregarding bond order","not checked","not checked","not checked","not checked","not checked"
"1501994","not checked","isomorphic disregarding bond order","not checked","not checked","not checked","not checked","not checked"
"1501995","not checked","isomorphic disregarding aromaticity, bond order, superfluous molecules","not checked","not checked","not checked","not checked","not checked"
"1501996","not checked","isomorphic disregarding superfluous molecules","not checked","not checked","not checked","not checked","not checked"
"1501997","not checked","isomorphic disregarding superfluous molecules","not checked","not checked","not checked","not checked","not checked"
"1501998","not checked","isomorphic","not checked","not checked","not checked","not checked","not checked"
"1501999","not checked","isomorphic disregarding aromaticity, charge, bond order","not checked","not checked","not checked","not checked","not checked"
"1502000","not checked","isomorphic disregarding aromaticity, bond order","not checked","not checked","not checked","not checked","not checked"
"1502001","not checked","isomorphic disregarding aromaticity, bond order","not checked","not checked","not checked","not checked","not checked"
"1502003","not checked","isomorphic disregarding superfluous molecules","not checked","not checked","not checked","not checked","not checked"
"1502004","not checked","isomorphic disregarding aromaticity, bond order","not checked","not checked","not checked","not checked","not checked"
"1502005","not checked","isomorphic disregarding aromaticity, bond order","not checked","not checked","not checked","not checked","not checked"
"1502006","not checked","isomorphic disregarding aromaticity, bond order","not checked","not checked","not checked","not checked","not checked"
"1502007","not checked","isomorphic disregarding aromaticity, bond order","not checked","not checked","not checked","not checked","not checked"
"1502008","not checked","isomorphic disregarding aromaticity, bond order","not checked","not checked","not checked","not checked","not checked"
"1502009","not checked","isomorphic disregarding aromaticity, bond order","not checked","not checked","not checked","not checked","not checked"
"1502011","not checked","isomorphic disregarding aromaticity, bond order","not checked","not checked","not checked","not checked","not checked"
"1502012","not checked","isomorphic disregarding aromaticity, bond order","not checked","not checked","not checked","not checked","not checked"
"1502013","not checked","isomorphic disregarding aromaticity, bond order","not checked","not checked","not checked","not checked","not checked"
"1502014","not checked","isomorphic disregarding aromaticity, bond order","not checked","not checked","not checked","not checked","not checked"
"1502015","not checked","isomorphic disregarding aromaticity, bond order","not checked","not checked","not checked","not checked","not checked"
"1502016","not checked","isomorphic disregarding aromaticity, bond order","not checked","not checked","not checked","not checked","not checked"
"1502017","not checked","isomorphic disregarding superfluous molecules","not checked","not checked","not checked","not checked","not checked"
"1502018","not checked","isomorphic disregarding superfluous molecules","not checked","not checked","not checked","not checked","not checked"
"1502019","not checked","isomorphic disregarding charge, bond order, superfluous molecules","not checked","not checked","not checked","not checked","not checked"
"1502020","not checked","isomorphic disregarding aromaticity, bond order","not checked","not checked","not checked","not checked","not checked"
"1502021","not checked","isomorphic disregarding aromaticity, bond order","not checked","not checked","not checked","not checked","not checked"
"1502023","not checked","isomorphic disregarding chirality, bond order","not checked","not checked","not checked","not checked","not checked"
"1502024","not checked","isomorphic disregarding aromaticity, charge, bond order","not checked","not checked","not checked","not checked","not checked"
"1502025","not checked","isomorphic disregarding aromaticity, charge, bond order","not checked","not checked","not checked","not checked","not checked"
"1502026","not checked","isomorphic disregarding aromaticity, charge, bond order","not checked","not checked","not checked","not checked","not checked"
"1502027","not checked","unknown","not checked","not checked","not checked","not checked","not checked"
"1502028","not checked","isomorphic disregarding aromaticity, charge, bond order","not checked","not checked","not checked","not checked","not checked"
"1502029","not checked","isomorphic disregarding aromaticity, bond order","not checked","not checked","not checked","not checked","not checked"
"1502030","not checked","isomorphic","not checked","not checked","not checked","not checked","not checked"
"1502032","not checked","isomorphic","not checked","not checked","not checked","not checked","not checked"
"1502033","not checked","isomorphic disregarding bond order","not checked","not checked","not checked","not checked","not checked"
"1502034","not checked","isomorphic disregarding charge, bond order","not checked","not checked","not checked","not checked","not checked"
"1502035","not checked","isomorphic disregarding superfluous molecules","not checked","not checked","not checked","not checked","not checked"
"1502036","not checked","isomorphic disregarding aromaticity, chirality, bond order","not checked","not checked","not checked","not checked","not checked"
"1502037","not checked","isomorphic disregarding aromaticity, bond order","not checked","not checked","not checked","not checked","not checked"
"1502038","not checked","isomorphic disregarding aromaticity, chirality, bond order","not checked","not checked","not checked","not checked","not checked"
"1502039","not checked","isomorphic disregarding aromaticity, chirality, bond order","not checked","not checked","not checked","not checked","not checked"
"1502040","not checked","isomorphic disregarding aromaticity, bond order","not checked","not checked","not checked","not checked","not checked"
"1502041","not checked","isomorphic disregarding superfluous molecules","not checked","not checked","not checked","not checked","not checked"
"1502042","not checked","isomorphic disregarding superfluous molecules","not checked","not checked","not checked","not checked","not checked"
"1502043","not checked","isomorphic disregarding superfluous molecules","not checked","not checked","not checked","not checked","not checked"
"1502044","not checked","isomorphic disregarding aromaticity, bond order, superfluous molecules","not checked","not checked","not checked","not checked","not checked"
"1502045","not checked","isomorphic disregarding aromaticity, bond order, superfluous molecules","not checked","not checked","not checked","not checked","not checked"
"1502046","not checked","isomorphic disregarding aromaticity, bond order, superfluous molecules","not checked","not checked","not checked","not checked","not checked"
"1502047","not checked","isomorphic disregarding aromaticity, bond order","not checked","not checked","not checked","not checked","not checked"
"1502048","not checked","isomorphic disregarding aromaticity, bond order","not checked","not checked","not checked","not checked","not checked"
"1502049","not checked","isomorphic","not checked","not checked","not checked","not checked","not checked"
"1502050","not checked","isomorphic disregarding superfluous molecules","not checked","not checked","not checked","not checked","not checked"
"1502051","not checked","isomorphic disregarding bond order","not checked","not checked","not checked","not checked","not checked"
"1502052","not checked","isomorphic disregarding H atoms, aromaticity, charge, bond order","not checked","not checked","not checked","not checked","not checked"
"1502054","isomorphic disregarding aromaticity, charge, bond order","isomorphic disregarding aromaticity, charge, bond order","isomorphic disregarding charge, bond order","not checked","not checked","not checked","not checked"
"1502055","not checked","isomorphic","not checked","not checked","not checked","not checked","not checked"
"1502056","not checked","isomorphic disregarding charge, bond order","not checked","not checked","not checked","not checked","not checked"
"1502058","not checked","isomorphic disregarding charge, bond order","not checked","not checked","not checked","not checked","not checked"
"1502059","not checked","isomorphic disregarding superfluous molecules","not checked","not checked","not checked","not checked","not checked"
"1502060","not checked","isomorphic disregarding superfluous molecules","not checked","not checked","not checked","not checked","not checked"
"1502061","not checked","isomorphic disregarding superfluous molecules","not checked","not checked","not checked","not checked","not checked"
"1502062","not checked","isomorphic disregarding aromaticity, bond order","not checked","not checked","not checked","not checked","not checked"
"1502063","not checked","isomorphic disregarding aromaticity, chirality, bond order","not checked","not checked","not checked","not checked","not checked"
"1502064","not checked","isomorphic disregarding superfluous molecules","not checked","not checked","not checked","not checked","not checked"
"1502065","not checked","isomorphic disregarding aromaticity, bond order","not checked","not checked","not checked","not checked","not checked"
"1502066","not checked","isomorphic disregarding charge, bond order","not checked","not checked","not checked","not checked","not checked"
"1502067","not checked","isomorphic","not checked","not checked","not checked","not checked","not checked"
"1502068","not checked","isomorphic","not checked","not checked","not checked","not checked","not checked"
"1502069","not checked","isomorphic","not checked","not checked","not checked","not checked","not checked"
"1502070","not checked","isomorphic","not checked","not checked","not checked","not checked","not checked"
"1502071","not checked","isomorphic","not checked","not checked","not checked","not checked","not checked"
"1502072","not checked","isomorphic","not checked","not checked","not checked","not checked","not checked"
"1502073","not checked","isomorphic disregarding bond order","not checked","not checked","not checked","not checked","not checked"
"1502074","not checked","isomorphic disregarding bond order","not checked","not checked","not checked","not checked","not checked"
"1502075","not checked","isomorphic disregarding aromaticity, bond order","not checked","not checked","not checked","not checked","not checked"
"1502077","not checked","isomorphic","not checked","not checked","not checked","not checked","not checked"
"1502078","not checked","isomorphic disregarding aromaticity, charge, bond order, superfluous molecules","not checked","not checked","not checked","not checked","not checked"
"1502079","isomorphic disregarding aromaticity, bond order","isomorphic disregarding aromaticity, bond order","isomorphic","not checked","not checked","not checked","not checked"
"1502080","not checked","isomorphic disregarding aromaticity, bond order","not checked","not checked","not checked","not checked","not checked"
"1502081","not checked","isomorphic disregarding aromaticity, bond order","not checked","not checked","not checked","not checked","not checked"
"1502082","not checked","isomorphic","not checked","not checked","not checked","not checked","not checked"
"1502083","not checked","isomorphic disregarding H atoms, chirality, bond order","not checked","not checked","not checked","not checked","not checked"
"1502084","not checked","isomorphic disregarding superfluous molecules","not checked","not checked","not checked","not checked","not checked"
"1502085","not checked","isomorphic disregarding superfluous molecules","not checked","not checked","not checked","not checked","not checked"
"1502086","not checked","isomorphic disregarding superfluous molecules","not checked","not checked","not checked","not checked","not checked"
"1502087","not checked","isomorphic disregarding charge, bond order, superfluous molecules","not checked","not checked","not checked","not checked","not checked"
"1502088","isomorphic","isomorphic","isomorphic","not checked","not checked","not checked","not checked"
"1502089","not checked","isomorphic disregarding charge, bond order","not checked","not checked","not checked","not checked","not checked"
"1502090","isomorphic disregarding aromaticity, bond order","isomorphic disregarding aromaticity, bond order","isomorphic","not checked","not checked","not checked","not checked"
"1502091","not checked","isomorphic disregarding charge, bond order","not checked","not checked","not checked","not checked","not checked"
"1502092","not checked","isomorphic disregarding charge, bond order","not checked","not checked","not checked","not checked","not checked"
"1502093","not checked","isomorphic disregarding chirality","not checked","not checked","not checked","not checked","not checked"
"1502094","not checked","isomorphic disregarding bond order, superfluous molecules","not checked","not checked","not checked","not checked","not checked"
"1502095","not checked","isomorphic disregarding cis/trans","not checked","not checked","not checked","not checked","not checked"
"1502096","not checked","isomorphic disregarding aromaticity, chirality, bond order","not checked","not checked","not checked","not checked","not checked"
"1502097","not checked","isomorphic disregarding aromaticity, chirality, bond order","not checked","not checked","not checked","not checked","not checked"
"1502098","not checked","isomorphic disregarding aromaticity, chirality, bond order","not checked","not checked","not checked","not checked","not checked"
"1502099","not checked","isomorphic disregarding aromaticity, bond order","not checked","not checked","not checked","not checked","not checked"
"1502100","not checked","isomorphic disregarding aromaticity, chirality, bond order","not checked","not checked","not checked","not checked","not checked"
"1502101","not checked","isomorphic disregarding chirality","not checked","not checked","not checked","not checked","not checked"
"1502102","not checked","isomorphic disregarding superfluous molecules","not checked","not checked","not checked","not checked","not checked"
"1502103","not checked","isomorphic disregarding aromaticity, bond order","not checked","not checked","not checked","not checked","not checked"
"1502105","not checked","isomorphic disregarding charge, bond order, superfluous molecules","not checked","not checked","not checked","not checked","not checked"
"1502107","not checked","isomorphic disregarding bond order, superfluous molecules","not checked","not checked","not checked","not checked","not checked"
"1502108","not checked","isomorphic","not checked","not checked","not checked","not checked","not checked"
"1502109","not checked","isomorphic disregarding bond order, superfluous molecules","not checked","not checked","not checked","not checked","not checked"
"1502110","not checked","isomorphic disregarding aromaticity, bond order","not checked","not checked","not checked","not checked","not checked"
"1502111","not checked","isomorphic","not checked","not checked","not checked","not checked","not checked"
"1502112","not checked","isomorphic","not checked","not checked","not checked","not checked","not checked"
"1502118","not checked","isomorphic","not checked","not checked","not checked","not checked","not checked"
"1502119","not checked","isomorphic disregarding aromaticity, bond order","not checked","not checked","not checked","not checked","not checked"
"1502120","not checked","isomorphic disregarding aromaticity, bond order","not checked","not checked","not checked","not checked","not checked"
"1502121","not checked","isomorphic disregarding aromaticity, bond order","not checked","not checked","not checked","not checked","not checked"
"1502122","not checked","isomorphic disregarding aromaticity, bond order","not checked","not checked","not checked","not checked","not checked"
"1502123","not checked","isomorphic disregarding charge, bond order","not checked","not checked","not checked","not checked","not checked"
"1502124","not checked","isomorphic disregarding aromaticity, bond order","not checked","not checked","not checked","not checked","not checked"
"1502125","not checked","isomorphic disregarding aromaticity, bond order","not checked","not checked","not checked","not checked","not checked"
"1502126","not checked","isomorphic disregarding aromaticity, bond order","not checked","not checked","not checked","not checked","not checked"
"1502127","not checked","isomorphic disregarding aromaticity, bond order","not checked","not checked","not checked","not checked","not checked"
"1502128","not checked","isomorphic disregarding aromaticity, bond order","not checked","not checked","not checked","not checked","not checked"
"1502129","not checked","isomorphic disregarding H atoms, aromaticity, bond order","not checked","not checked","not checked","not checked","not checked"
"1502131","not checked","unknown","not checked","not checked","not checked","not checked","not checked"
"1502132","not checked","isomorphic disregarding chirality, bond order","not checked","not checked","not checked","not checked","not checked"
"1502133","not checked","isomorphic disregarding bond order","not checked","not checked","not checked","not checked","not checked"
"1502134","not checked","isomorphic disregarding H atoms, aromaticity, chirality, bond order","not checked","not checked","not checked","not checked","not checked"
"1502135","not checked","isomorphic disregarding aromaticity, chirality, bond order","not checked","not checked","not checked","not checked","not checked"
"1502136","not checked","isomorphic disregarding aromaticity, chirality, bond order","not checked","not checked","not checked","not checked","not checked"
"1502137","not checked","isomorphic disregarding aromaticity, chirality, bond order","not checked","not checked","not checked","not checked","not checked"
"1502138","not checked","isomorphic disregarding aromaticity, chirality, bond order","not checked","not checked","not checked","not checked","not checked"
"1502139","not checked","isomorphic disregarding aromaticity, bond order","not checked","not checked","not checked","not checked","not checked"
"1502141","not checked","isomorphic disregarding aromaticity, bond order","not checked","not checked","not checked","not checked","not checked"
"1502142","not checked","isomorphic disregarding charge, chirality, bond order","not checked","not checked","not checked","not checked","not checked"
"1502143","not checked","isomorphic","not checked","not checked","not checked","not checked","not checked"
"1502144","not checked","isomorphic disregarding H atoms, bond order","not checked","not checked","not checked","not checked","not checked"
"1502146","not checked","isomorphic disregarding charge, bond order","not checked","not checked","not checked","not checked","not checked"
"1502147","not checked","isomorphic disregarding aromaticity, charge, bond order","not checked","not checked","not checked","not checked","not checked"
"1502148","not checked","isomorphic disregarding aromaticity, bond order","not checked","not checked","not checked","not checked","not checked"
"1502149","not checked","isomorphic disregarding superfluous molecules","not checked","not checked","not checked","not checked","not checked"
"1502150","not checked","isomorphic disregarding charge, bond order, superfluous molecules","not checked","not checked","not checked","not checked","not checked"
"1502151","not checked","isomorphic disregarding superfluous molecules","not checked","not checked","not checked","not checked","not checked"
"1502153","not checked","isomorphic disregarding chirality","not checked","not checked","not checked","not checked","not checked"
"1502154","not checked","isomorphic disregarding chirality","not checked","not checked","not checked","not checked","not checked"
"1502155","not checked","isomorphic disregarding aromaticity, bond order","not checked","not checked","not checked","not checked","not checked"
"1502156","not checked","isomorphic","not checked","not checked","not checked","not checked","not checked"
"1502157","not checked","isomorphic disregarding aromaticity, bond order","not checked","not checked","not checked","not checked","not checked"
"1502159","not checked","isomorphic disregarding charge, bond order, superfluous molecules","not checked","not checked","not checked","not checked","not checked"
"1502160","not checked","isomorphic disregarding charge, bond order, superfluous molecules","not checked","not checked","not checked","not checked","not checked"
"1502161","not checked","isomorphic disregarding chirality, superfluous molecules","not checked","not checked","not checked","not checked","not checked"
"1502166","not checked","isomorphic disregarding bond order","not checked","not checked","not checked","not checked","not checked"
"1502167","not checked","isomorphic disregarding superfluous molecules","not checked","not checked","not checked","not checked","not checked"
"1502168","not checked","isomorphic disregarding aromaticity, bond order","not checked","not checked","not checked","not checked","not checked"
"1502169","not checked","isomorphic disregarding aromaticity, bond order","not checked","not checked","not checked","not checked","not checked"
"1502171","not checked","isomorphic","not checked","not checked","not checked","not checked","not checked"
"1502172","not checked","isomorphic","not checked","not checked","not checked","not checked","not checked"
"1502173","not checked","isomorphic","not checked","not checked","not checked","not checked","not checked"
"1502174","not checked","isomorphic","not checked","not checked","not checked","not checked","not checked"
"1502175","not checked","isomorphic","not checked","not checked","not checked","not checked","not checked"
"1502176","not checked","unknown","not checked","not checked","not checked","not checked","not checked"
"1502177","not checked","isomorphic","not checked","not checked","not checked","not checked","not checked"
"1502178","not checked","isomorphic disregarding superfluous molecules","not checked","not checked","not checked","not checked","not checked"
"1502179","not checked","isomorphic disregarding superfluous molecules","not checked","not checked","not checked","not checked","not checked"
"1502180","not checked","isomorphic disregarding aromaticity, bond order","not checked","not checked","not checked","not checked","not checked"
"1502181","not checked","isomorphic disregarding aromaticity, bond order","not checked","not checked","not checked","not checked","not checked"
"1502182","not checked","isomorphic disregarding aromaticity, charge, bond order","not checked","not checked","not checked","not checked","not checked"
"1502183","not checked","isomorphic disregarding aromaticity, charge, bond order","not checked","not checked","not checked","not checked","not checked"
"1502185","not checked","isomorphic disregarding aromaticity, charge, bond order","not checked","not checked","not checked","not checked","not checked"
"1502186","not checked","isomorphic disregarding aromaticity, bond order","not checked","not checked","not checked","not checked","not checked"
"1502187","not checked","isomorphic","not checked","not checked","not checked","not checked","not checked"
"1502188","not checked","isomorphic","not checked","not checked","not checked","not checked","not checked"
"1502189","not checked","isomorphic","not checked","not checked","not checked","not checked","not checked"
"1502192","not checked","isomorphic","not checked","not checked","not checked","not checked","not checked"
"1502193","not checked","unknown","not checked","not checked","not checked","not checked","not checked"
"1502197","not checked","isomorphic disregarding aromaticity, charge, bond order","not checked","not checked","not checked","not checked","not checked"
"1502199","not checked","isomorphic","not checked","not checked","not checked","not checked","not checked"
"1502200","not checked","isomorphic","not checked","not checked","not checked","not checked","not checked"
"1502201","not checked","isomorphic disregarding cis/trans","not checked","not checked","not checked","not checked","not checked"
"1502202","not checked","isomorphic disregarding aromaticity, bond order","not checked","not checked","not checked","not checked","not checked"
"1502203","not checked","isomorphic disregarding superfluous molecules","not checked","not checked","not checked","not checked","not checked"
"1502204","not checked","isomorphic","not checked","not checked","not checked","not checked","not checked"
"1502205","not checked","isomorphic","not checked","not checked","not checked","not checked","not checked"
"1502206","not checked","isomorphic disregarding charge, bond order","not checked","not checked","not checked","not checked","not checked"
"1502207","not checked","isomorphic disregarding charge, bond order","not checked","not checked","not checked","not checked","not checked"
"1502208","not checked","isomorphic disregarding aromaticity, bond order","not checked","not checked","not checked","not checked","not checked"
"1502209","not checked","isomorphic disregarding charge, chirality, bond order","not checked","not checked","not checked","not checked","not checked"
"1502210","not checked","isomorphic disregarding cis/trans","not checked","not checked","not checked","not checked","not checked"
"1502211","not checked","isomorphic disregarding cis/trans, superfluous molecules","not checked","not checked","not checked","not checked","not checked"
"1502212","not checked","isomorphic","not checked","not checked","not checked","not checked","not checked"
"1502213","not checked","isomorphic","not checked","not checked","not checked","not checked","not checked"
"1502214","not checked","isomorphic","not checked","not checked","not checked","not checked","not checked"
"1502215","not checked","isomorphic","not checked","not checked","not checked","not checked","not checked"
"1502216","not checked","isomorphic disregarding bond order, superfluous molecules","not checked","not checked","not checked","not checked","not checked"
"1502217","not checked","isomorphic disregarding superfluous molecules","not checked","not checked","not checked","not checked","not checked"
"1502218","not checked","isomorphic disregarding H atoms, charge, superfluous molecules","not checked","not checked","not checked","not checked","not checked"
"1502219","not checked","isomorphic disregarding aromaticity, bond order","not checked","not checked","not checked","not checked","not checked"
"1502220","not checked","isomorphic disregarding superfluous molecules","not checked","not checked","not checked","not checked","not checked"
"1502221","not checked","isomorphic disregarding bond order, superfluous molecules","not checked","not checked","not checked","not checked","not checked"
"1502222","not checked","isomorphic disregarding superfluous molecules","not checked","not checked","not checked","not checked","not checked"
"1502225","not checked","isomorphic disregarding charge, bond order, superfluous molecules","not checked","not checked","not checked","not checked","not checked"
"1502226","not checked","isomorphic disregarding aromaticity, bond order","not checked","not checked","not checked","not checked","not checked"
"1502227","not checked","isomorphic disregarding aromaticity, bond order, superfluous molecules","not checked","not checked","not checked","not checked","not checked"
"1502228","not checked","isomorphic disregarding cis/trans","not checked","not checked","not checked","not checked","not checked"
"1502229","not checked","isomorphic disregarding cis/trans","not checked","not checked","not checked","not checked","not checked"
"1502230","not checked","isomorphic disregarding bond order, superfluous molecules","not checked","not checked","not checked","not checked","not checked"
"1502231","not checked","isomorphic disregarding charge, chirality, bond order","not checked","not checked","not checked","not checked","not checked"
"1502232","not checked","isomorphic disregarding aromaticity, bond order","not checked","not checked","not checked","not checked","not checked"
"1502233","not checked","isomorphic disregarding aromaticity, bond order","not checked","not checked","not checked","not checked","not checked"
"1502234","not checked","isomorphic disregarding aromaticity, bond order","not checked","not checked","not checked","not checked","not checked"
"1502235","not checked","isomorphic disregarding aromaticity, charge, bond order","not checked","not checked","not checked","not checked","not checked"
"1502236","not checked","isomorphic disregarding charge, chirality, bond order","not checked","not checked","not checked","not checked","not checked"
"1502237","not checked","isomorphic disregarding charge, chirality, bond order","not checked","not checked","not checked","not checked","not checked"
"1502238","isomorphic","isomorphic","isomorphic","not checked","not checked","not checked","not checked"
"1502239","isomorphic","isomorphic","isomorphic","not checked","not checked","not checked","not checked"
"1502240","not checked","isomorphic disregarding aromaticity, bond order","not checked","not checked","not checked","not checked","not checked"
"1502241","not checked","isomorphic disregarding bond order","not checked","not checked","not checked","not checked","not checked"
"1502242","not checked","isomorphic disregarding aromaticity, bond order, superfluous molecules","not checked","not checked","not checked","not checked","not checked"
"1502243","isomorphic disregarding chirality","isomorphic disregarding superfluous molecules","isomorphic disregarding chirality","not checked","not checked","not checked","not checked"
"1502244","not checked","isomorphic disregarding superfluous molecules","not checked","not checked","not checked","not checked","not checked"
"1502245","not checked","isomorphic disregarding charge, superfluous molecules","not checked","not checked","not checked","not checked","not checked"
"1502246","not checked","isomorphic disregarding charge, chirality, bond order","not checked","not checked","not checked","not checked","not checked"
"1502247","not checked","isomorphic disregarding H atoms, charge","not checked","not checked","not checked","not checked","not checked"
"1502248","isomorphic disregarding H atoms, charge","isomorphic disregarding H atoms, charge, bond order","isomorphic disregarding bond order","not checked","not checked","not checked","not checked"
"1502249","not checked","isomorphic disregarding charge, bond order","not checked","not checked","not checked","not checked","not checked"
"1502250","not checked","isomorphic","not checked","not checked","not checked","not checked","not checked"
"1502251","not checked","isomorphic disregarding H atoms, aromaticity, charge, bond order","not checked","not checked","not checked","not checked","not checked"
"1502252","not checked","isomorphic","not checked","not checked","not checked","not checked","not checked"
"1502253","not checked","isomorphic disregarding bond order","not checked","not checked","not checked","not checked","not checked"
"1502254","not checked","isomorphic disregarding aromaticity, chirality, bond order","not checked","not checked","not checked","not checked","not checked"
"1502255","not checked","isomorphic disregarding chirality, bond order","not checked","not checked","not checked","not checked","not checked"
"1502256","not checked","isomorphic disregarding chirality, bond order","not checked","not checked","not checked","not checked","not checked"
"1502257","not checked","isomorphic","not checked","not checked","not checked","not checked","not checked"
"1502258","not checked","isomorphic disregarding chirality, cis/trans","not checked","not checked","not checked","not checked","not checked"
"1502259","not checked","isomorphic disregarding chirality","not checked","not checked","not checked","not checked","not checked"
"1502260","not checked","isomorphic disregarding chirality, cis/trans","not checked","not checked","not checked","not checked","not checked"
"1502261","not checked","isomorphic disregarding superfluous molecules","not checked","not checked","not checked","not checked","not checked"
"1502262","not checked","isomorphic disregarding superfluous molecules","not checked","not checked","not checked","not checked","not checked"
"1502263","not checked","isomorphic","not checked","not checked","not checked","not checked","not checked"
"1502264","not checked","isomorphic","not checked","not checked","not checked","not checked","not checked"
"1502265","not checked","isomorphic disregarding superfluous molecules","not checked","not checked","not checked","not checked","not checked"
"1502266","not checked","isomorphic disregarding aromaticity, bond order","not checked","not checked","not checked","not checked","not checked"
"1502267","not checked","isomorphic disregarding aromaticity, bond order","not checked","not checked","not checked","not checked","not checked"
"1502268","not checked","isomorphic disregarding aromaticity, bond order","not checked","not checked","not checked","not checked","not checked"
"1502269","not checked","isomorphic disregarding aromaticity, bond order","not checked","not checked","not checked","not checked","not checked"
"1502270","not checked","isomorphic disregarding bond order","not checked","not checked","not checked","not checked","not checked"
"1502271","not checked","isomorphic disregarding cis/trans, superfluous molecules","not checked","not checked","not checked","not checked","not checked"
"1502272","not checked","isomorphic","not checked","not checked","not checked","not checked","not checked"
"1502273","not checked","isomorphic","not checked","not checked","not checked","not checked","not checked"
"1502274","not checked","isomorphic disregarding charge, chirality, bond order","not checked","not checked","not checked","not checked","not checked"
"1502275","not checked","isomorphic disregarding superfluous molecules","not checked","not checked","not checked","not checked","not checked"
"1502276","not checked","isomorphic disregarding charge, bond order","not checked","not checked","not checked","not checked","not checked"
"1502277","not checked","isomorphic disregarding aromaticity, charge, bond order","not checked","not checked","not checked","not checked","not checked"
"1502278","not checked","isomorphic disregarding H atoms, charge, bond order","not checked","not checked","not checked","not checked","not checked"
"1502279","not checked","isomorphic disregarding cis/trans","not checked","not checked","not checked","not checked","not checked"
"1502280","not checked","isomorphic disregarding aromaticity, bond order","not checked","not checked","not checked","not checked","not checked"
"1502282","not checked","isomorphic disregarding cis/trans","not checked","not checked","not checked","not checked","not checked"
"1502283","not checked","isomorphic","not checked","not checked","not checked","not checked","not checked"
"1502284","not checked","isomorphic disregarding charge, bond order","not checked","not checked","not checked","not checked","not checked"
"1502285","not checked","isomorphic","not checked","not checked","not checked","not checked","not checked"
"1502286","not checked","isomorphic disregarding chirality, bond order","not checked","not checked","not checked","not checked","not checked"
"1502287","not checked","isomorphic disregarding chirality","not checked","not checked","not checked","not checked","not checked"
"1502288","not checked","isomorphic disregarding charge, bond order","not checked","not checked","not checked","not checked","not checked"
"1502289","not checked","isomorphic disregarding charge, bond order","not checked","not checked","not checked","not checked","not checked"
"1502290","not checked","isomorphic disregarding H atoms, charge","not checked","not checked","not checked","not checked","not checked"
"1502291","not checked","isomorphic disregarding bond order","not checked","not checked","not checked","not checked","not checked"
"1502292","not checked","isomorphic disregarding aromaticity, bond order","not checked","not checked","not checked","not checked","not checked"
"1502293","not checked","isomorphic","not checked","not checked","not checked","not checked","not checked"
"1502294","not checked","isomorphic disregarding chirality","not checked","not checked","not checked","not checked","not checked"
"1502295","not checked","isomorphic disregarding chirality","not checked","not checked","not checked","not checked","not checked"
"1502297","not checked","isomorphic disregarding bond order","not checked","not checked","not checked","not checked","not checked"
"1502298","not checked","isomorphic disregarding charge, bond order","not checked","not checked","not checked","not checked","not checked"
"1502299","not checked","unknown","not checked","not checked","not checked","not checked","not checked"
"1502300","not checked","isomorphic disregarding charge, bond order","not checked","not checked","not checked","not checked","not checked"
"1502301","not checked","isomorphic disregarding charge, bond order","not checked","not checked","not checked","not checked","not checked"
"1502302","not checked","isomorphic disregarding H atoms, aromaticity, bond order","not checked","not checked","not checked","not checked","not checked"
"1502303","not checked","isomorphic disregarding chirality","not checked","not checked","not checked","not checked","not checked"
"1502304","not checked","isomorphic disregarding aromaticity, bond order","not checked","not checked","not checked","not checked","not checked"
"1502306","not checked","isomorphic disregarding aromaticity, bond order","not checked","not checked","not checked","not checked","not checked"
"1502307","not checked","isomorphic disregarding bond order","not checked","not checked","not checked","not checked","not checked"
"1502309","not checked","isomorphic disregarding aromaticity, charge, bond order","not checked","not checked","not checked","not checked","not checked"
"1502310","not checked","isomorphic disregarding aromaticity, charge, bond order","not checked","not checked","not checked","not checked","not checked"
"1502311","not checked","isomorphic disregarding chirality","not checked","not checked","not checked","not checked","not checked"
"1502312","not checked","isomorphic","not checked","not checked","not checked","not checked","not checked"
"1502315","not checked","isomorphic","not checked","not checked","not checked","not checked","not checked"
"1502316","not checked","isomorphic disregarding aromaticity, bond order","not checked","not checked","not checked","not checked","not checked"
"1502317","not checked","isomorphic disregarding aromaticity, bond order","not checked","not checked","not checked","not checked","not checked"
"1502318","not checked","isomorphic disregarding aromaticity, bond order","not checked","not checked","not checked","not checked","not checked"
"1502319","not checked","isomorphic disregarding aromaticity, bond order, superfluous molecules","not checked","not checked","not checked","not checked","not checked"
"1502321","not checked","isomorphic disregarding chirality","not checked","not checked","not checked","not checked","not checked"
"1502322","not checked","isomorphic","not checked","not checked","not checked","not checked","not checked"
"1502323","not checked","isomorphic disregarding bond order","not checked","not checked","not checked","not checked","not checked"
"1502324","not checked","isomorphic disregarding H atoms, charge, bond order","not checked","not checked","not checked","not checked","not checked"
"1502325","not checked","isomorphic disregarding charge, bond order","not checked","not checked","not checked","not checked","not checked"
"1502326","not checked","isomorphic disregarding chirality, bond order","not checked","not checked","not checked","not checked","not checked"
"1502327","not checked","isomorphic","not checked","not checked","not checked","not checked","not checked"
"1502328","not checked","isomorphic disregarding cis/trans, superfluous molecules","not checked","not checked","not checked","not checked","not checked"
"1502330","not checked","isomorphic disregarding chirality, bond order","not checked","not checked","not checked","not checked","not checked"
"1502332","not checked","isomorphic disregarding aromaticity, bond order","not checked","not checked","not checked","not checked","not checked"
"1502333","not checked","isomorphic","not checked","not checked","not checked","not checked","not checked"
"1502334","not checked","isomorphic disregarding bond order","not checked","not checked","not checked","not checked","not checked"
"1502335","isomorphic disregarding aromaticity, charge, bond order","isomorphic disregarding aromaticity, charge, bond order","isomorphic disregarding charge, bond order","not checked","not checked","not checked","not checked"
"1502336","not checked","isomorphic disregarding bond order, superfluous molecules","not checked","not checked","not checked","not checked","not checked"
"1502337","not checked","isomorphic disregarding bond order, superfluous molecules","not checked","not checked","not checked","not checked","not checked"
"1502338","not checked","isomorphic disregarding bond order, superfluous molecules","not checked","not checked","not checked","not checked","not checked"
"1502339","not checked","isomorphic","not checked","not checked","not checked","not checked","not checked"
"1502341","not checked","isomorphic disregarding charge, bond order","not checked","not checked","not checked","not checked","not checked"
"1502342","not checked","isomorphic disregarding aromaticity, charge, bond order","not checked","not checked","not checked","not checked","not checked"
"1502343","not checked","isomorphic disregarding aromaticity, bond order","not checked","not checked","not checked","not checked","not checked"
"1502344","not checked","isomorphic","not checked","not checked","not checked","not checked","not checked"
"1502345","not checked","isomorphic","not checked","not checked","not checked","not checked","not checked"
"1502346","not checked","isomorphic disregarding aromaticity, bond order","not checked","not checked","not checked","not checked","not checked"
"1502347","not checked","isomorphic disregarding bond order","not checked","not checked","not checked","not checked","not checked"
"1502348","not checked","isomorphic disregarding bond order","not checked","not checked","not checked","not checked","not checked"
"1502349","not checked","isomorphic disregarding bond order, superfluous molecules","not checked","not checked","not checked","not checked","not checked"
"1502350","not checked","isomorphic disregarding bond order","not checked","not checked","not checked","not checked","not checked"
"1502352","not checked","isomorphic disregarding aromaticity, bond order","not checked","not checked","not checked","not checked","not checked"
"1502354","not checked","isomorphic disregarding aromaticity, bond order","not checked","not checked","not checked","not checked","not checked"
"1502355","not checked","isomorphic disregarding aromaticity, bond order","not checked","not checked","not checked","not checked","not checked"
"1502356","not checked","isomorphic","not checked","not checked","not checked","not checked","not checked"
"1502357","not checked","isomorphic disregarding aromaticity, charge, bond order","not checked","not checked","not checked","not checked","not checked"
"1502358","not checked","isomorphic disregarding aromaticity, chirality, bond order","not checked","not checked","not checked","not checked","not checked"
"1502359","not checked","isomorphic disregarding aromaticity, bond order, superfluous molecules","not checked","not checked","not checked","not checked","not checked"
"1502360","not checked","isomorphic disregarding chirality","not checked","not checked","not checked","not checked","not checked"
"1502361","not checked","isomorphic disregarding aromaticity, bond order","not checked","not checked","not checked","not checked","not checked"
"1502362","not checked","isomorphic disregarding aromaticity, bond order","not checked","not checked","not checked","not checked","not checked"
"1502363","not checked","isomorphic disregarding bond order","not checked","not checked","not checked","not checked","not checked"
"1502364","not checked","isomorphic disregarding aromaticity, bond order","not checked","not checked","not checked","not checked","not checked"
"1502366","not checked","isomorphic disregarding aromaticity, bond order","not checked","not checked","not checked","not checked","not checked"
"1502367","not checked","isomorphic disregarding aromaticity, bond order","not checked","not checked","not checked","not checked","not checked"
"1502368","not checked","isomorphic disregarding aromaticity, bond order","not checked","not checked","not checked","not checked","not checked"
"1502369","not checked","isomorphic disregarding superfluous molecules","not checked","not checked","not checked","not checked","not checked"
"1502370","not checked","isomorphic disregarding bond order, superfluous molecules","not checked","not checked","not checked","not checked","not checked"
"1502371","not checked","isomorphic disregarding superfluous molecules","not checked","not checked","not checked","not checked","not checked"
"1502372","not checked","isomorphic","not checked","not checked","not checked","not checked","not checked"
"1502373","not checked","isomorphic","not checked","not checked","not checked","not checked","not checked"
"1502374","not checked","isomorphic","not checked","not checked","not checked","not checked","not checked"
"1502375","not checked","isomorphic disregarding aromaticity, bond order","not checked","not checked","not checked","not checked","not checked"
"1502376","not checked","isomorphic disregarding aromaticity, chirality, bond order","not checked","not checked","not checked","not checked","not checked"
"1502377","not checked","isomorphic disregarding chirality","not checked","not checked","not checked","not checked","not checked"
"1502378","not checked","isomorphic disregarding superfluous molecules","not checked","not checked","not checked","not checked","not checked"
"1502379","not checked","isomorphic disregarding aromaticity, chirality, bond order","not checked","not checked","not checked","not checked","not checked"
"1502380","not checked","isomorphic disregarding aromaticity, bond order","not checked","not checked","not checked","not checked","not checked"
"1502382","not checked","isomorphic disregarding chirality","not checked","not checked","not checked","not checked","not checked"
"1502383","not checked","isomorphic","not checked","not checked","not checked","not checked","not checked"
"1502384","not checked","isomorphic","not checked","not checked","not checked","not checked","not checked"
"1502386","not checked","isomorphic","not checked","not checked","not checked","not checked","not checked"
"1502387","not checked","isomorphic disregarding aromaticity, bond order","not checked","not checked","not checked","not checked","not checked"
"1502388","not checked","isomorphic disregarding aromaticity, bond order","not checked","not checked","not checked","not checked","not checked"
"1502389","not checked","isomorphic disregarding chirality, cis/trans","not checked","not checked","not checked","not checked","not checked"
"1502390","not checked","isomorphic disregarding bond order","not checked","not checked","not checked","not checked","not checked"
"1502391","not checked","isomorphic disregarding bond order, superfluous molecules","not checked","not checked","not checked","not checked","not checked"
"1502392","not checked","isomorphic","not checked","not checked","not checked","not checked","not checked"
"1502394","not checked","isomorphic disregarding chirality, bond order","not checked","not checked","not checked","not checked","not checked"
"1502395","not checked","isomorphic","not checked","not checked","not checked","not checked","not checked"
"1502396","not checked","isomorphic disregarding aromaticity, bond order","not checked","not checked","not checked","not checked","not checked"
"1502397","not checked","isomorphic disregarding aromaticity, bond order","not checked","not checked","not checked","not checked","not checked"
"1502398","not checked","isomorphic disregarding aromaticity, bond order","not checked","not checked","not checked","not checked","not checked"
"1502399","not checked","isomorphic","not checked","not checked","not checked","not checked","not checked"
"1502400","not checked","isomorphic disregarding bond order, superfluous molecules","not checked","not checked","not checked","not checked","not checked"
"1502401","not checked","isomorphic disregarding charge, bond order","not checked","not checked","not checked","not checked","not checked"
"1502402","not checked","isomorphic disregarding aromaticity, bond order","not checked","not checked","not checked","not checked","not checked"
"1502403","isomorphic disregarding cis/trans","isomorphic disregarding cis/trans","isomorphic","not checked","not checked","not checked","not checked"
"1502404","isomorphic disregarding aromaticity, chirality, bond order","isomorphic disregarding aromaticity, bond order","isomorphic disregarding chirality","not checked","not checked","not checked","not checked"
"1502405","isomorphic","isomorphic","isomorphic","not checked","not checked","not checked","not checked"
"1502406","not checked","isomorphic disregarding aromaticity, charge, bond order","not checked","not checked","not checked","not checked","not checked"
"1502407","not checked","isomorphic disregarding aromaticity, charge, bond order, superfluous molecules","not checked","not checked","not checked","not checked","not checked"
"1502408","not checked","isomorphic disregarding superfluous molecules","not checked","not checked","not checked","not checked","not checked"
"1502410","not checked","isomorphic disregarding H atoms, aromaticity, charge, bond order","not checked","not checked","not checked","not checked","not checked"
"1502411","not checked","isomorphic disregarding aromaticity, bond order","not checked","not checked","not checked","not checked","not checked"
"1502412","not checked","isomorphic disregarding aromaticity, bond order","not checked","not checked","not checked","not checked","not checked"
"1502413","not checked","isomorphic","not checked","not checked","not checked","not checked","not checked"
"1502415","not checked","isomorphic disregarding aromaticity, bond order","not checked","not checked","not checked","not checked","not checked"
"1502417","isomorphic","isomorphic disregarding chirality","isomorphic disregarding chirality","not checked","not checked","not checked","not checked"
"1502418","not checked","isomorphic","not checked","not checked","not checked","not checked","not checked"
"1502419","not checked","isomorphic disregarding aromaticity, bond order","not checked","not checked","not checked","not checked","not checked"
"1502420","not checked","isomorphic disregarding chirality, bond order","not checked","not checked","not checked","not checked","not checked"
"1502421","not checked","isomorphic disregarding chirality, bond order","not checked","not checked","not checked","not checked","not checked"
"1502422","not checked","isomorphic disregarding aromaticity, chirality, bond order","not checked","not checked","not checked","not checked","not checked"
"1502423","not checked","isomorphic disregarding H atoms, aromaticity, bond order","not checked","not checked","not checked","not checked","not checked"
"1502425","not checked","isomorphic disregarding bond order","not checked","not checked","not checked","not checked","not checked"
"1502426","not checked","isomorphic disregarding bond order","not checked","not checked","not checked","not checked","not checked"
"1502427","not checked","isomorphic disregarding aromaticity, bond order","not checked","not checked","not checked","not checked","not checked"
"1502428","not checked","isomorphic disregarding charge, bond order, superfluous molecules","not checked","not checked","not checked","not checked","not checked"
"1502429","not checked","isomorphic disregarding aromaticity, bond order","not checked","not checked","not checked","not checked","not checked"
"1502430","not checked","isomorphic disregarding cis/trans","not checked","not checked","not checked","not checked","not checked"
"1502431","not checked","isomorphic disregarding bond order","not checked","not checked","not checked","not checked","not checked"
"1502432","not checked","isomorphic disregarding bond order","not checked","not checked","not checked","not checked","not checked"
"1502433","not checked","isomorphic disregarding chirality, bond order","not checked","not checked","not checked","not checked","not checked"
"1502434","not checked","isomorphic disregarding charge, bond order","not checked","not checked","not checked","not checked","not checked"
"1502436","not checked","isomorphic","not checked","not checked","not checked","not checked","not checked"
"1502437","not checked","isomorphic disregarding aromaticity, bond order","not checked","not checked","not checked","not checked","not checked"
"1502438","not checked","isomorphic disregarding charge, bond order","not checked","not checked","not checked","not checked","not checked"
"1502439","not checked","isomorphic disregarding bond order, superfluous molecules","not checked","not checked","not checked","not checked","not checked"
"1502440","not checked","isomorphic disregarding cis/trans, superfluous molecules","not checked","not checked","not checked","not checked","not checked"
"1502441","not checked","isomorphic disregarding cis/trans","not checked","not checked","not checked","not checked","not checked"
"1502442","not checked","isomorphic disregarding cis/trans","not checked","not checked","not checked","not checked","not checked"
"1502445","not checked","isomorphic","not checked","not checked","not checked","not checked","not checked"
"1502446","not checked","isomorphic disregarding superfluous molecules","not checked","not checked","not checked","not checked","not checked"
"1502447","not checked","isomorphic","not checked","not checked","not checked","not checked","not checked"
"1502448","not checked","isomorphic disregarding aromaticity, bond order","not checked","not checked","not checked","not checked","not checked"
"1502449","not checked","unknown","not checked","not checked","not checked","not checked","not checked"
"1502450","not checked","isomorphic disregarding charge, bond order","not checked","not checked","not checked","not checked","not checked"
"1502451","not checked","isomorphic disregarding chirality, bond order","not checked","not checked","not checked","not checked","not checked"
"1502452","not checked","isomorphic disregarding aromaticity, bond order","not checked","not checked","not checked","not checked","not checked"
"1502453","not checked","isomorphic disregarding aromaticity, bond order","not checked","not checked","not checked","not checked","not checked"
"1502454","not checked","isomorphic disregarding aromaticity, bond order","not checked","not checked","not checked","not checked","not checked"
"1502455","not checked","isomorphic disregarding aromaticity, bond order","not checked","not checked","not checked","not checked","not checked"
"1502456","not checked","isomorphic disregarding chirality","not checked","not checked","not checked","not checked","not checked"
"1502457","not checked","isomorphic disregarding cis/trans, superfluous molecules","not checked","not checked","not checked","not checked","not checked"
"1502458","not checked","isomorphic disregarding cis/trans, superfluous molecules","not checked","not checked","not checked","not checked","not checked"
"1502459","not checked","isomorphic disregarding aromaticity, bond order, superfluous molecules","not checked","not checked","not checked","not checked","not checked"
"1502460","not checked","isomorphic disregarding aromaticity, bond order","not checked","not checked","not checked","not checked","not checked"
"1502461","not checked","isomorphic disregarding aromaticity, bond order","not checked","not checked","not checked","not checked","not checked"
"1502462","not checked","isomorphic disregarding cis/trans","not checked","not checked","not checked","not checked","not checked"
"1502463","not checked","isomorphic disregarding cis/trans","not checked","not checked","not checked","not checked","not checked"
"1502464","not checked","isomorphic","not checked","not checked","not checked","not checked","not checked"
"1502465","not checked","isomorphic disregarding H atoms, charge, bond order","not checked","not checked","not checked","not checked","not checked"
"1502466","not checked","isomorphic","not checked","not checked","not checked","not checked","not checked"
"1502467","not checked","isomorphic disregarding charge, bond order","not checked","not checked","not checked","not checked","not checked"
"1502468","not checked","isomorphic","not checked","not checked","not checked","not checked","not checked"
"1502469","not checked","isomorphic disregarding superfluous molecules","not checked","not checked","not checked","not checked","not checked"
"1502470","not checked","isomorphic","not checked","not checked","not checked","not checked","not checked"
"1502471","not checked","isomorphic","not checked","not checked","not checked","not checked","not checked"
"1502472","not checked","isomorphic disregarding chirality, bond order","not checked","not checked","not checked","not checked","not checked"
"1502473","not checked","isomorphic disregarding cis/trans","not checked","not checked","not checked","not checked","not checked"
"1502474","not checked","isomorphic disregarding cis/trans","not checked","not checked","not checked","not checked","not checked"
"1502475","not checked","isomorphic disregarding aromaticity, bond order","not checked","not checked","not checked","not checked","not checked"
"1502476","isomorphic disregarding aromaticity, bond order","isomorphic disregarding aromaticity, bond order","isomorphic","not checked","not checked","not checked","not checked"
"1502477","not checked","not checked","isomorphic","not checked","not checked","not checked","not checked"
"1502478","not checked","isomorphic disregarding aromaticity, bond order","not checked","not checked","not checked","not checked","not checked"
"1502479","not checked","isomorphic disregarding bond order","not checked","not checked","not checked","not checked","not checked"
"1502480","not checked","isomorphic disregarding aromaticity, bond order","not checked","not checked","not checked","not checked","not checked"
"1502481","not checked","isomorphic disregarding aromaticity, bond order","not checked","not checked","not checked","not checked","not checked"
"1502482","not checked","isomorphic disregarding aromaticity, bond order","not checked","not checked","not checked","not checked","not checked"
"1502483","not checked","isomorphic disregarding aromaticity, bond order","not checked","not checked","not checked","not checked","not checked"
"1502484","not checked","isomorphic disregarding aromaticity, bond order","not checked","not checked","not checked","not checked","not checked"
"1502485","not checked","isomorphic disregarding aromaticity, bond order","not checked","not checked","not checked","not checked","not checked"
"1502486","not checked","isomorphic disregarding aromaticity, bond order","not checked","not checked","not checked","not checked","not checked"
"1502487","not checked","isomorphic disregarding aromaticity, charge, bond order","not checked","not checked","not checked","not checked","not checked"
"1502488","not checked","isomorphic disregarding charge, bond order, superfluous molecules","not checked","not checked","not checked","not checked","not checked"
"1502489","not checked","isomorphic disregarding charge, bond order","not checked","not checked","not checked","not checked","not checked"
"1502490","not checked","isomorphic disregarding superfluous molecules","not checked","not checked","not checked","not checked","not checked"
"1502492","not checked","isomorphic disregarding aromaticity, bond order","not checked","not checked","not checked","not checked","not checked"
"1502493","not checked","isomorphic disregarding bond order","not checked","not checked","not checked","not checked","not checked"
"1502494","not checked","isomorphic","not checked","not checked","not checked","not checked","not checked"
"1502495","not checked","isomorphic disregarding cis/trans","not checked","not checked","not checked","not checked","not checked"
"1502496","not checked","isomorphic disregarding superfluous molecules","not checked","not checked","not checked","not checked","not checked"
"1502497","not checked","isomorphic disregarding bond order, superfluous molecules","not checked","not checked","not checked","not checked","not checked"
"1502498","not checked","isomorphic disregarding bond order, superfluous molecules","not checked","not checked","not checked","not checked","not checked"
"1502499","not checked","isomorphic","not checked","not checked","not checked","not checked","not checked"
"1502500","not checked","isomorphic disregarding aromaticity, bond order","not checked","not checked","not checked","not checked","not checked"
"1502502","not checked","isomorphic disregarding aromaticity, bond order","not checked","not checked","not checked","not checked","not checked"
"1502503","not checked","isomorphic","not checked","not checked","not checked","not checked","not checked"
"1502504","not checked","isomorphic","not checked","not checked","not checked","not checked","not checked"
"1502506","not checked","isomorphic","not checked","not checked","not checked","not checked","not checked"
"1502507","not checked","isomorphic disregarding charge, bond order","not checked","not checked","not checked","not checked","not checked"
"1502508","not checked","isomorphic disregarding charge, bond order","not checked","not checked","not checked","not checked","not checked"
"1502509","not checked","isomorphic disregarding aromaticity, bond order","not checked","not checked","not checked","not checked","not checked"
"1502510","not checked","isomorphic disregarding aromaticity, bond order","not checked","not checked","not checked","not checked","not checked"
"1502511","not checked","isomorphic disregarding aromaticity, bond order","not checked","not checked","not checked","not checked","not checked"
"1502512","not checked","isomorphic disregarding aromaticity, bond order","not checked","not checked","not checked","not checked","not checked"
"1502513","not checked","isomorphic disregarding aromaticity, bond order","not checked","not checked","not checked","not checked","not checked"
"1502514","not checked","isomorphic disregarding aromaticity, bond order","not checked","not checked","not checked","not checked","not checked"
"1502515","not checked","isomorphic","not checked","not checked","not checked","not checked","not checked"
"1502516","not checked","isomorphic disregarding aromaticity, bond order","not checked","not checked","not checked","not checked","not checked"
"1502517","not checked","isomorphic disregarding superfluous molecules","not checked","not checked","not checked","not checked","not checked"
"1502518","not checked","isomorphic disregarding superfluous molecules","not checked","not checked","not checked","not checked","not checked"
"1502519","not checked","isomorphic disregarding H atoms, aromaticity, bond order","not checked","not checked","not checked","not checked","not checked"
"1502520","not checked","isomorphic","not checked","not checked","not checked","not checked","not checked"
"1502521","not checked","isomorphic disregarding charge, bond order","not checked","not checked","not checked","not checked","not checked"
"1502522","not checked","isomorphic disregarding charge, bond order","not checked","not checked","not checked","not checked","not checked"
"1502523","not checked","isomorphic","not checked","not checked","not checked","not checked","not checked"
"1502524","not checked","isomorphic disregarding bond order","not checked","not checked","not checked","not checked","not checked"
"1502525","not checked","isomorphic disregarding bond order","not checked","not checked","not checked","not checked","not checked"
"1502526","not checked","isomorphic","not checked","not checked","not checked","not checked","not checked"
"1502527","not checked","isomorphic disregarding aromaticity, bond order","not checked","not checked","not checked","not checked","not checked"
"1502528","not checked","isomorphic disregarding charge, bond order","not checked","not checked","not checked","not checked","not checked"
"1502529","not checked","isomorphic disregarding charge, bond order","not checked","not checked","not checked","not checked","not checked"
"1502530","not checked","isomorphic disregarding H atoms, aromaticity, charge, bond order","not checked","not checked","not checked","not checked","not checked"
"1502531","not checked","isomorphic disregarding aromaticity, bond order","not checked","not checked","not checked","not checked","not checked"
"1502532","not checked","isomorphic disregarding aromaticity, bond order, superfluous molecules","not checked","not checked","not checked","not checked","not checked"
"1502533","not checked","isomorphic disregarding aromaticity, bond order","not checked","not checked","not checked","not checked","not checked"
"1502534","isomorphic disregarding charge, chirality, bond order","isomorphic disregarding charge, bond order, superfluous molecules","isomorphic disregarding chirality","not checked","not checked","not checked","not checked"
"1502535","not checked","isomorphic disregarding chirality, bond order","not checked","not checked","not checked","not checked","not checked"
"1502536","not checked","isomorphic disregarding H atoms, charge, bond order","not checked","not checked","not checked","not checked","not checked"
"1502537","not checked","isomorphic disregarding H atoms, charge, bond order","not checked","not checked","not checked","not checked","not checked"
"1502538","not checked","isomorphic","not checked","not checked","not checked","not checked","not checked"
"1502540","not checked","isomorphic","not checked","not checked","not checked","not checked","not checked"
"1502541","not checked","isomorphic","not checked","not checked","not checked","not checked","not checked"
"1502542","not checked","isomorphic disregarding charge, bond order","not checked","not checked","not checked","not checked","not checked"
"1502543","not checked","isomorphic disregarding charge, bond order, superfluous molecules","not checked","not checked","not checked","not checked","not checked"
"1502544","not checked","isomorphic disregarding charge, bond order, superfluous molecules","not checked","not checked","not checked","not checked","not checked"
"1502545","not checked","isomorphic","not checked","not checked","not checked","not checked","not checked"
"1502546","not checked","isomorphic disregarding charge, bond order","not checked","not checked","not checked","not checked","not checked"
"1502547","not checked","isomorphic disregarding charge, bond order, superfluous molecules","not checked","not checked","not checked","not checked","not checked"
"1502550","not checked","isomorphic disregarding superfluous molecules","not checked","not checked","not checked","not checked","not checked"
"1502551","not checked","isomorphic disregarding superfluous molecules","not checked","not checked","not checked","not checked","not checked"
"1502552","not checked","unknown","not checked","not checked","not checked","not checked","not checked"
"1502553","not checked","isomorphic","not checked","not checked","not checked","not checked","not checked"
"1502554","not checked","isomorphic disregarding aromaticity, chirality, bond order","not checked","not checked","not checked","not checked","not checked"
"1502555","not checked","isomorphic disregarding aromaticity, chirality, bond order","not checked","not checked","not checked","not checked","not checked"
"1502556","not checked","isomorphic disregarding aromaticity, bond order, superfluous molecules","not checked","not checked","not checked","not checked","not checked"
"1502557","not checked","isomorphic disregarding aromaticity, chirality, bond order","not checked","not checked","not checked","not checked","not checked"
"1502558","not checked","isomorphic disregarding aromaticity, bond order, superfluous molecules","not checked","not checked","not checked","not checked","not checked"
"1502559","not checked","isomorphic disregarding cis/trans, superfluous molecules","not checked","not checked","not checked","not checked","not checked"
"1502560","not checked","isomorphic disregarding chirality, cis/trans","not checked","not checked","not checked","not checked","not checked"
"1502561","not checked","isomorphic disregarding aromaticity, bond order, superfluous molecules","not checked","not checked","not checked","not checked","not checked"
"1502562","not checked","isomorphic disregarding aromaticity, bond order","not checked","not checked","not checked","not checked","not checked"
"1502563","not checked","isomorphic disregarding H atoms, aromaticity, charge, bond order","not checked","not checked","not checked","not checked","not checked"
"1502565","not checked","isomorphic disregarding bond order","not checked","not checked","not checked","not checked","not checked"
"1502566","not checked","isomorphic","not checked","not checked","not checked","not checked","not checked"
"1502567","not checked","isomorphic disregarding aromaticity, charge, chirality, bond order","not checked","not checked","not checked","not checked","not checked"
"1502568","not checked","isomorphic disregarding chirality","not checked","not checked","not checked","not checked","not checked"
"1502569","not checked","isomorphic","not checked","not checked","not checked","not checked","not checked"
"1502570","not checked","isomorphic","not checked","not checked","not checked","not checked","not checked"
"1502571","not checked","isomorphic","not checked","not checked","not checked","not checked","not checked"
"1502572","not checked","isomorphic disregarding charge, bond order","not checked","not checked","not checked","not checked","not checked"
"1502573","not checked","isomorphic disregarding H atoms, aromaticity, charge, bond order, superfluous molecules","not checked","not checked","not checked","not checked","not checked"
"1502574","not checked","isomorphic disregarding aromaticity, bond order","not checked","not checked","not checked","not checked","not checked"
"1502575","not checked","isomorphic disregarding aromaticity, bond order","not checked","not checked","not checked","not checked","not checked"
"1502576","not checked","isomorphic disregarding bond order","not checked","not checked","not checked","not checked","not checked"
"1502577","not checked","isomorphic","not checked","not checked","not checked","not checked","not checked"
"1502578","not checked","isomorphic","not checked","not checked","not checked","not checked","not checked"
"1502579","not checked","isomorphic disregarding bond order, superfluous molecules","not checked","not checked","not checked","not checked","not checked"
"1502582","not checked","isomorphic","not checked","not checked","not checked","not checked","not checked"
"1502583","not checked","isomorphic disregarding chirality","not checked","not checked","not checked","not checked","not checked"
"1502584","not checked","isomorphic disregarding superfluous molecules","not checked","not checked","not checked","not checked","not checked"
"1502585","not checked","isomorphic disregarding aromaticity, bond order","not checked","not checked","not checked","not checked","not checked"
"1502586","not checked","isomorphic disregarding aromaticity, bond order","not checked","not checked","not checked","not checked","not checked"
"1502587","not checked","isomorphic disregarding charge, bond order","not checked","not checked","not checked","not checked","not checked"
"1502588","not checked","isomorphic disregarding charge, bond order","not checked","not checked","not checked","not checked","not checked"
"1502589","not checked","isomorphic disregarding aromaticity, bond order","not checked","not checked","not checked","not checked","not checked"
"1502590","not checked","isomorphic disregarding aromaticity, bond order","not checked","not checked","not checked","not checked","not checked"
"1502591","not checked","isomorphic","not checked","not checked","not checked","not checked","not checked"
"1502592","not checked","isomorphic disregarding H atoms, bond order","not checked","not checked","not checked","not checked","not checked"
"1502593","not checked","isomorphic disregarding charge, bond order","not checked","not checked","not checked","not checked","not checked"
"1502594","not checked","isomorphic disregarding charge, bond order","not checked","not checked","not checked","not checked","not checked"
"1502595","not checked","isomorphic disregarding aromaticity, bond order","not checked","not checked","not checked","not checked","not checked"
"1502596","not checked","isomorphic disregarding superfluous molecules","not checked","not checked","not checked","not checked","not checked"
"1502597","not checked","isomorphic disregarding bond order","not checked","not checked","not checked","not checked","not checked"
"1502598","not checked","isomorphic disregarding charge, bond order, superfluous molecules","not checked","not checked","not checked","not checked","not checked"
"1502600","not checked","isomorphic disregarding charge, bond order, superfluous molecules","not checked","not checked","not checked","not checked","not checked"
"1502601","not checked","isomorphic","not checked","not checked","not checked","not checked","not checked"
"1502602","not checked","isomorphic disregarding superfluous molecules","not checked","not checked","not checked","not checked","not checked"
"1502603","not checked","isomorphic disregarding superfluous molecules","not checked","not checked","not checked","not checked","not checked"
"1502604","not checked","isomorphic disregarding superfluous molecules","not checked","not checked","not checked","not checked","not checked"
"1502605","not checked","isomorphic disregarding charge, bond order, superfluous molecules","not checked","not checked","not checked","not checked","not checked"
"1502606","not checked","isomorphic disregarding H atoms, charge, superfluous molecules","not checked","not checked","not checked","not checked","not checked"
"1502607","not checked","isomorphic disregarding H atoms, charge","not checked","not checked","not checked","not checked","not checked"
"1502608","not checked","isomorphic disregarding H atoms, charge","not checked","not checked","not checked","not checked","not checked"
"1502609","not checked","isomorphic disregarding H atoms, charge","not checked","not checked","not checked","not checked","not checked"
"1502610","not checked","isomorphic","not checked","not checked","not checked","not checked","not checked"
"1502611","not checked","isomorphic disregarding cis/trans, superfluous molecules","not checked","not checked","not checked","not checked","not checked"
"1502612","not checked","isomorphic disregarding H atoms, aromaticity, bond order","not checked","not checked","not checked","not checked","not checked"
"1502613","not checked","isomorphic disregarding aromaticity, bond order","not checked","not checked","not checked","not checked","not checked"
"1502614","not checked","isomorphic disregarding aromaticity, bond order","not checked","not checked","not checked","not checked","not checked"
"1502615","not checked","isomorphic disregarding aromaticity, bond order","not checked","not checked","not checked","not checked","not checked"
"1502616","not checked","isomorphic disregarding bond order, superfluous molecules","not checked","not checked","not checked","not checked","not checked"
"1502617","not checked","isomorphic disregarding bond order","not checked","not checked","not checked","not checked","not checked"
"1502618","not checked","isomorphic disregarding bond order","not checked","not checked","not checked","not checked","not checked"
"1502619","not checked","isomorphic","not checked","not checked","not checked","not checked","not checked"
"1502620","not checked","isomorphic","not checked","not checked","not checked","not checked","not checked"
"1502621","not checked","isomorphic disregarding bond order, superfluous molecules","not checked","not checked","not checked","not checked","not checked"
"1502622","not checked","isomorphic disregarding aromaticity, chirality, bond order","not checked","not checked","not checked","not checked","not checked"
"1502623","not checked","isomorphic disregarding H atoms, aromaticity, charge, chirality, bond order","not checked","not checked","not checked","not checked","not checked"
"1502626","not checked","isomorphic disregarding chirality","not checked","not checked","not checked","not checked","not checked"
"1502627","not checked","isomorphic disregarding chirality","not checked","not checked","not checked","not checked","not checked"
"1502629","not checked","isomorphic disregarding H atoms, aromaticity, charge, bond order","not checked","not checked","not checked","not checked","not checked"
"1502630","not checked","isomorphic","not checked","not checked","not checked","not checked","not checked"
"1502631","not checked","isomorphic disregarding charge, bond order","not checked","not checked","not checked","not checked","not checked"
"1502632","not checked","isomorphic disregarding aromaticity, bond order","not checked","not checked","not checked","not checked","not checked"
"1502633","not checked","isomorphic disregarding aromaticity, bond order","not checked","not checked","not checked","not checked","not checked"
"1502634","not checked","isomorphic disregarding H atoms, charge, chirality, superfluous molecules","not checked","not checked","not checked","not checked","not checked"
"1502635","not checked","isomorphic disregarding chirality, bond order","not checked","not checked","not checked","not checked","not checked"
"1502636","not checked","isomorphic disregarding aromaticity, bond order, superfluous molecules","not checked","not checked","not checked","not checked","not checked"
"1502637","not checked","isomorphic disregarding aromaticity, chirality, bond order","not checked","not checked","not checked","not checked","not checked"
"1502638","isomorphic disregarding aromaticity, bond order","isomorphic disregarding aromaticity, bond order","isomorphic","not checked","not checked","not checked","not checked"
"1502639","unknown","isomorphic disregarding aromaticity, bond order","unknown","not checked","not checked","not checked","not checked"
"1502640","isomorphic disregarding aromaticity, bond order","isomorphic disregarding aromaticity, bond order","isomorphic disregarding bond order","not checked","not checked","not checked","not checked"
"1502641","not checked","isomorphic disregarding aromaticity, bond order, superfluous molecules","not checked","not checked","not checked","not checked","not checked"
"1502642","not checked","isomorphic disregarding aromaticity, bond order, superfluous molecules","not checked","not checked","not checked","not checked","not checked"
"1502643","not checked","isomorphic disregarding chirality","not checked","not checked","not checked","not checked","not checked"
"1502644","not checked","isomorphic disregarding superfluous molecules","not checked","not checked","not checked","not checked","not checked"
"1502645","not checked","isomorphic disregarding bond order","not checked","not checked","not checked","not checked","not checked"
"1502646","isomorphic disregarding H atoms, aromaticity, bond order","isomorphic disregarding aromaticity, bond order","isomorphic disregarding H atoms, bond order","not checked","not checked","not checked","not checked"
"1502647","isomorphic disregarding aromaticity, bond order","isomorphic disregarding aromaticity, charge, bond order","isomorphic disregarding charge, bond order","not checked","not checked","not checked","not checked"
"1502648","unknown","isomorphic disregarding aromaticity, charge, bond order","unknown","not checked","not checked","not checked","not checked"
"1502649","isomorphic disregarding aromaticity, bond order","isomorphic disregarding aromaticity, bond order","isomorphic disregarding bond order","not checked","not checked","not checked","not checked"
"1502650","not checked","isomorphic disregarding cis/trans","not checked","not checked","not checked","not checked","not checked"
"1502651","not checked","isomorphic","not checked","not checked","not checked","not checked","not checked"
"1502652","not checked","isomorphic disregarding H atoms, aromaticity, charge, bond order","not checked","not checked","not checked","not checked","not checked"
"1502654","not checked","isomorphic disregarding H atoms, atom types, charge, bond order, superfluous molecules","not checked","not checked","not checked","not checked","not checked"
"1502656","not checked","isomorphic disregarding H atoms, charge, bond order","not checked","not checked","not checked","not checked","not checked"
"1502657","not checked","isomorphic disregarding aromaticity, bond order","not checked","not checked","not checked","not checked","not checked"
"1502658","not checked","isomorphic disregarding aromaticity, bond order","not checked","not checked","not checked","not checked","not checked"
"1502659","isomorphic disregarding aromaticity, bond order","isomorphic disregarding aromaticity, charge, bond order","isomorphic disregarding charge, bond order","not checked","not checked","not checked","not checked"
"1502660","isomorphic disregarding aromaticity, bond order","isomorphic disregarding aromaticity, charge, bond order","isomorphic disregarding charge, bond order","not checked","not checked","not checked","not checked"
"1502661","not checked","isomorphic disregarding H atoms, aromaticity, charge, bond order","not checked","not checked","not checked","not checked","not checked"
"1502662","not checked","isomorphic disregarding H atoms, aromaticity, charge, bond order","not checked","not checked","not checked","not checked","not checked"
"1502663","not checked","isomorphic disregarding H atoms, aromaticity, charge, bond order","not checked","not checked","not checked","not checked","not checked"
"1502664","not checked","isomorphic disregarding H atoms, charge, chirality","not checked","not checked","not checked","not checked","not checked"
"1502668","not checked","isomorphic disregarding H atoms, aromaticity, charge, bond order","not checked","not checked","not checked","not checked","not checked"
"1502671","not checked","isomorphic disregarding chirality, bond order","not checked","not checked","not checked","not checked","not checked"
"1502672","not checked","isomorphic disregarding cis/trans","not checked","not checked","not checked","not checked","not checked"
"1502673","not checked","isomorphic disregarding aromaticity, chirality, bond order","not checked","not checked","not checked","not checked","not checked"
"1502674","not checked","isomorphic disregarding aromaticity, chirality, bond order","not checked","not checked","not checked","not checked","not checked"
"1502677","not checked","isomorphic","not checked","not checked","not checked","not checked","not checked"
"1502678","not checked","isomorphic disregarding H atoms, bond order","not checked","not checked","not checked","not checked","not checked"
"1502680","not checked","isomorphic disregarding H atoms, bond order","not checked","not checked","not checked","not checked","not checked"
"1502682","not checked","isomorphic","not checked","not checked","not checked","not checked","not checked"
"1502683","not checked","isomorphic","not checked","not checked","not checked","not checked","not checked"
"1502686","not checked","isomorphic disregarding aromaticity, charge, bond order","not checked","not checked","not checked","not checked","not checked"
"1502692","not checked","isomorphic disregarding aromaticity, charge, bond order","not checked","not checked","not checked","not checked","not checked"
"1502693","not checked","isomorphic disregarding charge, bond order","not checked","not checked","not checked","not checked","not checked"
"1502694","not checked","isomorphic disregarding H atoms, aromaticity, charge, bond order","not checked","not checked","not checked","not checked","not checked"
"1502695","not checked","isomorphic disregarding aromaticity, bond order","not checked","not checked","not checked","not checked","not checked"
"1502696","not checked","isomorphic disregarding aromaticity, bond order","not checked","not checked","not checked","not checked","not checked"
"1502697","not checked","isomorphic disregarding aromaticity, bond order","not checked","not checked","not checked","not checked","not checked"
"1502698","not checked","isomorphic disregarding aromaticity, bond order","not checked","not checked","not checked","not checked","not checked"
"1502699","not checked","isomorphic disregarding aromaticity, bond order","not checked","not checked","not checked","not checked","not checked"
"1502700","not checked","not checked","unknown","not checked","not checked","not checked","not checked"
"1502701","not checked","not checked","isomorphic","not checked","not checked","not checked","not checked"
"1502702","not checked","not checked","unknown","not checked","not checked","not checked","not checked"
"1502703","not checked","isomorphic disregarding charge, bond order","not checked","not checked","not checked","not checked","not checked"
"1502704","not checked","isomorphic disregarding charge, bond order","not checked","not checked","not checked","not checked","not checked"
"1502705","not checked","isomorphic disregarding cis/trans","not checked","not checked","not checked","not checked","not checked"
"1502706","not checked","isomorphic","not checked","not checked","not checked","not checked","not checked"
"1502717","not checked","unknown","not checked","not checked","not checked","not checked","not checked"
"1502719","not checked","isomorphic disregarding aromaticity, chirality, bond order","not checked","not checked","not checked","not checked","not checked"
"1502721","not checked","unknown","not checked","not checked","not checked","not checked","not checked"
"1502722","not checked","isomorphic disregarding superfluous molecules","not checked","not checked","not checked","not checked","not checked"
"1502723","not checked","isomorphic","not checked","not checked","not checked","not checked","not checked"
"1502724","not checked","isomorphic","not checked","not checked","not checked","not checked","not checked"
"1502726","not checked","isomorphic","not checked","not checked","not checked","not checked","not checked"
"1502727","not checked","isomorphic","not checked","not checked","not checked","not checked","not checked"
"1502728","not checked","isomorphic disregarding superfluous molecules","not checked","not checked","not checked","not checked","not checked"
"1502729","not checked","isomorphic","not checked","not checked","not checked","not checked","not checked"
"1502730","not checked","isomorphic disregarding chirality, bond order","not checked","not checked","not checked","not checked","not checked"
"1502731","not checked","isomorphic disregarding aromaticity, bond order","not checked","not checked","not checked","not checked","not checked"
"1502732","not checked","isomorphic","not checked","not checked","not checked","not checked","not checked"
"1502733","not checked","isomorphic disregarding aromaticity, charge, bond order","not checked","not checked","not checked","not checked","not checked"
"1502734","not checked","isomorphic disregarding aromaticity, bond order","not checked","not checked","not checked","not checked","not checked"
"1502735","not checked","isomorphic disregarding aromaticity, bond order","not checked","not checked","not checked","not checked","not checked"
"1502736","not checked","isomorphic disregarding bond order","not checked","not checked","not checked","not checked","not checked"
"1502737","not checked","isomorphic disregarding H atoms, charge, bond order","not checked","not checked","not checked","not checked","not checked"
"1502738","isomorphic disregarding aromaticity, charge, bond order, superfluous molecules","isomorphic disregarding aromaticity, charge, bond order","isomorphic disregarding superfluous molecules","not checked","not checked","not checked","not checked"
"1502739","not checked","unknown","not checked","not checked","not checked","not checked","not checked"
"1502744","not checked","isomorphic disregarding aromaticity, charge, bond order","not checked","not checked","not checked","not checked","not checked"
"1502747","not checked","isomorphic disregarding charge, bond order","not checked","not checked","not checked","not checked","not checked"
"1502749","not checked","isomorphic","not checked","not checked","not checked","not checked","not checked"
"1502750","not checked","isomorphic disregarding cis/trans","not checked","not checked","not checked","not checked","not checked"
"1502753","not checked","isomorphic disregarding aromaticity, bond order","not checked","not checked","not checked","not checked","not checked"
"1502754","not checked","isomorphic disregarding aromaticity, bond order","not checked","not checked","not checked","not checked","not checked"
"1502755","not checked","isomorphic disregarding aromaticity, bond order","not checked","not checked","not checked","not checked","not checked"
"1502756","not checked","isomorphic disregarding aromaticity, bond order","not checked","not checked","not checked","not checked","not checked"
"1502757","not checked","isomorphic disregarding H atoms, aromaticity, charge, bond order","not checked","not checked","not checked","not checked","not checked"
"1502758","not checked","isomorphic disregarding aromaticity, bond order","not checked","not checked","not checked","not checked","not checked"
"1502759","not checked","isomorphic","not checked","not checked","not checked","not checked","not checked"
"1502760","not checked","isomorphic disregarding aromaticity, bond order","not checked","not checked","not checked","not checked","not checked"
"1502761","not checked","isomorphic disregarding aromaticity, bond order","not checked","not checked","not checked","not checked","not checked"
"1502763","not checked","isomorphic disregarding aromaticity, bond order, superfluous molecules","not checked","not checked","not checked","not checked","not checked"
"1502764","not checked","isomorphic disregarding aromaticity, bond order","not checked","not checked","not checked","not checked","not checked"
"1502765","not checked","isomorphic disregarding cis/trans","not checked","not checked","not checked","not checked","not checked"
"1502766","not checked","isomorphic","not checked","not checked","not checked","not checked","not checked"
"1502768","not checked","isomorphic disregarding charge, superfluous molecules","not checked","not checked","not checked","not checked","not checked"
"1502769","not checked","isomorphic disregarding charge","not checked","not checked","not checked","not checked","not checked"
"1502770","not checked","isomorphic disregarding aromaticity, bond order","not checked","not checked","not checked","not checked","not checked"
"1502771","not checked","isomorphic disregarding aromaticity, charge, bond order","not checked","not checked","not checked","not checked","not checked"
"1502772","not checked","isomorphic disregarding aromaticity, bond order","not checked","not checked","not checked","not checked","not checked"
"1502773","not checked","isomorphic disregarding H atoms, chirality, bond order","not checked","not checked","not checked","not checked","not checked"
"1502775","not checked","isomorphic","not checked","not checked","not checked","not checked","not checked"
"1502776","not checked","isomorphic","not checked","not checked","not checked","not checked","not checked"
"1502778","not checked","isomorphic disregarding bond order","not checked","not checked","not checked","not checked","not checked"
"1502779","not checked","isomorphic disregarding H atoms, aromaticity, bond order","not checked","not checked","not checked","not checked","not checked"
"1502780","not checked","isomorphic disregarding H atoms, aromaticity, bond order","not checked","not checked","not checked","not checked","not checked"
"1502781","not checked","isomorphic disregarding H atoms, aromaticity, bond order","not checked","not checked","not checked","not checked","not checked"
"1502783","not checked","isomorphic","not checked","not checked","not checked","not checked","not checked"
"1502784","not checked","isomorphic disregarding aromaticity, charge, bond order","not checked","not checked","not checked","not checked","not checked"
"1502785","not checked","unknown","not checked","not checked","not checked","not checked","not checked"
"1502787","not checked","isomorphic disregarding aromaticity, bond order","not checked","not checked","not checked","not checked","not checked"
"1502788","not checked","isomorphic disregarding aromaticity, bond order","not checked","not checked","not checked","not checked","not checked"
"1502790","not checked","isomorphic disregarding aromaticity, chirality, bond order","not checked","not checked","not checked","not checked","not checked"
"1502791","not checked","isomorphic","not checked","not checked","not checked","not checked","not checked"
"1502792","not checked","isomorphic disregarding bond order","not checked","not checked","not checked","not checked","not checked"
"1502793","not checked","isomorphic disregarding cis/trans, superfluous molecules","not checked","not checked","not checked","not checked","not checked"
"1502794","not checked","isomorphic disregarding chirality","not checked","not checked","not checked","not checked","not checked"
"1502795","not checked","isomorphic disregarding chirality","not checked","not checked","not checked","not checked","not checked"
"1502796","not checked","isomorphic disregarding cis/trans","not checked","not checked","not checked","not checked","not checked"
"1502797","not checked","isomorphic disregarding cis/trans","not checked","not checked","not checked","not checked","not checked"
"1502798","not checked","isomorphic disregarding cis/trans","not checked","not checked","not checked","not checked","not checked"
"1502799","not checked","isomorphic disregarding cis/trans","not checked","not checked","not checked","not checked","not checked"
"1502800","not checked","isomorphic disregarding charge, bond order","not checked","not checked","not checked","not checked","not checked"
"1502801","not checked","isomorphic","not checked","not checked","not checked","not checked","not checked"
"1502802","not checked","isomorphic","not checked","not checked","not checked","not checked","not checked"
"1502803","not checked","isomorphic disregarding aromaticity, bond order","not checked","not checked","not checked","not checked","not checked"
"1502804","not checked","isomorphic","not checked","not checked","not checked","not checked","not checked"
"1502805","not checked","isomorphic disregarding chirality, bond order","not checked","not checked","not checked","not checked","not checked"
"1502806","not checked","isomorphic disregarding bond order","not checked","not checked","not checked","not checked","not checked"
"1502807","not checked","isomorphic disregarding bond order","not checked","not checked","not checked","not checked","not checked"
"1502808","not checked","isomorphic disregarding aromaticity, bond order","not checked","not checked","not checked","not checked","not checked"
"1502809","not checked","isomorphic disregarding aromaticity, bond order","not checked","not checked","not checked","not checked","not checked"
"1502810","not checked","isomorphic disregarding aromaticity, bond order","not checked","not checked","not checked","not checked","not checked"
"1502811","not checked","isomorphic disregarding cis/trans","not checked","not checked","not checked","not checked","not checked"
"1502812","not checked","isomorphic","not checked","not checked","not checked","not checked","not checked"
"1502813","not checked","isomorphic disregarding cis/trans","not checked","not checked","not checked","not checked","not checked"
"1502814","not checked","isomorphic disregarding H atoms, chirality, bond order","not checked","not checked","not checked","not checked","not checked"
"1502815","not checked","isomorphic disregarding H atoms, bond order","not checked","not checked","not checked","not checked","not checked"
"1502816","not checked","isomorphic","not checked","not checked","not checked","not checked","not checked"
"1502818","not checked","isomorphic disregarding bond order","not checked","not checked","not checked","not checked","not checked"
"1502819","not checked","isomorphic","not checked","not checked","not checked","not checked","not checked"
"1502820","not checked","isomorphic disregarding bond order","not checked","not checked","not checked","not checked","not checked"
"1502821","not checked","isomorphic disregarding bond order","not checked","not checked","not checked","not checked","not checked"
"1502822","not checked","isomorphic disregarding aromaticity, bond order, superfluous molecules","not checked","not checked","not checked","not checked","not checked"
"1502823","not checked","isomorphic disregarding aromaticity, chirality, bond order","not checked","not checked","not checked","not checked","not checked"
"1502824","not checked","isomorphic","not checked","not checked","not checked","not checked","not checked"
"1502825","not checked","isomorphic","not checked","not checked","not checked","not checked","not checked"
"1502826","not checked","isomorphic","not checked","not checked","not checked","not checked","not checked"
"1502827","not checked","isomorphic disregarding H atoms, bond order","not checked","not checked","not checked","not checked","not checked"
"1502828","not checked","isomorphic","not checked","not checked","not checked","not checked","not checked"
"1502829","not checked","isomorphic disregarding aromaticity, bond order","not checked","not checked","not checked","not checked","not checked"
"1502830","not checked","isomorphic","not checked","not checked","not checked","not checked","not checked"
"1502831","isomorphic disregarding chirality","isomorphic","isomorphic disregarding chirality","not checked","not checked","not checked","not checked"
"1502832","not checked","isomorphic disregarding H atoms, charge, bond order","not checked","not checked","not checked","not checked","not checked"
"1502833","not checked","isomorphic disregarding bond order","not checked","not checked","not checked","not checked","not checked"
"1502834","not checked","isomorphic disregarding bond order","not checked","not checked","not checked","not checked","not checked"
"1502835","not checked","isomorphic","not checked","not checked","not checked","not checked","not checked"
"1502836","not checked","isomorphic disregarding bond order","not checked","not checked","not checked","not checked","not checked"
"1502838","not checked","isomorphic","not checked","not checked","not checked","not checked","not checked"
"1502839","not checked","isomorphic disregarding bond order","not checked","not checked","not checked","not checked","not checked"
"1502842","not checked","isomorphic disregarding charge, bond order","not checked","not checked","not checked","not checked","not checked"
"1502843","not checked","isomorphic disregarding H atoms, bond order","not checked","not checked","not checked","not checked","not checked"
"1502844","not checked","isomorphic disregarding bond order, superfluous molecules","not checked","not checked","not checked","not checked","not checked"
"1502845","not checked","isomorphic disregarding charge, bond order, superfluous molecules","not checked","not checked","not checked","not checked","not checked"
"1502846","not checked","isomorphic disregarding charge, bond order","not checked","not checked","not checked","not checked","not checked"
"1502849","not checked","isomorphic disregarding chirality","not checked","not checked","not checked","not checked","not checked"
"1502850","not checked","isomorphic disregarding chirality, bond order","not checked","not checked","not checked","not checked","not checked"
"1502851","not checked","isomorphic","not checked","not checked","not checked","not checked","not checked"
"1502852","not checked","isomorphic disregarding chirality, bond order","not checked","not checked","not checked","not checked","not checked"
"1502853","isomorphic disregarding aromaticity, chirality, bond order","isomorphic disregarding aromaticity, bond order","isomorphic disregarding chirality, bond order","not checked","not checked","not checked","not checked"
"1502854","not checked","isomorphic disregarding chirality","not checked","not checked","not checked","not checked","not checked"
"1502855","not checked","isomorphic disregarding chirality","not checked","not checked","not checked","not checked","not checked"
"1502856","not checked","isomorphic disregarding chirality, bond order","not checked","not checked","not checked","not checked","not checked"
"1502858","not checked","isomorphic disregarding chirality","not checked","not checked","not checked","not checked","not checked"
"1502859","not checked","isomorphic disregarding chirality","not checked","not checked","not checked","not checked","not checked"
"1502860","not checked","isomorphic disregarding aromaticity, charge, chirality, bond order","not checked","not checked","not checked","not checked","not checked"
"1502861","not checked","isomorphic disregarding aromaticity, bond order","not checked","not checked","not checked","not checked","not checked"
"1502862","not checked","isomorphic disregarding H atoms, aromaticity, charge, bond order","not checked","not checked","not checked","not checked","not checked"
"1502863","not checked","isomorphic","not checked","not checked","not checked","not checked","not checked"
"1502864","not checked","isomorphic","not checked","not checked","not checked","not checked","not checked"
"1502865","not checked","isomorphic","not checked","not checked","not checked","not checked","not checked"
"1502866","not checked","isomorphic disregarding charge, bond order","not checked","not checked","not checked","not checked","not checked"
"1502867","not checked","isomorphic disregarding cis/trans","not checked","not checked","not checked","not checked","not checked"
"1502868","not checked","isomorphic disregarding bond order","not checked","not checked","not checked","not checked","not checked"
"1502869","not checked","isomorphic disregarding bond order, superfluous molecules","not checked","not checked","not checked","not checked","not checked"
"1502870","not checked","isomorphic disregarding H atoms, aromaticity, charge, bond order","not checked","not checked","not checked","not checked","not checked"
"1502871","not checked","isomorphic disregarding aromaticity, bond order","not checked","not checked","not checked","not checked","not checked"
"1502872","not checked","isomorphic","not checked","not checked","not checked","not checked","not checked"
"1502873","not checked","isomorphic","not checked","not checked","not checked","not checked","not checked"
"1502874","not checked","isomorphic","not checked","not checked","not checked","not checked","not checked"
"1502876","not checked","isomorphic","not checked","not checked","not checked","not checked","not checked"
"1502878","not checked","isomorphic disregarding aromaticity, bond order","not checked","not checked","not checked","not checked","not checked"
"1502879","not checked","isomorphic disregarding aromaticity, bond order","not checked","not checked","not checked","not checked","not checked"
"1502881","not checked","isomorphic disregarding aromaticity, bond order","not checked","not checked","not checked","not checked","not checked"
"1502882","not checked","isomorphic disregarding aromaticity, bond order","not checked","not checked","not checked","not checked","not checked"
"1502883","not checked","isomorphic disregarding aromaticity, charge, bond order","not checked","not checked","not checked","not checked","not checked"
"1502884","not checked","isomorphic disregarding bond order","not checked","not checked","not checked","not checked","not checked"
"1502885","not checked","isomorphic disregarding bond order","not checked","not checked","not checked","not checked","not checked"
"1502886","not checked","isomorphic disregarding aromaticity, bond order","not checked","not checked","not checked","not checked","not checked"
"1502887","not checked","isomorphic disregarding aromaticity, charge, bond order","not checked","not checked","not checked","not checked","not checked"
"1502888","not checked","isomorphic disregarding H atoms, aromaticity, charge, bond order","not checked","not checked","not checked","not checked","not checked"
"1502889","not checked","isomorphic disregarding superfluous molecules","not checked","not checked","not checked","not checked","not checked"
"1502890","not checked","isomorphic disregarding superfluous molecules","not checked","not checked","not checked","not checked","not checked"
"1502891","not checked","isomorphic disregarding aromaticity, bond order","not checked","not checked","not checked","not checked","not checked"
"1502892","isomorphic","isomorphic disregarding cis/trans","isomorphic disregarding cis/trans","not checked","not checked","not checked","not checked"
"1502893","not checked","isomorphic disregarding superfluous molecules","not checked","not checked","not checked","not checked","not checked"
"1502894","isomorphic disregarding superfluous molecules","isomorphic disregarding cis/trans, superfluous molecules","isomorphic disregarding chirality, cis/trans","not checked","not checked","not checked","not checked"
"1502895","not checked","isomorphic disregarding H atoms","not checked","not checked","not checked","not checked","not checked"
"1502896","not checked","isomorphic disregarding bond order, superfluous molecules","not checked","not checked","not checked","not checked","not checked"
"1502897","not checked","isomorphic disregarding superfluous molecules","not checked","not checked","not checked","not checked","not checked"
"1502898","not checked","isomorphic disregarding cis/trans","not checked","not checked","not checked","not checked","not checked"
"1502899","not checked","isomorphic disregarding H atoms, charge, bond order","not checked","not checked","not checked","not checked","not checked"
"1502900","not checked","isomorphic disregarding superfluous molecules","not checked","not checked","not checked","not checked","not checked"
"1502902","not checked","isomorphic","not checked","not checked","not checked","not checked","not checked"
"1502903","not checked","isomorphic","not checked","not checked","not checked","not checked","not checked"
"1502904","not checked","isomorphic","not checked","not checked","not checked","not checked","not checked"
"1502905","isomorphic","isomorphic","isomorphic","not checked","not checked","not checked","not checked"
"1502906","not checked","isomorphic","not checked","not checked","not checked","not checked","not checked"
"1502907","not checked","isomorphic disregarding chirality, bond order","not checked","not checked","not checked","not checked","not checked"
"1502909","not checked","isomorphic disregarding aromaticity, chirality, bond order","not checked","not checked","not checked","not checked","not checked"
"1502910","not checked","isomorphic","not checked","not checked","not checked","not checked","not checked"
"1502911","not checked","isomorphic disregarding aromaticity, charge, bond order, superfluous molecules","not checked","not checked","not checked","not checked","not checked"
"1502912","not checked","isomorphic disregarding chirality, bond order","not checked","not checked","not checked","not checked","not checked"
"1502913","not checked","isomorphic disregarding aromaticity, charge, bond order","not checked","not checked","not checked","not checked","not checked"
"1502914","not checked","isomorphic disregarding charge, bond order","not checked","not checked","not checked","not checked","not checked"
"1502915","isomorphic disregarding chirality","isomorphic disregarding superfluous molecules","isomorphic disregarding chirality","not checked","not checked","not checked","not checked"
"1502916","isomorphic disregarding superfluous molecules","isomorphic disregarding superfluous molecules","isomorphic","not checked","not checked","not checked","not checked"
"1502919","not checked","isomorphic disregarding charge, bond order, superfluous molecules","not checked","not checked","not checked","not checked","not checked"
"1502920","not checked","isomorphic disregarding aromaticity, charge, bond order","not checked","not checked","not checked","not checked","not checked"
"1502921","not checked","isomorphic disregarding charge, chirality, bond order","not checked","not checked","not checked","not checked","not checked"
"1502922","not checked","isomorphic disregarding charge, bond order","not checked","not checked","not checked","not checked","not checked"
"1502923","not checked","isomorphic disregarding chirality, cis/trans","not checked","not checked","not checked","not checked","not checked"
"1502924","not checked","isomorphic disregarding aromaticity, charge, bond order","not checked","not checked","not checked","not checked","not checked"
"1502925","not checked","isomorphic disregarding aromaticity, bond order","not checked","not checked","not checked","not checked","not checked"
"1502926","isomorphic disregarding aromaticity, bond order","isomorphic disregarding aromaticity, bond order","isomorphic","not checked","not checked","not checked","not checked"
"1502927","not checked","isomorphic disregarding aromaticity, bond order","not checked","not checked","not checked","not checked","not checked"
"1502928","isomorphic disregarding aromaticity, bond order","isomorphic disregarding aromaticity, bond order","isomorphic","not checked","not checked","not checked","not checked"
"1502931","not checked","isomorphic disregarding aromaticity, charge, bond order, superfluous molecules","not checked","not checked","not checked","not checked","not checked"
"1502932","not checked","isomorphic disregarding aromaticity, bond order, superfluous molecules","not checked","not checked","not checked","not checked","not checked"
"1502933","not checked","isomorphic disregarding charge, chirality, bond order","not checked","not checked","not checked","not checked","not checked"
"1502934","not checked","isomorphic disregarding aromaticity, bond order","not checked","not checked","not checked","not checked","not checked"
"1502935","not checked","isomorphic disregarding aromaticity, bond order","not checked","not checked","not checked","not checked","not checked"
"1502936","not checked","isomorphic disregarding aromaticity, chirality, bond order","not checked","not checked","not checked","not checked","not checked"
"1502937","not checked","isomorphic disregarding cis/trans","not checked","not checked","not checked","not checked","not checked"
"1502938","not checked","isomorphic disregarding chirality","not checked","not checked","not checked","not checked","not checked"
"1502939","not checked","isomorphic","not checked","not checked","not checked","not checked","not checked"
"1502940","not checked","isomorphic disregarding bond order","not checked","not checked","not checked","not checked","not checked"
"1502941","not checked","isomorphic disregarding bond order","not checked","not checked","not checked","not checked","not checked"
"1502942","not checked","isomorphic disregarding aromaticity, bond order","not checked","not checked","not checked","not checked","not checked"
"1502943","not checked","isomorphic","not checked","not checked","not checked","not checked","not checked"
"1502944","not checked","isomorphic disregarding aromaticity, bond order","not checked","not checked","not checked","not checked","not checked"
"1502945","not checked","isomorphic disregarding bond order","not checked","not checked","not checked","not checked","not checked"
"1502946","isomorphic disregarding bond order","isomorphic disregarding bond order","isomorphic","not checked","not checked","not checked","not checked"
"1502947","not checked","isomorphic disregarding cis/trans, superfluous molecules","not checked","not checked","not checked","not checked","not checked"
"1502948","not checked","isomorphic","not checked","not checked","not checked","not checked","not checked"
"1502950","not checked","isomorphic disregarding aromaticity, charge, bond order","not checked","not checked","not checked","not checked","not checked"
"1502951","not checked","isomorphic disregarding aromaticity, charge, bond order","not checked","not checked","not checked","not checked","not checked"
"1502952","not checked","isomorphic","not checked","not checked","not checked","not checked","not checked"
"1502953","not checked","isomorphic disregarding cis/trans","not checked","not checked","not checked","not checked","not checked"
"1502954","not checked","isomorphic disregarding aromaticity, bond order","not checked","not checked","not checked","not checked","not checked"
"1502955","not checked","isomorphic","not checked","not checked","not checked","not checked","not checked"
"1502956","not checked","isomorphic disregarding aromaticity, bond order","not checked","not checked","not checked","not checked","not checked"
"1502957","isomorphic disregarding charge, bond order, superfluous molecules","isomorphic disregarding charge, bond order, superfluous molecules","isomorphic disregarding cis/trans","not checked","not checked","not checked","not checked"
"1502958","not checked","isomorphic disregarding chirality, bond order","not checked","not checked","not checked","not checked","not checked"
"1502959","not checked","isomorphic disregarding aromaticity, bond order","not checked","not checked","not checked","not checked","not checked"
"1502962","not checked","isomorphic disregarding aromaticity, bond order","not checked","not checked","not checked","not checked","not checked"
"1502964","not checked","isomorphic disregarding aromaticity, bond order","not checked","not checked","not checked","not checked","not checked"
"1502965","not checked","isomorphic disregarding aromaticity, bond order","not checked","not checked","not checked","not checked","not checked"
"1502966","not checked","isomorphic disregarding aromaticity, charge, bond order","not checked","not checked","not checked","not checked","not checked"
"1502967","not checked","isomorphic disregarding H atoms, aromaticity, charge, bond order","not checked","not checked","not checked","not checked","not checked"
"1502968","not checked","isomorphic disregarding aromaticity, bond order","not checked","not checked","not checked","not checked","not checked"
"1502969","not checked","isomorphic disregarding aromaticity, bond order","not checked","not checked","not checked","not checked","not checked"
"1502970","not checked","isomorphic disregarding aromaticity, bond order","not checked","not checked","not checked","not checked","not checked"
"1502971","not checked","isomorphic disregarding aromaticity, charge, bond order","not checked","not checked","not checked","not checked","not checked"
"1502972","not checked","isomorphic disregarding H atoms, aromaticity, charge, bond order","not checked","not checked","not checked","not checked","not checked"
"1502973","not checked","isomorphic disregarding H atoms, charge","not checked","not checked","not checked","not checked","not checked"
"1502974","not checked","isomorphic disregarding aromaticity, bond order","not checked","not checked","not checked","not checked","not checked"
"1502975","not checked","isomorphic disregarding charge, bond order","not checked","not checked","not checked","not checked","not checked"
"1502976","not checked","isomorphic disregarding charge, bond order","not checked","not checked","not checked","not checked","not checked"
"1502980","not checked","isomorphic disregarding chirality","not checked","not checked","not checked","not checked","not checked"
"1502981","not checked","isomorphic disregarding aromaticity, bond order","not checked","not checked","not checked","not checked","not checked"
"1502982","not checked","isomorphic disregarding aromaticity, bond order","not checked","not checked","not checked","not checked","not checked"
"1502983","not checked","isomorphic disregarding cis/trans","not checked","not checked","not checked","not checked","not checked"
"1502984","not checked","isomorphic disregarding cis/trans","not checked","not checked","not checked","not checked","not checked"
"1502985","not checked","isomorphic disregarding bond order","not checked","not checked","not checked","not checked","not checked"
"1502986","not checked","isomorphic disregarding cis/trans","not checked","not checked","not checked","not checked","not checked"
"1502987","not checked","isomorphic disregarding charge, cis/trans","not checked","not checked","not checked","not checked","not checked"
"1502988","not checked","isomorphic disregarding aromaticity, charge, bond order","not checked","not checked","not checked","not checked","not checked"
"1502990","not checked","isomorphic disregarding aromaticity, charge, bond order","not checked","not checked","not checked","not checked","not checked"
"1502991","not checked","isomorphic disregarding chirality","not checked","not checked","not checked","not checked","not checked"
"1502992","not checked","isomorphic disregarding chirality, bond order","not checked","not checked","not checked","not checked","not checked"
"1502993","not checked","isomorphic disregarding aromaticity, bond order","not checked","not checked","not checked","not checked","not checked"
"1502994","not checked","isomorphic disregarding charge, bond order","not checked","not checked","not checked","not checked","not checked"
"1502995","not checked","isomorphic","not checked","not checked","not checked","not checked","not checked"
"1502996","not checked","isomorphic disregarding charge, bond order","not checked","not checked","not checked","not checked","not checked"
"1502998","not checked","unknown","not checked","not checked","not checked","not checked","not checked"
"1502999","not checked","isomorphic disregarding chirality, bond order","not checked","not checked","not checked","not checked","not checked"
"1503000","not checked","isomorphic disregarding bond order","not checked","not checked","not checked","not checked","not checked"
"1503001","not checked","isomorphic","not checked","not checked","not checked","not checked","not checked"
"1503002","not checked","isomorphic disregarding bond order, superfluous molecules","not checked","not checked","not checked","not checked","not checked"
"1503003","not checked","isomorphic disregarding chirality","not checked","not checked","not checked","not checked","not checked"
"1503005","not checked","unknown","not checked","not checked","not checked","not checked","not checked"
"1503007","not checked","isomorphic disregarding bond order","not checked","not checked","not checked","not checked","not checked"
"1503008","not checked","isomorphic disregarding bond order","not checked","not checked","not checked","not checked","not checked"
"1503009","not checked","isomorphic disregarding aromaticity, bond order","not checked","not checked","not checked","not checked","not checked"
"1503010","not checked","isomorphic disregarding aromaticity, chirality, bond order","not checked","not checked","not checked","not checked","not checked"
"1503011","not checked","isomorphic disregarding aromaticity, bond order","not checked","not checked","not checked","not checked","not checked"
"1503012","not checked","isomorphic disregarding aromaticity, bond order","not checked","not checked","not checked","not checked","not checked"
"1503013","not checked","isomorphic disregarding aromaticity, bond order","not checked","not checked","not checked","not checked","not checked"
"1503014","not checked","isomorphic disregarding bond order","not checked","not checked","not checked","not checked","not checked"
"1503017","not checked","isomorphic disregarding superfluous molecules","not checked","not checked","not checked","not checked","not checked"
"1503018","not checked","isomorphic","not checked","not checked","not checked","not checked","not checked"
"1503019","not checked","isomorphic","not checked","not checked","not checked","not checked","not checked"
"1503020","not checked","isomorphic disregarding cis/trans","not checked","not checked","not checked","not checked","not checked"
"1503021","not checked","isomorphic disregarding charge, bond order","not checked","not checked","not checked","not checked","not checked"
"1503022","not checked","isomorphic","not checked","not checked","not checked","not checked","not checked"
"1503023","not checked","isomorphic disregarding aromaticity, bond order","not checked","not checked","not checked","not checked","not checked"
"1503024","not checked","isomorphic disregarding cis/trans","not checked","not checked","not checked","not checked","not checked"
"1503025","not checked","isomorphic disregarding aromaticity, chirality, bond order","not checked","not checked","not checked","not checked","not checked"
"1503026","not checked","isomorphic disregarding aromaticity, charge, bond order","not checked","not checked","not checked","not checked","not checked"
"1503028","not checked","isomorphic disregarding aromaticity, bond order","not checked","not checked","not checked","not checked","not checked"
"1503029","not checked","isomorphic disregarding aromaticity, bond order","not checked","not checked","not checked","not checked","not checked"
"1503031","not checked","isomorphic disregarding charge, chirality, bond order","not checked","not checked","not checked","not checked","not checked"
"1503032","not checked","isomorphic disregarding charge, bond order, superfluous molecules","not checked","not checked","not checked","not checked","not checked"
"1503033","not checked","isomorphic disregarding chirality","not checked","not checked","not checked","not checked","not checked"
"1503034","not checked","isomorphic disregarding charge, bond order, superfluous molecules","not checked","not checked","not checked","not checked","not checked"
"1503035","not checked","isomorphic disregarding chirality","not checked","not checked","not checked","not checked","not checked"
"1503036","not checked","isomorphic disregarding charge, bond order, superfluous molecules","not checked","not checked","not checked","not checked","not checked"
"1503037","not checked","isomorphic disregarding bond order, superfluous molecules","not checked","not checked","not checked","not checked","not checked"
"1503038","not checked","isomorphic disregarding aromaticity, bond order","not checked","not checked","not checked","not checked","not checked"
"1503039","not checked","isomorphic disregarding bond order","not checked","not checked","not checked","not checked","not checked"
"1503040","not checked","isomorphic disregarding aromaticity, bond order","not checked","not checked","not checked","not checked","not checked"
"1503041","not checked","isomorphic disregarding aromaticity, charge, bond order","not checked","not checked","not checked","not checked","not checked"
"1503042","not checked","isomorphic disregarding aromaticity, charge, bond order","not checked","not checked","not checked","not checked","not checked"
"1503043","not checked","isomorphic disregarding aromaticity, charge, bond order","not checked","not checked","not checked","not checked","not checked"
"1503044","not checked","isomorphic disregarding chirality, cis/trans","not checked","not checked","not checked","not checked","not checked"
"1503045","not checked","isomorphic disregarding charge, chirality, bond order","not checked","not checked","not checked","not checked","not checked"
"1503046","not checked","isomorphic disregarding chirality, cis/trans","not checked","not checked","not checked","not checked","not checked"
"1503047","not checked","isomorphic disregarding H atoms, atom types, charge, superfluous molecules","not checked","not checked","not checked","not checked","not checked"
"1503048","not checked","isomorphic disregarding aromaticity, bond order","not checked","not checked","not checked","not checked","not checked"
"1503049","not checked","isomorphic disregarding aromaticity, chirality, bond order","not checked","not checked","not checked","not checked","not checked"
"1503050","not checked","isomorphic disregarding aromaticity, chirality, bond order","not checked","not checked","not checked","not checked","not checked"
"1503051","not checked","isomorphic disregarding superfluous molecules","not checked","not checked","not checked","not checked","not checked"
"1503052","not checked","isomorphic disregarding superfluous molecules","not checked","not checked","not checked","not checked","not checked"
"1503053","not checked","isomorphic disregarding superfluous molecules","not checked","not checked","not checked","not checked","not checked"
"1503054","not checked","isomorphic disregarding H atoms","not checked","not checked","not checked","not checked","not checked"
"1503055","not checked","isomorphic disregarding charge, chirality","not checked","not checked","not checked","not checked","not checked"
"1503056","not checked","isomorphic disregarding chirality, bond order","not checked","not checked","not checked","not checked","not checked"
"1503057","not checked","isomorphic disregarding bond order","not checked","not checked","not checked","not checked","not checked"
"1503058","not checked","isomorphic disregarding aromaticity, chirality, bond order","not checked","not checked","not checked","not checked","not checked"
"1503059","not checked","isomorphic disregarding superfluous molecules","not checked","not checked","not checked","not checked","not checked"
"1503060","not checked","isomorphic disregarding charge, bond order","not checked","not checked","not checked","not checked","not checked"
"1503061","not checked","isomorphic disregarding aromaticity, bond order","not checked","not checked","not checked","not checked","not checked"
"1503062","not checked","isomorphic disregarding aromaticity, bond order","not checked","not checked","not checked","not checked","not checked"
"1503063","not checked","isomorphic disregarding aromaticity, bond order","not checked","not checked","not checked","not checked","not checked"
"1503065","isomorphic","isomorphic disregarding bond order","isomorphic disregarding bond order","not checked","not checked","not checked","not checked"
"1503066","isomorphic disregarding superfluous molecules","not checked","not checked","not checked","not checked","not checked","not checked"
"1503067","not checked","isomorphic disregarding charge, bond order","not checked","not checked","not checked","not checked","not checked"
"1503068","not checked","isomorphic","not checked","not checked","not checked","not checked","not checked"
"1503069","not checked","isomorphic disregarding superfluous molecules","not checked","not checked","not checked","not checked","not checked"
"1503070","not checked","isomorphic disregarding H atoms, aromaticity, bond order","not checked","not checked","not checked","not checked","not checked"
"1503071","not checked","isomorphic","not checked","not checked","not checked","not checked","not checked"
"1503072","not checked","isomorphic","not checked","not checked","not checked","not checked","not checked"
"1503073","not checked","isomorphic","not checked","not checked","not checked","not checked","not checked"
"1503075","not checked","isomorphic disregarding charge","not checked","not checked","not checked","not checked","not checked"
"1503076","not checked","isomorphic disregarding superfluous molecules","not checked","not checked","not checked","not checked","not checked"
"1503077","not checked","isomorphic disregarding cis/trans","not checked","not checked","not checked","not checked","not checked"
"1503078","not checked","isomorphic disregarding chirality, superfluous molecules","not checked","not checked","not checked","not checked","not checked"
"1503079","not checked","isomorphic","not checked","not checked","not checked","not checked","not checked"
"1503080","not checked","isomorphic disregarding charge","not checked","not checked","not checked","not checked","not checked"
"1503081","not checked","isomorphic disregarding H atoms, charge, chirality","not checked","not checked","not checked","not checked","not checked"
"1503082","not checked","isomorphic disregarding superfluous molecules","not checked","not checked","not checked","not checked","not checked"
"1503083","not checked","isomorphic disregarding bond order","not checked","not checked","not checked","not checked","not checked"
"1503084","not checked","isomorphic disregarding superfluous molecules","not checked","not checked","not checked","not checked","not checked"
"1503085","not checked","isomorphic disregarding aromaticity, bond order","not checked","not checked","not checked","not checked","not checked"
"1503086","not checked","isomorphic disregarding H atoms, chirality","not checked","not checked","not checked","not checked","not checked"
"1503087","not checked","isomorphic disregarding superfluous molecules","not checked","not checked","not checked","not checked","not checked"
"1503088","not checked","isomorphic disregarding superfluous molecules","not checked","not checked","not checked","not checked","not checked"
"1503090","not checked","isomorphic disregarding aromaticity, bond order","not checked","not checked","not checked","not checked","not checked"
"1503091","not checked","isomorphic disregarding aromaticity, chirality, bond order","not checked","not checked","not checked","not checked","not checked"
"1503092","not checked","isomorphic","not checked","not checked","not checked","not checked","not checked"
"1503093","not checked","isomorphic","not checked","not checked","not checked","not checked","not checked"
"1503094","not checked","isomorphic","not checked","not checked","not checked","not checked","not checked"
"1503095","not checked","isomorphic","not checked","not checked","not checked","not checked","not checked"
"1503096","isomorphic disregarding chirality","isomorphic","isomorphic disregarding chirality","not checked","not checked","not checked","not checked"
"1503097","not checked","isomorphic","not checked","not checked","not checked","not checked","not checked"
"1503098","isomorphic disregarding chirality","isomorphic disregarding superfluous molecules","isomorphic disregarding chirality, superfluous molecules","not checked","not checked","not checked","not checked"
"1503099","not checked","isomorphic disregarding superfluous molecules","not checked","not checked","not checked","not checked","not checked"
"1503100","not checked","isomorphic disregarding superfluous molecules","not checked","not checked","not checked","not checked","not checked"
"1503101","not checked","isomorphic disregarding superfluous molecules","not checked","not checked","not checked","not checked","not checked"
"1503102","not checked","unknown","not checked","not checked","not checked","not checked","not checked"
"1503103","not checked","isomorphic disregarding chirality","not checked","not checked","not checked","not checked","not checked"
"1503104","not checked","isomorphic","not checked","not checked","not checked","not checked","not checked"
"1503106","not checked","isomorphic disregarding atom types, charge, bond order","not checked","not checked","not checked","not checked","not checked"
"1503109","not checked","isomorphic disregarding chirality","not checked","not checked","not checked","not checked","not checked"
"1503110","not checked","isomorphic disregarding aromaticity, bond order","not checked","not checked","not checked","not checked","not checked"
"1503111","not checked","isomorphic disregarding chirality","not checked","not checked","not checked","not checked","not checked"
"1503112","not checked","isomorphic disregarding charge, bond order","not checked","not checked","not checked","not checked","not checked"
"1503113","not checked","isomorphic disregarding cis/trans, superfluous molecules","not checked","not checked","not checked","not checked","not checked"
"1503114","not checked","isomorphic disregarding aromaticity, bond order","not checked","not checked","not checked","not checked","not checked"
"1503115","not checked","isomorphic disregarding H atoms, charge, bond order, superfluous molecules","not checked","not checked","not checked","not checked","not checked"
"1503116","not checked","isomorphic","not checked","not checked","not checked","not checked","not checked"
"1503117","not checked","isomorphic disregarding cis/trans","not checked","not checked","not checked","not checked","not checked"
"1503118","not checked","isomorphic disregarding charge, bond order","not checked","not checked","not checked","not checked","not checked"
"1503119","not checked","isomorphic","not checked","not checked","not checked","not checked","not checked"
"1503120","not checked","isomorphic","not checked","not checked","not checked","not checked","not checked"
"1503121","not checked","isomorphic","not checked","not checked","not checked","not checked","not checked"
"1503122","not checked","isomorphic disregarding chirality","not checked","not checked","not checked","not checked","not checked"
"1503123","not checked","isomorphic disregarding charge, chirality, bond order","not checked","not checked","not checked","not checked","not checked"
"1503124","not checked","isomorphic","not checked","not checked","not checked","not checked","not checked"
"1503125","not checked","isomorphic disregarding chirality","not checked","not checked","not checked","not checked","not checked"
"1503126","not checked","isomorphic disregarding chirality","not checked","not checked","not checked","not checked","not checked"
"1503127","not checked","isomorphic disregarding aromaticity, chirality, bond order","not checked","not checked","not checked","not checked","not checked"
"1503128","not checked","isomorphic disregarding chirality, bond order","not checked","not checked","not checked","not checked","not checked"
"1503129","not checked","isomorphic disregarding chirality","not checked","not checked","not checked","not checked","not checked"
"1503130","not checked","isomorphic disregarding aromaticity, chirality, bond order","not checked","not checked","not checked","not checked","not checked"
"1503131","not checked","isomorphic disregarding H atoms, bond order","not checked","not checked","not checked","not checked","not checked"
"1503132","not checked","isomorphic disregarding cis/trans, superfluous molecules","not checked","not checked","not checked","not checked","not checked"
"1503133","not checked","isomorphic disregarding chirality","not checked","not checked","not checked","not checked","not checked"
"1503134","not checked","isomorphic disregarding aromaticity, bond order","not checked","not checked","not checked","not checked","not checked"
"1503135","not checked","isomorphic disregarding aromaticity, bond order","not checked","not checked","not checked","not checked","not checked"
"1503136","not checked","isomorphic disregarding H atoms, aromaticity, charge, bond order","not checked","not checked","not checked","not checked","not checked"
"1503137","not checked","isomorphic disregarding bond order, superfluous molecules","not checked","not checked","not checked","not checked","not checked"
"1503138","not checked","isomorphic disregarding bond order, superfluous molecules","not checked","not checked","not checked","not checked","not checked"
"1503139","not checked","isomorphic disregarding bond order, superfluous molecules","not checked","not checked","not checked","not checked","not checked"
"1503140","not checked","not checked","isomorphic disregarding H atoms, charge, superfluous molecules","not checked","not checked","not checked","not checked"
"1503141","not checked","isomorphic disregarding superfluous molecules","not checked","not checked","not checked","not checked","not checked"
"1503142","not checked","isomorphic disregarding superfluous molecules","not checked","not checked","not checked","not checked","not checked"
"1503143","not checked","isomorphic disregarding superfluous molecules","not checked","not checked","not checked","not checked","not checked"
"1503144","not checked","isomorphic disregarding charge, bond order, superfluous molecules","not checked","not checked","not checked","not checked","not checked"
"1503145","not checked","isomorphic disregarding superfluous molecules","not checked","not checked","not checked","not checked","not checked"
"1503146","not checked","isomorphic disregarding H atoms, charge","not checked","not checked","not checked","not checked","not checked"
"1503147","not checked","isomorphic disregarding H atoms, charge","not checked","not checked","not checked","not checked","not checked"
"1503148","not checked","isomorphic disregarding H atoms, charge, bond order","not checked","not checked","not checked","not checked","not checked"
"1503149","not checked","isomorphic disregarding H atoms, charge","not checked","not checked","not checked","not checked","not checked"
"1503150","not checked","isomorphic","not checked","not checked","not checked","not checked","not checked"
"1503151","not checked","isomorphic","not checked","not checked","not checked","not checked","not checked"
"1503152","not checked","isomorphic disregarding aromaticity, bond order","not checked","not checked","not checked","not checked","not checked"
"1503153","not checked","isomorphic disregarding aromaticity, bond order","not checked","not checked","not checked","not checked","not checked"
"1503154","not checked","isomorphic disregarding chirality","not checked","not checked","not checked","not checked","not checked"
"1503155","not checked","isomorphic disregarding H atoms, charge, bond order","not checked","not checked","not checked","not checked","not checked"
"1503157","not checked","isomorphic disregarding charge, bond order","not checked","not checked","not checked","not checked","not checked"
"1503158","not checked","isomorphic disregarding charge, bond order","not checked","not checked","not checked","not checked","not checked"
"1503159","not checked","isomorphic disregarding charge, bond order","not checked","not checked","not checked","not checked","not checked"
"1503160","not checked","isomorphic disregarding chirality","not checked","not checked","not checked","not checked","not checked"
"1503161","not checked","isomorphic disregarding cis/trans","not checked","not checked","not checked","not checked","not checked"
"1503162","not checked","isomorphic disregarding bond order","not checked","not checked","not checked","not checked","not checked"
"1503164","not checked","isomorphic disregarding aromaticity, bond order","not checked","not checked","not checked","not checked","not checked"
"1503166","not checked","isomorphic disregarding aromaticity, bond order","not checked","not checked","not checked","not checked","not checked"
"1503167","not checked","isomorphic","not checked","not checked","not checked","not checked","not checked"
"1503168","not checked","isomorphic disregarding cis/trans, superfluous molecules","not checked","not checked","not checked","not checked","not checked"
"1503169","not checked","isomorphic disregarding chirality","not checked","not checked","not checked","not checked","not checked"
"1503170","not checked","isomorphic disregarding chirality","not checked","not checked","not checked","not checked","not checked"
"1503171","not checked","isomorphic disregarding bond order, superfluous molecules","not checked","not checked","not checked","not checked","not checked"
"1503172","not checked","isomorphic disregarding cis/trans","not checked","not checked","not checked","not checked","not checked"
"1503173","not checked","isomorphic disregarding H atoms, charge, bond order","not checked","not checked","not checked","not checked","not checked"
"1503174","not checked","isomorphic disregarding H atoms, charge, bond order","not checked","not checked","not checked","not checked","not checked"
"1503175","isomorphic disregarding aromaticity, bond order","isomorphic disregarding aromaticity, bond order","isomorphic","not checked","not checked","not checked","not checked"
"1503176","isomorphic disregarding aromaticity, bond order","isomorphic disregarding aromaticity, bond order","isomorphic","not checked","not checked","not checked","not checked"
"1503177","isomorphic disregarding aromaticity, bond order","isomorphic disregarding aromaticity, bond order","isomorphic","not checked","not checked","not checked","not checked"
"1503178","not checked","isomorphic disregarding aromaticity, bond order","not checked","not checked","not checked","not checked","not checked"
"1503179","not checked","isomorphic disregarding aromaticity, bond order, superfluous molecules","not checked","not checked","not checked","not checked","not checked"
"1503180","not checked","isomorphic disregarding superfluous molecules","not checked","not checked","not checked","not checked","not checked"
"1503181","not checked","isomorphic disregarding chirality, bond order","not checked","not checked","not checked","not checked","not checked"
"1503182","not checked","isomorphic disregarding cis/trans","not checked","not checked","not checked","not checked","not checked"
"1503183","not checked","isomorphic disregarding aromaticity, bond order, superfluous molecules","not checked","not checked","not checked","not checked","not checked"
"1503184","not checked","isomorphic","not checked","not checked","not checked","not checked","not checked"
"1503185","not checked","isomorphic","not checked","not checked","not checked","not checked","not checked"
"1503186","not checked","isomorphic disregarding charge, bond order","not checked","not checked","not checked","not checked","not checked"
"1503187","not checked","isomorphic disregarding superfluous molecules","not checked","not checked","not checked","not checked","not checked"
"1503188","not checked","isomorphic disregarding superfluous molecules","not checked","not checked","not checked","not checked","not checked"
"1503189","not checked","isomorphic disregarding aromaticity, charge, bond order","not checked","not checked","not checked","not checked","not checked"
"1503190","not checked","isomorphic disregarding aromaticity, bond order","not checked","not checked","not checked","not checked","not checked"
"1503191","not checked","isomorphic disregarding bond order","not checked","not checked","not checked","not checked","not checked"
"1503192","not checked","isomorphic disregarding bond order","not checked","not checked","not checked","not checked","not checked"
"1503193","not checked","isomorphic disregarding bond order","not checked","not checked","not checked","not checked","not checked"
"1503194","not checked","isomorphic disregarding superfluous molecules","not checked","not checked","not checked","not checked","not checked"
"1503195","not checked","isomorphic disregarding superfluous molecules","not checked","not checked","not checked","not checked","not checked"
"1503196","not checked","isomorphic disregarding chirality, bond order","not checked","not checked","not checked","not checked","not checked"
"1503197","not checked","isomorphic disregarding charge, bond order, superfluous molecules","not checked","not checked","not checked","not checked","not checked"
"1503198","not checked","isomorphic disregarding charge, bond order","not checked","not checked","not checked","not checked","not checked"
"1503199","not checked","isomorphic disregarding aromaticity, charge, bond order","not checked","not checked","not checked","not checked","not checked"
"1503200","not checked","isomorphic disregarding aromaticity, charge, bond order","not checked","not checked","not checked","not checked","not checked"
"1503202","not checked","isomorphic disregarding superfluous molecules","not checked","not checked","not checked","not checked","not checked"
"1503203","not checked","isomorphic disregarding chirality","not checked","not checked","not checked","not checked","not checked"
"1503205","not checked","isomorphic disregarding chirality","not checked","not checked","not checked","not checked","not checked"
"1503206","not checked","isomorphic disregarding chirality","not checked","not checked","not checked","not checked","not checked"
"1503207","not checked","isomorphic disregarding aromaticity, bond order","not checked","not checked","not checked","not checked","not checked"
"1503208","not checked","isomorphic disregarding bond order, superfluous molecules","not checked","not checked","not checked","not checked","not checked"
"1503210","not checked","isomorphic disregarding superfluous molecules","not checked","not checked","not checked","not checked","not checked"
"1503211","not checked","isomorphic disregarding H atoms, charge, bond order, superfluous molecules","not checked","not checked","not checked","not checked","not checked"
"1503212","not checked","isomorphic disregarding aromaticity, bond order","not checked","not checked","not checked","not checked","not checked"
"1503213","not checked","isomorphic disregarding aromaticity, bond order","not checked","not checked","not checked","not checked","not checked"
"1503214","not checked","isomorphic disregarding aromaticity, bond order","not checked","not checked","not checked","not checked","not checked"
"1503216","not checked","isomorphic disregarding aromaticity, bond order","not checked","not checked","not checked","not checked","not checked"
"1503217","not checked","isomorphic disregarding aromaticity, bond order, superfluous molecules","not checked","not checked","not checked","not checked","not checked"
"1503218","not checked","isomorphic disregarding H atoms, charge, bond order","not checked","not checked","not checked","not checked","not checked"
"1503220","not checked","isomorphic disregarding aromaticity, chirality, bond order","not checked","not checked","not checked","not checked","not checked"
"1503221","not checked","isomorphic disregarding aromaticity, chirality, bond order","not checked","not checked","not checked","not checked","not checked"
"1503222","not checked","isomorphic disregarding aromaticity, chirality, bond order","not checked","not checked","not checked","not checked","not checked"
"1503223","not checked","isomorphic disregarding cis/trans","not checked","not checked","not checked","not checked","not checked"
"1503224","not checked","isomorphic disregarding cis/trans","not checked","not checked","not checked","not checked","not checked"
"1503229","not checked","isomorphic disregarding cis/trans","not checked","not checked","not checked","not checked","not checked"
"1503230","isomorphic disregarding charge, bond order","isomorphic disregarding charge, bond order","isomorphic disregarding cis/trans","not checked","not checked","not checked","not checked"
"1503231","not checked","isomorphic disregarding charge, bond order","not checked","not checked","not checked","not checked","not checked"
"1503232","not checked","isomorphic disregarding charge, bond order","not checked","not checked","not checked","not checked","not checked"
"1503233","not checked","isomorphic disregarding bond order","not checked","not checked","not checked","not checked","not checked"
"1503235","not checked","isomorphic","not checked","not checked","not checked","not checked","not checked"
"1503236","not checked","isomorphic disregarding aromaticity, bond order","not checked","not checked","not checked","not checked","not checked"
"1503237","not checked","isomorphic disregarding aromaticity, charge, bond order","not checked","not checked","not checked","not checked","not checked"
"1503238","not checked","isomorphic disregarding aromaticity, bond order","not checked","not checked","not checked","not checked","not checked"
"1503239","not checked","isomorphic disregarding aromaticity, bond order","not checked","not checked","not checked","not checked","not checked"
"1503240","not checked","isomorphic disregarding aromaticity, bond order","not checked","not checked","not checked","not checked","not checked"
"1503241","not checked","isomorphic disregarding H atoms, charge, chirality, bond order","not checked","not checked","not checked","not checked","not checked"
"1503242","not checked","isomorphic disregarding charge, bond order","not checked","not checked","not checked","not checked","not checked"
"1503243","not checked","isomorphic disregarding charge, bond order","not checked","not checked","not checked","not checked","not checked"
"1503244","not checked","isomorphic disregarding charge, bond order","not checked","not checked","not checked","not checked","not checked"
"1503245","not checked","isomorphic disregarding aromaticity, charge, chirality, bond order","not checked","not checked","not checked","not checked","not checked"
"1503246","not checked","isomorphic disregarding chirality","not checked","not checked","not checked","not checked","not checked"
"1503247","not checked","isomorphic disregarding H atoms, charge","not checked","not checked","not checked","not checked","not checked"
"1503248","not checked","isomorphic disregarding aromaticity, bond order","not checked","not checked","not checked","not checked","not checked"
"1503249","not checked","isomorphic disregarding aromaticity, charge, bond order","not checked","not checked","not checked","not checked","not checked"
"1503250","not checked","isomorphic disregarding charge, bond order","not checked","not checked","not checked","not checked","not checked"
"1503251","not checked","isomorphic disregarding charge, bond order","not checked","not checked","not checked","not checked","not checked"
"1503252","not checked","isomorphic disregarding charge, bond order","not checked","not checked","not checked","not checked","not checked"
"1503253","not checked","isomorphic disregarding aromaticity, bond order","not checked","not checked","not checked","not checked","not checked"
"1503254","not checked","isomorphic disregarding bond order, superfluous molecules","not checked","not checked","not checked","not checked","not checked"
"1503255","not checked","isomorphic disregarding aromaticity, bond order","not checked","not checked","not checked","not checked","not checked"
"1503256","not checked","isomorphic","not checked","not checked","not checked","not checked","not checked"
"1503257","not checked","isomorphic disregarding cis/trans","not checked","not checked","not checked","not checked","not checked"
"1503258","not checked","isomorphic disregarding superfluous molecules","not checked","not checked","not checked","not checked","not checked"
"1503259","not checked","isomorphic disregarding chirality","not checked","not checked","not checked","not checked","not checked"
"1503260","not checked","isomorphic disregarding H atoms, bond order","not checked","not checked","not checked","not checked","not checked"
"1503261","not checked","isomorphic","not checked","not checked","not checked","not checked","not checked"
"1503264","not checked","isomorphic disregarding aromaticity, chirality, bond order","not checked","not checked","not checked","not checked","not checked"
"1503265","not checked","isomorphic disregarding aromaticity, chirality, bond order","not checked","not checked","not checked","not checked","not checked"
"1503266","not checked","isomorphic","not checked","not checked","not checked","not checked","not checked"
"1503267","not checked","isomorphic disregarding aromaticity, charge, bond order","not checked","not checked","not checked","not checked","not checked"
"1503270","not checked","isomorphic","not checked","not checked","not checked","not checked","not checked"
"1503271","not checked","isomorphic disregarding H atoms, charge","not checked","not checked","not checked","not checked","not checked"
"1503272","not checked","isomorphic","not checked","not checked","not checked","not checked","not checked"
"1503273","not checked","isomorphic","not checked","not checked","not checked","not checked","not checked"
"1503274","not checked","isomorphic disregarding bond order","not checked","not checked","not checked","not checked","not checked"
"1503275","not checked","isomorphic disregarding cis/trans","not checked","not checked","not checked","not checked","not checked"
"1503276","not checked","isomorphic disregarding charge, bond order","not checked","not checked","not checked","not checked","not checked"
"1503277","not checked","isomorphic disregarding aromaticity, bond order","not checked","not checked","not checked","not checked","not checked"
"1503279","not checked","isomorphic disregarding aromaticity, charge, bond order","not checked","not checked","not checked","not checked","not checked"
"1503280","not checked","isomorphic disregarding aromaticity, charge, bond order","not checked","not checked","not checked","not checked","not checked"
"1503282","not checked","isomorphic disregarding superfluous molecules","not checked","not checked","not checked","not checked","not checked"
"1503283","not checked","isomorphic disregarding superfluous molecules","not checked","not checked","not checked","not checked","not checked"
"1503285","not checked","isomorphic disregarding bond order, superfluous molecules","not checked","not checked","not checked","not checked","not checked"
"1503286","not checked","isomorphic disregarding superfluous molecules","not checked","not checked","not checked","not checked","not checked"
"1503287","not checked","isomorphic disregarding superfluous molecules","not checked","not checked","not checked","not checked","not checked"
"1503288","not checked","isomorphic disregarding charge, bond order, superfluous molecules","not checked","not checked","not checked","not checked","not checked"
"1503290","not checked","isomorphic disregarding superfluous molecules","not checked","not checked","not checked","not checked","not checked"
"1503291","not checked","isomorphic disregarding superfluous molecules","not checked","not checked","not checked","not checked","not checked"
"1503292","not checked","isomorphic disregarding aromaticity, bond order","not checked","not checked","not checked","not checked","not checked"
"1503293","not checked","isomorphic disregarding aromaticity, bond order","not checked","not checked","not checked","not checked","not checked"
"1503294","not checked","isomorphic disregarding bond order","not checked","not checked","not checked","not checked","not checked"
"1503295","not checked","isomorphic disregarding cis/trans, superfluous molecules","not checked","not checked","not checked","not checked","not checked"
"1503296","not checked","isomorphic","not checked","not checked","not checked","not checked","not checked"
"1503297","not checked","isomorphic disregarding chirality","not checked","not checked","not checked","not checked","not checked"
"1503298","not checked","isomorphic disregarding chirality","not checked","not checked","not checked","not checked","not checked"
"1503299","not checked","isomorphic disregarding superfluous molecules","not checked","not checked","not checked","not checked","not checked"
"1503300","unknown","isomorphic disregarding aromaticity, charge, bond order","unknown","not checked","not checked","not checked","not checked"
"1503301","not checked","isomorphic disregarding superfluous molecules","not checked","not checked","not checked","not checked","not checked"
"1503302","not checked","isomorphic disregarding charge, bond order, superfluous molecules","not checked","not checked","not checked","not checked","not checked"
"1503303","not checked","isomorphic","not checked","not checked","not checked","not checked","not checked"
"1503304","not checked","isomorphic","not checked","not checked","not checked","not checked","not checked"
"1503305","not checked","isomorphic disregarding aromaticity, charge, bond order","not checked","not checked","not checked","not checked","not checked"
"1503306","not checked","isomorphic disregarding bond order","not checked","not checked","not checked","not checked","not checked"
"1503307","not checked","isomorphic disregarding aromaticity, bond order","not checked","not checked","not checked","not checked","not checked"
"1503309","not checked","isomorphic","not checked","not checked","not checked","not checked","not checked"
"1503310","not checked","isomorphic disregarding bond order","not checked","not checked","not checked","not checked","not checked"
"1503311","not checked","isomorphic disregarding bond order","not checked","not checked","not checked","not checked","not checked"
"1503312","not checked","isomorphic","not checked","not checked","not checked","not checked","not checked"
"1503314","not checked","isomorphic","not checked","not checked","not checked","not checked","not checked"
"1503316","not checked","isomorphic disregarding cis/trans, superfluous molecules","not checked","not checked","not checked","not checked","not checked"
"1503317","not checked","isomorphic disregarding cis/trans","not checked","not checked","not checked","not checked","not checked"
"1503318","not checked","isomorphic disregarding cis/trans","not checked","not checked","not checked","not checked","not checked"
"1503319","not checked","isomorphic disregarding chirality, cis/trans","not checked","not checked","not checked","not checked","not checked"
"1503320","not checked","isomorphic disregarding aromaticity, bond order","not checked","not checked","not checked","not checked","not checked"
"1503322","not checked","isomorphic disregarding chirality, bond order","not checked","not checked","not checked","not checked","not checked"
"1503323","not checked","isomorphic disregarding aromaticity, chirality, bond order","not checked","not checked","not checked","not checked","not checked"
"1503325","not checked","isomorphic disregarding chirality","not checked","not checked","not checked","not checked","not checked"
"1503326","not checked","isomorphic disregarding chirality","not checked","not checked","not checked","not checked","not checked"
"1503327","not checked","unknown","not checked","not checked","not checked","not checked","not checked"
"1503328","not checked","isomorphic","not checked","not checked","not checked","not checked","not checked"
"1503329","isomorphic disregarding H atoms, bond order","isomorphic disregarding H atoms, charge, bond order","isomorphic disregarding charge, chirality, bond order","not checked","not checked","not checked","not checked"
"1503331","not checked","isomorphic disregarding aromaticity, bond order","not checked","not checked","not checked","not checked","not checked"
"1503333","not checked","isomorphic disregarding chirality, bond order","not checked","not checked","not checked","not checked","not checked"
"1503334","not checked","isomorphic disregarding chirality, bond order","not checked","not checked","not checked","not checked","not checked"
"1503335","not checked","isomorphic","not checked","not checked","not checked","not checked","not checked"
"1503336","not checked","isomorphic","not checked","not checked","not checked","not checked","not checked"
"1503337","not checked","isomorphic disregarding bond order","not checked","not checked","not checked","not checked","not checked"
"1503338","not checked","isomorphic disregarding chirality","not checked","not checked","not checked","not checked","not checked"
"1503339","not checked","isomorphic disregarding aromaticity, charge, bond order","not checked","not checked","not checked","not checked","not checked"
"1503340","isomorphic disregarding aromaticity, bond order","isomorphic disregarding aromaticity, bond order","isomorphic","not checked","not checked","not checked","not checked"
"1503341","isomorphic disregarding chirality, bond order","isomorphic disregarding bond order","isomorphic disregarding chirality, cis/trans","not checked","not checked","not checked","not checked"
"1503342","not checked","isomorphic disregarding aromaticity, charge, bond order","not checked","not checked","not checked","not checked","not checked"
"1503343","not checked","isomorphic","not checked","not checked","not checked","not checked","not checked"
"1503344","not checked","isomorphic","not checked","not checked","not checked","not checked","not checked"
"1503345","not checked","isomorphic disregarding chirality","not checked","not checked","not checked","not checked","not checked"
"1503348","not checked","isomorphic disregarding aromaticity, bond order","not checked","not checked","not checked","not checked","not checked"
"1503349","not checked","isomorphic disregarding aromaticity, bond order","not checked","not checked","not checked","not checked","not checked"
"1503350","not checked","isomorphic disregarding chirality, bond order","not checked","not checked","not checked","not checked","not checked"
"1503351","not checked","isomorphic disregarding aromaticity, chirality, bond order","not checked","not checked","not checked","not checked","not checked"
"1503352","not checked","isomorphic disregarding bond order","not checked","not checked","not checked","not checked","not checked"
"1503353","not checked","isomorphic disregarding bond order","not checked","not checked","not checked","not checked","not checked"
"1503354","not checked","isomorphic disregarding bond order","not checked","not checked","not checked","not checked","not checked"
"1503355","not checked","isomorphic disregarding chirality, cis/trans","not checked","not checked","not checked","not checked","not checked"
"1503356","not checked","isomorphic disregarding chirality","not checked","not checked","not checked","not checked","not checked"
"1503357","not checked","unknown","not checked","not checked","not checked","not checked","not checked"
"1503358","not checked","isomorphic","not checked","not checked","not checked","not checked","not checked"
"1503359","not checked","isomorphic disregarding bond order, superfluous molecules","not checked","not checked","not checked","not checked","not checked"
"1503360","not checked","isomorphic disregarding bond order, superfluous molecules","not checked","not checked","not checked","not checked","not checked"
"1503361","not checked","isomorphic disregarding bond order, superfluous molecules","not checked","not checked","not checked","not checked","not checked"
"1503362","not checked","isomorphic disregarding aromaticity, chirality, bond order","not checked","not checked","not checked","not checked","not checked"
"1503363","not checked","isomorphic disregarding aromaticity, charge, bond order","not checked","not checked","not checked","not checked","not checked"
"1503364","not checked","isomorphic disregarding aromaticity, charge, bond order","not checked","not checked","not checked","not checked","not checked"
"1503365","not checked","isomorphic disregarding H atoms, bond order","not checked","not checked","not checked","not checked","not checked"
"1503366","not checked","isomorphic","not checked","not checked","not checked","not checked","not checked"
"1503367","not checked","isomorphic","not checked","not checked","not checked","not checked","not checked"
"1503368","not checked","isomorphic disregarding chirality","not checked","not checked","not checked","not checked","not checked"
"1503369","not checked","isomorphic disregarding aromaticity, bond order","not checked","not checked","not checked","not checked","not checked"
"1503370","not checked","isomorphic disregarding aromaticity, bond order","not checked","not checked","not checked","not checked","not checked"
"1503371","not checked","isomorphic disregarding aromaticity, bond order","not checked","not checked","not checked","not checked","not checked"
"1503372","not checked","isomorphic disregarding aromaticity, bond order","not checked","not checked","not checked","not checked","not checked"
"1503373","not checked","isomorphic disregarding H atoms, aromaticity, charge, bond order","not checked","not checked","not checked","not checked","not checked"
"1503374","not checked","isomorphic disregarding H atoms, aromaticity, bond order","not checked","not checked","not checked","not checked","not checked"
"1503375","not checked","isomorphic disregarding H atoms, aromaticity, chirality, bond order","not checked","not checked","not checked","not checked","not checked"
"1503376","not checked","isomorphic disregarding H atoms, aromaticity, bond order","not checked","not checked","not checked","not checked","not checked"
"1503377","not checked","isomorphic disregarding aromaticity, bond order","not checked","not checked","not checked","not checked","not checked"
"1503378","not checked","isomorphic disregarding cis/trans, superfluous molecules","not checked","not checked","not checked","not checked","not checked"
"1503380","not checked","isomorphic disregarding charge, bond order, superfluous molecules","not checked","not checked","not checked","not checked","not checked"
"1503381","not checked","isomorphic disregarding charge, bond order, superfluous molecules","not checked","not checked","not checked","not checked","not checked"
"1503382","not checked","isomorphic disregarding charge, bond order, superfluous molecules","not checked","not checked","not checked","not checked","not checked"
"1503383","not checked","isomorphic disregarding charge, bond order","not checked","not checked","not checked","not checked","not checked"
"1503384","not checked","isomorphic","not checked","not checked","not checked","not checked","not checked"
"1503385","not checked","isomorphic disregarding cis/trans","not checked","not checked","not checked","not checked","not checked"
"1503387","not checked","isomorphic disregarding aromaticity, bond order, superfluous molecules","not checked","not checked","not checked","not checked","not checked"
"1503388","not checked","isomorphic disregarding superfluous molecules","not checked","not checked","not checked","not checked","not checked"
"1503389","not checked","isomorphic","not checked","not checked","not checked","not checked","not checked"
"1503390","not checked","isomorphic","not checked","not checked","not checked","not checked","not checked"
"1503391","isomorphic disregarding aromaticity, bond order","not checked","not checked","not checked","not checked","not checked","not checked"
"1503392","not checked","isomorphic disregarding aromaticity, bond order","not checked","not checked","not checked","not checked","not checked"
"1503393","not checked","isomorphic disregarding aromaticity, bond order","not checked","not checked","not checked","not checked","not checked"
"1503394","not checked","isomorphic disregarding charge, bond order, superfluous molecules","not checked","not checked","not checked","not checked","not checked"
"1503395","not checked","isomorphic disregarding charge, bond order, superfluous molecules","not checked","not checked","not checked","not checked","not checked"
"1503397","not checked","isomorphic disregarding aromaticity, chirality, bond order","not checked","not checked","not checked","not checked","not checked"
"1503398","not checked","isomorphic disregarding charge, bond order, superfluous molecules","not checked","not checked","not checked","not checked","not checked"
"1503399","not checked","isomorphic disregarding charge, bond order, superfluous molecules","not checked","not checked","not checked","not checked","not checked"
"1503400","not checked","isomorphic disregarding superfluous molecules","not checked","not checked","not checked","not checked","not checked"
"1503401","not checked","isomorphic","not checked","not checked","not checked","not checked","not checked"
"1503402","not checked","isomorphic disregarding aromaticity, bond order, superfluous molecules","not checked","not checked","not checked","not checked","not checked"
"1503403","not checked","isomorphic disregarding chirality, bond order","not checked","not checked","not checked","not checked","not checked"
"1503404","not checked","isomorphic disregarding bond order, superfluous molecules","not checked","not checked","not checked","not checked","not checked"
"1503405","not checked","isomorphic disregarding cis/trans, superfluous molecules","not checked","not checked","not checked","not checked","not checked"
"1503406","not checked","isomorphic disregarding bond order","not checked","not checked","not checked","not checked","not checked"
"1503407","not checked","isomorphic","not checked","not checked","not checked","not checked","not checked"
"1503408","not checked","isomorphic disregarding bond order","not checked","not checked","not checked","not checked","not checked"
"1503409","not checked","isomorphic disregarding aromaticity, bond order","not checked","not checked","not checked","not checked","not checked"
"1503411","not checked","isomorphic","not checked","not checked","not checked","not checked","not checked"
"1503412","not checked","isomorphic disregarding chirality","not checked","not checked","not checked","not checked","not checked"
"1503413","not checked","isomorphic disregarding charge, bond order, superfluous molecules","not checked","not checked","not checked","not checked","not checked"
"1503414","not checked","isomorphic disregarding charge, bond order","not checked","not checked","not checked","not checked","not checked"
"1503415","not checked","isomorphic disregarding charge, bond order","not checked","not checked","not checked","not checked","not checked"
"1503416","not checked","isomorphic disregarding aromaticity, charge, bond order","not checked","not checked","not checked","not checked","not checked"
"1503417","not checked","isomorphic disregarding H atoms, aromaticity, charge, bond order","not checked","not checked","not checked","not checked","not checked"
"1503418","not checked","isomorphic","not checked","not checked","not checked","not checked","not checked"
"1503419","not checked","isomorphic disregarding cis/trans","not checked","not checked","not checked","not checked","not checked"
"1503420","not checked","isomorphic disregarding bond order","not checked","not checked","not checked","not checked","not checked"
"1503421","not checked","isomorphic","not checked","not checked","not checked","not checked","not checked"
"1503422","not checked","isomorphic disregarding aromaticity, bond order","not checked","not checked","not checked","not checked","not checked"
"1503423","not checked","isomorphic disregarding chirality","not checked","not checked","not checked","not checked","not checked"
"1503424","isomorphic disregarding aromaticity, bond order","isomorphic disregarding aromaticity, bond order","isomorphic","not checked","not checked","not checked","not checked"
"1503425","isomorphic disregarding cis/trans","isomorphic disregarding chirality","isomorphic disregarding chirality, cis/trans","not checked","not checked","not checked","not checked"
"1503426","not checked","isomorphic disregarding superfluous molecules","not checked","not checked","not checked","not checked","not checked"
"1503431","not checked","unknown","not checked","not checked","not checked","not checked","not checked"
"1503432","not checked","isomorphic disregarding bond order","not checked","not checked","not checked","not checked","not checked"
"1503433","not checked","isomorphic disregarding charge, bond order","not checked","not checked","not checked","not checked","not checked"
"1503434","not checked","isomorphic disregarding chirality","not checked","not checked","not checked","not checked","not checked"
"1503435","not checked","isomorphic","not checked","not checked","not checked","not checked","not checked"
"1503436","not checked","isomorphic disregarding bond order","not checked","not checked","not checked","not checked","not checked"
"1503437","not checked","isomorphic disregarding charge, bond order","not checked","not checked","not checked","not checked","not checked"
"1503438","not checked","isomorphic","not checked","not checked","not checked","not checked","not checked"
"1503439","not checked","isomorphic disregarding superfluous molecules","not checked","not checked","not checked","not checked","not checked"
"1503441","not checked","isomorphic disregarding aromaticity, charge, bond order","not checked","not checked","not checked","not checked","not checked"
"1503442","not checked","isomorphic disregarding superfluous molecules","not checked","not checked","not checked","not checked","not checked"
"1503443","not checked","isomorphic disregarding superfluous molecules","not checked","not checked","not checked","not checked","not checked"
"1503444","not checked","isomorphic disregarding superfluous molecules","not checked","not checked","not checked","not checked","not checked"
"1503445","not checked","isomorphic","not checked","not checked","not checked","not checked","not checked"
"1503446","not checked","isomorphic disregarding superfluous molecules","not checked","not checked","not checked","not checked","not checked"
"1503447","not checked","isomorphic","not checked","not checked","not checked","not checked","not checked"
"1503448","not checked","isomorphic disregarding chirality","not checked","not checked","not checked","not checked","not checked"
"1503452","not checked","isomorphic disregarding bond order","not checked","not checked","not checked","not checked","not checked"
"1503453","not checked","isomorphic disregarding bond order, superfluous molecules","not checked","not checked","not checked","not checked","not checked"
"1503454","not checked","isomorphic disregarding superfluous molecules","not checked","not checked","not checked","not checked","not checked"
"1503455","not checked","isomorphic disregarding bond order","not checked","not checked","not checked","not checked","not checked"
"1503456","not checked","isomorphic","not checked","not checked","not checked","not checked","not checked"
"1503457","not checked","isomorphic disregarding aromaticity, bond order","not checked","not checked","not checked","not checked","not checked"
"1503458","not checked","isomorphic disregarding aromaticity, chirality, bond order","not checked","not checked","not checked","not checked","not checked"
"1503459","not checked","isomorphic","not checked","not checked","not checked","not checked","not checked"
"1503460","not checked","isomorphic","not checked","not checked","not checked","not checked","not checked"
"1503461","not checked","isomorphic disregarding superfluous molecules","not checked","not checked","not checked","not checked","not checked"
"1503462","not checked","isomorphic","not checked","not checked","not checked","not checked","not checked"
"1503463","not checked","isomorphic disregarding chirality, cis/trans","not checked","not checked","not checked","not checked","not checked"
"1503464","not checked","isomorphic","not checked","not checked","not checked","not checked","not checked"
"1503465","not checked","isomorphic","not checked","not checked","not checked","not checked","not checked"
"1503466","not checked","isomorphic disregarding cis/trans","not checked","not checked","not checked","not checked","not checked"
"1503467","not checked","isomorphic disregarding bond order","not checked","not checked","not checked","not checked","not checked"
"1503468","not checked","isomorphic disregarding aromaticity, bond order","not checked","not checked","not checked","not checked","not checked"
"1503469","not checked","isomorphic disregarding bond order","not checked","not checked","not checked","not checked","not checked"
"1503470","not checked","isomorphic disregarding bond order","not checked","not checked","not checked","not checked","not checked"
"1503471","not checked","isomorphic disregarding bond order","not checked","not checked","not checked","not checked","not checked"
"1503472","not checked","isomorphic disregarding superfluous molecules","not checked","not checked","not checked","not checked","not checked"
"1503473","not checked","isomorphic disregarding chirality, cis/trans","not checked","not checked","not checked","not checked","not checked"
"1503474","not checked","isomorphic","not checked","not checked","not checked","not checked","not checked"
"1503475","not checked","isomorphic disregarding aromaticity, bond order","not checked","not checked","not checked","not checked","not checked"
"1503476","not checked","isomorphic disregarding aromaticity, bond order","not checked","not checked","not checked","not checked","not checked"
"1503477","not checked","isomorphic disregarding aromaticity, bond order","not checked","not checked","not checked","not checked","not checked"
"1503478","not checked","isomorphic disregarding aromaticity, bond order","not checked","not checked","not checked","not checked","not checked"
"1503479","not checked","isomorphic disregarding aromaticity, bond order","not checked","not checked","not checked","not checked","not checked"
"1503480","not checked","isomorphic disregarding cis/trans, superfluous molecules","not checked","not checked","not checked","not checked","not checked"
"1503481","not checked","isomorphic disregarding aromaticity, bond order","not checked","not checked","not checked","not checked","not checked"
"1503483","not checked","isomorphic disregarding cis/trans, superfluous molecules","not checked","not checked","not checked","not checked","not checked"
"1503484","not checked","isomorphic disregarding charge, chirality, bond order","not checked","not checked","not checked","not checked","not checked"
"1503485","not checked","isomorphic disregarding aromaticity, bond order","not checked","not checked","not checked","not checked","not checked"
"1503487","not checked","isomorphic disregarding aromaticity, bond order","not checked","not checked","not checked","not checked","not checked"
"1503488","not checked","isomorphic","not checked","not checked","not checked","not checked","not checked"
"1503489","isomorphic disregarding superfluous molecules","isomorphic disregarding chirality","isomorphic disregarding chirality, superfluous molecules","not checked","not checked","not checked","not checked"
"1503490","not checked","isomorphic disregarding superfluous molecules","not checked","not checked","not checked","not checked","not checked"
"1503492","not checked","isomorphic disregarding aromaticity, bond order","not checked","not checked","not checked","not checked","not checked"
"1503493","not checked","isomorphic disregarding charge, bond order, superfluous molecules","not checked","not checked","not checked","not checked","not checked"
"1503494","not checked","isomorphic disregarding charge, bond order","not checked","not checked","not checked","not checked","not checked"
"1503495","not checked","isomorphic disregarding H atoms, charge, bond order","not checked","not checked","not checked","not checked","not checked"
"1503496","not checked","isomorphic disregarding aromaticity, bond order","not checked","not checked","not checked","not checked","not checked"
"1503497","not checked","isomorphic disregarding H atoms, charge, bond order","not checked","not checked","not checked","not checked","not checked"
"1503498","not checked","isomorphic disregarding superfluous molecules","not checked","not checked","not checked","not checked","not checked"
"1503499","not checked","isomorphic disregarding aromaticity, bond order","not checked","not checked","not checked","not checked","not checked"
"1503500","not checked","isomorphic","not checked","not checked","not checked","not checked","not checked"
"1503501","not checked","isomorphic disregarding charge, bond order","not checked","not checked","not checked","not checked","not checked"
"1503502","not checked","isomorphic","not checked","not checked","not checked","not checked","not checked"
"1503503","not checked","isomorphic","not checked","not checked","not checked","not checked","not checked"
"1503504","not checked","isomorphic disregarding bond order, superfluous molecules","not checked","not checked","not checked","not checked","not checked"
"1503505","not checked","isomorphic disregarding bond order","not checked","not checked","not checked","not checked","not checked"
"1503506","not checked","isomorphic","not checked","not checked","not checked","not checked","not checked"
"1503507","not checked","isomorphic disregarding aromaticity, bond order","not checked","not checked","not checked","not checked","not checked"
"1503508","not checked","isomorphic disregarding aromaticity, bond order","not checked","not checked","not checked","not checked","not checked"
"1503509","not checked","isomorphic disregarding aromaticity, charge, bond order","not checked","not checked","not checked","not checked","not checked"
"1503510","not checked","isomorphic disregarding aromaticity, charge, bond order","not checked","not checked","not checked","not checked","not checked"
"1503511","not checked","isomorphic disregarding H atoms, chirality","not checked","not checked","not checked","not checked","not checked"
"1503512","not checked","isomorphic disregarding aromaticity, bond order","not checked","not checked","not checked","not checked","not checked"
"1503513","not checked","isomorphic disregarding aromaticity, bond order","not checked","not checked","not checked","not checked","not checked"
"1503514","not checked","isomorphic disregarding chirality","not checked","not checked","not checked","not checked","not checked"
"1503515","not checked","isomorphic disregarding chirality","not checked","not checked","not checked","not checked","not checked"
"1503516","not checked","isomorphic","not checked","not checked","not checked","not checked","not checked"
"1503517","not checked","isomorphic disregarding superfluous molecules","not checked","not checked","not checked","not checked","not checked"
"1503518","not checked","isomorphic disregarding superfluous molecules","not checked","not checked","not checked","not checked","not checked"
"1503519","not checked","isomorphic disregarding bond order","not checked","not checked","not checked","not checked","not checked"
"1503520","not checked","isomorphic disregarding superfluous molecules","not checked","not checked","not checked","not checked","not checked"
"1503521","not checked","isomorphic disregarding aromaticity, bond order","not checked","not checked","not checked","not checked","not checked"
"1503522","not checked","isomorphic disregarding aromaticity, charge, bond order","not checked","not checked","not checked","not checked","not checked"
"1503523","not checked","isomorphic","not checked","not checked","not checked","not checked","not checked"
"1503524","not checked","isomorphic disregarding aromaticity, charge, bond order","not checked","not checked","not checked","not checked","not checked"
"1503526","not checked","isomorphic disregarding superfluous molecules","not checked","not checked","not checked","not checked","not checked"
"1503527","not checked","isomorphic disregarding charge, chirality, bond order","not checked","not checked","not checked","not checked","not checked"
"1503528","not checked","isomorphic disregarding aromaticity, bond order","not checked","not checked","not checked","not checked","not checked"
"1503529","not checked","isomorphic disregarding cis/trans","not checked","not checked","not checked","not checked","not checked"
"1503530","not checked","isomorphic disregarding aromaticity, charge, bond order","not checked","not checked","not checked","not checked","not checked"
"1503531","not checked","isomorphic disregarding charge","not checked","not checked","not checked","not checked","not checked"
"1503532","not checked","isomorphic disregarding cis/trans","not checked","not checked","not checked","not checked","not checked"
"1503533","not checked","isomorphic","not checked","not checked","not checked","not checked","not checked"
"1503534","not checked","isomorphic","not checked","not checked","not checked","not checked","not checked"
"1503535","not checked","isomorphic","not checked","not checked","not checked","not checked","not checked"
"1503536","not checked","isomorphic disregarding bond order, superfluous molecules","not checked","not checked","not checked","not checked","not checked"
"1503537","not checked","isomorphic disregarding bond order, superfluous molecules","not checked","not checked","not checked","not checked","not checked"
"1503538","not checked","isomorphic","not checked","not checked","not checked","not checked","not checked"
"1503539","not checked","isomorphic","not checked","not checked","not checked","not checked","not checked"
"1503540","not checked","isomorphic disregarding aromaticity, bond order","not checked","not checked","not checked","not checked","not checked"
"1503543","isomorphic disregarding aromaticity, bond order","isomorphic disregarding aromaticity, bond order","isomorphic disregarding bond order","not checked","not checked","not checked","not checked"
"1503544","not checked","isomorphic disregarding charge, bond order","not checked","not checked","not checked","not checked","not checked"
"1503546","not checked","isomorphic disregarding H atoms, charge, bond order","not checked","not checked","not checked","not checked","not checked"
"1503549","not checked","isomorphic disregarding charge, bond order","not checked","not checked","not checked","not checked","not checked"
"1503550","not checked","isomorphic disregarding superfluous molecules","not checked","not checked","not checked","not checked","not checked"
"1503551","not checked","isomorphic disregarding superfluous molecules","not checked","not checked","not checked","not checked","not checked"
"1503552","not checked","isomorphic disregarding superfluous molecules","not checked","not checked","not checked","not checked","not checked"
"1503553","not checked","isomorphic disregarding superfluous molecules","not checked","not checked","not checked","not checked","not checked"
"1503554","not checked","isomorphic disregarding superfluous molecules","not checked","not checked","not checked","not checked","not checked"
"1503555","not checked","isomorphic disregarding superfluous molecules","not checked","not checked","not checked","not checked","not checked"
"1503556","not checked","isomorphic disregarding superfluous molecules","not checked","not checked","not checked","not checked","not checked"
"1503557","not checked","isomorphic disregarding H atoms, charge","not checked","not checked","not checked","not checked","not checked"
"1503558","not checked","unknown","not checked","not checked","not checked","not checked","not checked"
"1503559","not checked","isomorphic disregarding charge, bond order","not checked","not checked","not checked","not checked","not checked"
"1503560","not checked","isomorphic disregarding aromaticity, bond order","not checked","not checked","not checked","not checked","not checked"
"1503561","not checked","isomorphic disregarding aromaticity, bond order","not checked","not checked","not checked","not checked","not checked"
"1503562","not checked","isomorphic disregarding aromaticity, bond order","not checked","not checked","not checked","not checked","not checked"
"1503565","not checked","isomorphic disregarding aromaticity, bond order","not checked","not checked","not checked","not checked","not checked"
"1503566","not checked","isomorphic disregarding aromaticity, bond order, superfluous molecules","not checked","not checked","not checked","not checked","not checked"
"1503567","not checked","isomorphic disregarding aromaticity, bond order","not checked","not checked","not checked","not checked","not checked"
"1503568","not checked","isomorphic disregarding chirality","not checked","not checked","not checked","not checked","not checked"
"1503569","not checked","isomorphic disregarding superfluous molecules","not checked","not checked","not checked","not checked","not checked"
"1503570","not checked","isomorphic","not checked","not checked","not checked","not checked","not checked"
"1503572","not checked","isomorphic disregarding aromaticity, bond order","not checked","not checked","not checked","not checked","not checked"
"1503573","not checked","isomorphic","not checked","not checked","not checked","not checked","not checked"
"1503575","not checked","isomorphic disregarding H atoms, charge, bond order","not checked","not checked","not checked","not checked","not checked"
"1503577","not checked","isomorphic disregarding charge, chirality, bond order","not checked","not checked","not checked","not checked","not checked"
"1503578","not checked","isomorphic disregarding bond order","not checked","not checked","not checked","not checked","not checked"
"1503579","not checked","isomorphic disregarding cis/trans","not checked","not checked","not checked","not checked","not checked"
"1503580","not checked","isomorphic disregarding cis/trans","not checked","not checked","not checked","not checked","not checked"
"1503581","not checked","isomorphic disregarding aromaticity, bond order","not checked","not checked","not checked","not checked","not checked"
"1503582","not checked","isomorphic disregarding aromaticity, bond order","not checked","not checked","not checked","not checked","not checked"
"1503583","not checked","isomorphic","not checked","not checked","not checked","not checked","not checked"
"1503584","not checked","isomorphic disregarding chirality, bond order","not checked","not checked","not checked","not checked","not checked"
"1503585","not checked","isomorphic disregarding charge, bond order, superfluous molecules","not checked","not checked","not checked","not checked","not checked"
"1503586","not checked","isomorphic disregarding aromaticity, bond order","not checked","not checked","not checked","not checked","not checked"
"1503587","not checked","isomorphic disregarding aromaticity, bond order","not checked","not checked","not checked","not checked","not checked"
"1503588","not checked","isomorphic disregarding aromaticity, chirality, bond order","not checked","not checked","not checked","not checked","not checked"
"1503589","not checked","isomorphic disregarding aromaticity, charge, chirality, bond order","not checked","not checked","not checked","not checked","not checked"
"1503590","not checked","isomorphic disregarding aromaticity, bond order","not checked","not checked","not checked","not checked","not checked"
"1503591","not checked","isomorphic disregarding aromaticity, charge, bond order","not checked","not checked","not checked","not checked","not checked"
"1503593","not checked","isomorphic","not checked","not checked","not checked","not checked","not checked"
"1503595","not checked","isomorphic disregarding aromaticity, bond order","not checked","not checked","not checked","not checked","not checked"
"1503596","not checked","isomorphic disregarding charge, bond order, superfluous molecules","not checked","not checked","not checked","not checked","not checked"
"1503597","not checked","isomorphic disregarding charge, chirality, bond order","not checked","not checked","not checked","not checked","not checked"
"1503598","not checked","isomorphic disregarding chirality, cis/trans","not checked","not checked","not checked","not checked","not checked"
"1503599","not checked","isomorphic disregarding chirality, cis/trans","not checked","not checked","not checked","not checked","not checked"
"1503600","not checked","isomorphic disregarding charge, bond order","not checked","not checked","not checked","not checked","not checked"
"1503601","not checked","isomorphic","not checked","not checked","not checked","not checked","not checked"
"1503603","isomorphic disregarding aromaticity, bond order","isomorphic disregarding aromaticity, charge, bond order","isomorphic disregarding charge, bond order","not checked","not checked","not checked","not checked"
"1503605","not checked","isomorphic","not checked","not checked","not checked","not checked","not checked"
"1503606","not checked","isomorphic","not checked","not checked","not checked","not checked","not checked"
"1503607","not checked","isomorphic disregarding aromaticity, charge, chirality, bond order","not checked","not checked","not checked","not checked","not checked"
"1503608","not checked","isomorphic disregarding aromaticity, charge, chirality, bond order","not checked","not checked","not checked","not checked","not checked"
"1503609","not checked","isomorphic disregarding aromaticity, charge, chirality, bond order","not checked","not checked","not checked","not checked","not checked"
"1503610","not checked","isomorphic disregarding aromaticity, bond order","not checked","not checked","not checked","not checked","not checked"
"1503611","not checked","isomorphic disregarding aromaticity, bond order","not checked","not checked","not checked","not checked","not checked"
"1503613","not checked","isomorphic disregarding superfluous molecules","not checked","not checked","not checked","not checked","not checked"
"1503614","not checked","isomorphic","not checked","not checked","not checked","not checked","not checked"
"1503615","not checked","isomorphic disregarding chirality","not checked","not checked","not checked","not checked","not checked"
"1503616","not checked","isomorphic","not checked","not checked","not checked","not checked","not checked"
"1503617","not checked","isomorphic","not checked","not checked","not checked","not checked","not checked"
"1503618","not checked","isomorphic","not checked","not checked","not checked","not checked","not checked"
"1503619","not checked","isomorphic","not checked","not checked","not checked","not checked","not checked"
"1503620","not checked","isomorphic","not checked","not checked","not checked","not checked","not checked"
"1503621","not checked","isomorphic disregarding aromaticity, bond order","not checked","not checked","not checked","not checked","not checked"
"1503622","not checked","isomorphic disregarding bond order","not checked","not checked","not checked","not checked","not checked"
"1503623","not checked","isomorphic","not checked","not checked","not checked","not checked","not checked"
"1503624","not checked","isomorphic disregarding cis/trans","not checked","not checked","not checked","not checked","not checked"
"1503626","not checked","isomorphic","not checked","not checked","not checked","not checked","not checked"
"1503628","not checked","isomorphic disregarding chirality, bond order","not checked","not checked","not checked","not checked","not checked"
"1503629","not checked","isomorphic disregarding aromaticity, bond order, superfluous molecules","not checked","not checked","not checked","not checked","not checked"
"1503631","not checked","isomorphic","not checked","not checked","not checked","not checked","not checked"
"1503632","not checked","isomorphic disregarding H atoms, aromaticity, charge, bond order","not checked","not checked","not checked","not checked","not checked"
"1503634","not checked","isomorphic disregarding charge, bond order","not checked","not checked","not checked","not checked","not checked"
"1503635","not checked","isomorphic disregarding aromaticity, bond order","not checked","not checked","not checked","not checked","not checked"
"1503636","not checked","isomorphic","not checked","not checked","not checked","not checked","not checked"
"1503637","not checked","isomorphic disregarding bond order","not checked","not checked","not checked","not checked","not checked"
"1503639","not checked","isomorphic disregarding H atoms, bond order","not checked","not checked","not checked","not checked","not checked"
"1503640","not checked","isomorphic disregarding H atoms, bond order","not checked","not checked","not checked","not checked","not checked"
"1503641","not checked","isomorphic disregarding bond order","not checked","not checked","not checked","not checked","not checked"
"1503642","isomorphic disregarding aromaticity, bond order","isomorphic disregarding aromaticity, bond order","isomorphic","not checked","not checked","not checked","not checked"
"1503644","not checked","isomorphic disregarding aromaticity, bond order","not checked","not checked","not checked","not checked","not checked"
"1503645","not checked","isomorphic disregarding H atoms, aromaticity, charge, bond order","not checked","not checked","not checked","not checked","not checked"
"1503647","not checked","isomorphic disregarding aromaticity, bond order","not checked","not checked","not checked","not checked","not checked"
"1503648","not checked","isomorphic disregarding aromaticity, bond order","not checked","not checked","not checked","not checked","not checked"
"1503649","not checked","isomorphic disregarding aromaticity, bond order","not checked","not checked","not checked","not checked","not checked"
"1503650","not checked","isomorphic disregarding aromaticity, bond order","not checked","not checked","not checked","not checked","not checked"
"1503651","not checked","isomorphic disregarding aromaticity, bond order","not checked","not checked","not checked","not checked","not checked"
"1503652","not checked","isomorphic disregarding aromaticity, charge, bond order","not checked","not checked","not checked","not checked","not checked"
"1503653","not checked","isomorphic disregarding H atoms, bond order","not checked","not checked","not checked","not checked","not checked"
"1503654","not checked","isomorphic disregarding chirality","not checked","not checked","not checked","not checked","not checked"
"1503655","not checked","isomorphic disregarding bond order, superfluous molecules","not checked","not checked","not checked","not checked","not checked"
"1503656","not checked","isomorphic disregarding H atoms, charge, bond order","not checked","not checked","not checked","not checked","not checked"
"1503657","not checked","isomorphic disregarding cis/trans, superfluous molecules","not checked","not checked","not checked","not checked","not checked"
"1503659","isomorphic","isomorphic","isomorphic","not checked","not checked","not checked","not checked"
"1503660","isomorphic","isomorphic disregarding cis/trans","isomorphic disregarding cis/trans","not checked","not checked","not checked","not checked"
"1503661","not checked","isomorphic disregarding chirality","not checked","not checked","not checked","not checked","not checked"
"1503662","not checked","isomorphic disregarding aromaticity, bond order","not checked","not checked","not checked","not checked","not checked"
"1503663","not checked","isomorphic disregarding bond order","not checked","not checked","not checked","not checked","not checked"
"1503664","not checked","isomorphic disregarding chirality","not checked","not checked","not checked","not checked","not checked"
"1503665","not checked","isomorphic","not checked","not checked","not checked","not checked","not checked"
"1503667","not checked","isomorphic disregarding cis/trans","not checked","not checked","not checked","not checked","not checked"
"1503668","not checked","isomorphic","not checked","not checked","not checked","not checked","not checked"
"1503669","not checked","isomorphic disregarding chirality","not checked","not checked","not checked","not checked","not checked"
"1503670","not checked","isomorphic","not checked","not checked","not checked","not checked","not checked"
"1503671","not checked","isomorphic disregarding H atoms, charge, bond order","not checked","not checked","not checked","not checked","not checked"
"1503672","isomorphic disregarding bond order","isomorphic disregarding bond order","isomorphic disregarding cis/trans","not checked","not checked","not checked","not checked"
"1503674","not checked","isomorphic disregarding aromaticity, bond order, superfluous molecules","not checked","not checked","not checked","not checked","not checked"
"1503675","not checked","isomorphic disregarding H atoms, aromaticity, charge, bond order","not checked","not checked","not checked","not checked","not checked"
"1503676","not checked","isomorphic","not checked","not checked","not checked","not checked","not checked"
"1503677","not checked","isomorphic","not checked","not checked","not checked","not checked","not checked"
"1503678","not checked","isomorphic","not checked","not checked","not checked","not checked","not checked"
"1503679","not checked","isomorphic disregarding cis/trans","not checked","not checked","not checked","not checked","not checked"
"1503680","not checked","isomorphic","not checked","not checked","not checked","not checked","not checked"
"1503681","not checked","isomorphic disregarding charge, bond order","not checked","not checked","not checked","not checked","not checked"
"1503682","not checked","isomorphic disregarding aromaticity, bond order","not checked","not checked","not checked","not checked","not checked"
"1503683","not checked","isomorphic disregarding aromaticity, bond order, superfluous molecules","not checked","not checked","not checked","not checked","not checked"
"1503684","not checked","isomorphic","not checked","not checked","not checked","not checked","not checked"
"1503685","not checked","isomorphic disregarding chirality","not checked","not checked","not checked","not checked","not checked"
"1503686","not checked","isomorphic","not checked","not checked","not checked","not checked","not checked"
"1503687","not checked","isomorphic","not checked","not checked","not checked","not checked","not checked"
"1503688","not checked","isomorphic disregarding aromaticity, bond order","not checked","not checked","not checked","not checked","not checked"
"1503689","not checked","isomorphic","not checked","not checked","not checked","not checked","not checked"
"1503690","not checked","isomorphic disregarding aromaticity, chirality, bond order","not checked","not checked","not checked","not checked","not checked"
"1503691","not checked","isomorphic disregarding chirality","not checked","not checked","not checked","not checked","not checked"
"1503692","not checked","isomorphic disregarding chirality, cis/trans","not checked","not checked","not checked","not checked","not checked"
"1503693","not checked","isomorphic disregarding cis/trans","not checked","not checked","not checked","not checked","not checked"
"1503694","not checked","isomorphic","not checked","not checked","not checked","not checked","not checked"
"1503695","not checked","isomorphic","not checked","not checked","not checked","not checked","not checked"
"1503696","not checked","isomorphic","not checked","not checked","not checked","not checked","not checked"
"1503697","not checked","isomorphic","not checked","not checked","not checked","not checked","not checked"
"1503699","not checked","isomorphic disregarding cis/trans","not checked","not checked","not checked","not checked","not checked"
"1503700","not checked","isomorphic disregarding aromaticity, chirality, bond order","not checked","not checked","not checked","not checked","not checked"
"1503701","not checked","isomorphic disregarding chirality","not checked","not checked","not checked","not checked","not checked"
"1503702","not checked","isomorphic","not checked","not checked","not checked","not checked","not checked"
"1503703","not checked","isomorphic disregarding aromaticity, bond order","not checked","not checked","not checked","not checked","not checked"
"1503704","not checked","isomorphic disregarding bond order","not checked","not checked","not checked","not checked","not checked"
"1503705","not checked","isomorphic disregarding cis/trans","not checked","not checked","not checked","not checked","not checked"
"1503706","not checked","isomorphic disregarding H atoms, charge, bond order","not checked","not checked","not checked","not checked","not checked"
"1503707","not checked","isomorphic disregarding bond order","not checked","not checked","not checked","not checked","not checked"
"1503708","not checked","isomorphic disregarding charge, bond order","not checked","not checked","not checked","not checked","not checked"
"1503709","not checked","isomorphic","not checked","not checked","not checked","not checked","not checked"
"1503710","not checked","isomorphic","not checked","not checked","not checked","not checked","not checked"
"1503711","not checked","isomorphic disregarding bond order","not checked","not checked","not checked","not checked","not checked"
"1503712","not checked","isomorphic disregarding aromaticity, bond order","not checked","not checked","not checked","not checked","not checked"
"1503713","not checked","isomorphic disregarding aromaticity, bond order","not checked","not checked","not checked","not checked","not checked"
"1503715","not checked","isomorphic disregarding chirality","not checked","not checked","not checked","not checked","not checked"
"1503716","not checked","isomorphic disregarding charge, bond order, superfluous molecules","not checked","not checked","not checked","not checked","not checked"
"1503717","not checked","isomorphic disregarding aromaticity, charge, bond order","not checked","not checked","not checked","not checked","not checked"
"1503718","not checked","isomorphic disregarding H atoms","not checked","not checked","not checked","not checked","not checked"
"1503719","not checked","isomorphic disregarding H atoms, aromaticity, bond order","not checked","not checked","not checked","not checked","not checked"
"1503720","not checked","isomorphic disregarding aromaticity, bond order","not checked","not checked","not checked","not checked","not checked"
"1503721","not checked","isomorphic disregarding aromaticity, bond order","not checked","not checked","not checked","not checked","not checked"
"1503722","not checked","isomorphic","not checked","not checked","not checked","not checked","not checked"
"1503723","not checked","isomorphic disregarding charge, bond order, superfluous molecules","not checked","not checked","not checked","not checked","not checked"
"1503724","not checked","isomorphic disregarding aromaticity, bond order","not checked","not checked","not checked","not checked","not checked"
"1503725","not checked","isomorphic disregarding charge, bond order","not checked","not checked","not checked","not checked","not checked"
"1503726","not checked","isomorphic disregarding aromaticity, charge, bond order","not checked","not checked","not checked","not checked","not checked"
"1503729","not checked","isomorphic disregarding superfluous molecules","not checked","not checked","not checked","not checked","not checked"
"1503730","not checked","isomorphic disregarding bond order","not checked","not checked","not checked","not checked","not checked"
"1503731","not checked","isomorphic disregarding bond order","not checked","not checked","not checked","not checked","not checked"
"1503732","not checked","isomorphic disregarding superfluous molecules","not checked","not checked","not checked","not checked","not checked"
"1503733","not checked","isomorphic","not checked","not checked","not checked","not checked","not checked"
"1503734","not checked","isomorphic disregarding H atoms, charge","not checked","not checked","not checked","not checked","not checked"
"1503735","not checked","isomorphic disregarding aromaticity, bond order","not checked","not checked","not checked","not checked","not checked"
"1503736","not checked","isomorphic disregarding aromaticity, bond order","not checked","not checked","not checked","not checked","not checked"
"1503738","not checked","isomorphic","not checked","not checked","not checked","not checked","not checked"
"1503739","not checked","isomorphic disregarding bond order","not checked","not checked","not checked","not checked","not checked"
"1503740","not checked","isomorphic disregarding bond order","not checked","not checked","not checked","not checked","not checked"
"1503741","not checked","isomorphic disregarding H atoms, charge, chirality, bond order","not checked","not checked","not checked","not checked","not checked"
"1503742","not checked","isomorphic","not checked","not checked","not checked","not checked","not checked"
"1503743","not checked","isomorphic disregarding chirality, superfluous molecules","not checked","not checked","not checked","not checked","not checked"
"1503745","not checked","isomorphic disregarding charge, bond order, superfluous molecules","not checked","not checked","not checked","not checked","not checked"
"1503746","not checked","isomorphic disregarding chirality, bond order","not checked","not checked","not checked","not checked","not checked"
"1503748","not checked","isomorphic disregarding aromaticity, bond order, superfluous molecules","not checked","not checked","not checked","not checked","not checked"
"1503749","not checked","isomorphic disregarding aromaticity, bond order","not checked","not checked","not checked","not checked","not checked"
"1503750","not checked","isomorphic disregarding aromaticity, charge, bond order","not checked","not checked","not checked","not checked","not checked"
"1503751","not checked","isomorphic disregarding aromaticity, charge, chirality, bond order","not checked","not checked","not checked","not checked","not checked"
"1503752","not checked","isomorphic disregarding H atoms, aromaticity, bond order","not checked","not checked","not checked","not checked","not checked"
"1503753","not checked","isomorphic disregarding charge, bond order","not checked","not checked","not checked","not checked","not checked"
"1503756","not checked","isomorphic disregarding chirality","not checked","not checked","not checked","not checked","not checked"
"1503757","not checked","isomorphic disregarding chirality, bond order","not checked","not checked","not checked","not checked","not checked"
"1503758","not checked","isomorphic disregarding charge, bond order","not checked","not checked","not checked","not checked","not checked"
"1503759","not checked","isomorphic","not checked","not checked","not checked","not checked","not checked"
"1503760","not checked","isomorphic","not checked","not checked","not checked","not checked","not checked"
"1503761","not checked","isomorphic disregarding chirality","not checked","not checked","not checked","not checked","not checked"
"1503762","not checked","isomorphic disregarding chirality","not checked","not checked","not checked","not checked","not checked"
"1503763","not checked","isomorphic","not checked","not checked","not checked","not checked","not checked"
"1503764","not checked","isomorphic","not checked","not checked","not checked","not checked","not checked"
"1503765","not checked","isomorphic","not checked","not checked","not checked","not checked","not checked"
"1503766","not checked","isomorphic","not checked","not checked","not checked","not checked","not checked"
"1503767","not checked","isomorphic disregarding charge, bond order","not checked","not checked","not checked","not checked","not checked"
"1503768","not checked","isomorphic disregarding aromaticity, bond order","not checked","not checked","not checked","not checked","not checked"
"1503769","not checked","isomorphic disregarding aromaticity, bond order","not checked","not checked","not checked","not checked","not checked"
"1503770","not checked","isomorphic","not checked","not checked","not checked","not checked","not checked"
"1503771","not checked","isomorphic disregarding aromaticity, bond order, superfluous molecules","not checked","not checked","not checked","not checked","not checked"
"1503772","not checked","isomorphic disregarding bond order, superfluous molecules","not checked","not checked","not checked","not checked","not checked"
"1503773","not checked","isomorphic disregarding aromaticity, chirality, bond order","not checked","not checked","not checked","not checked","not checked"
"1503774","not checked","isomorphic disregarding superfluous molecules","not checked","not checked","not checked","not checked","not checked"
"1503775","not checked","isomorphic","not checked","not checked","not checked","not checked","not checked"
"1503776","not checked","isomorphic","not checked","not checked","not checked","not checked","not checked"
"1503777","not checked","isomorphic disregarding aromaticity, bond order","not checked","not checked","not checked","not checked","not checked"
"1503779","not checked","isomorphic disregarding bond order","not checked","not checked","not checked","not checked","not checked"
"1503780","not checked","isomorphic disregarding bond order, superfluous molecules","not checked","not checked","not checked","not checked","not checked"
"1503781","not checked","isomorphic disregarding bond order, superfluous molecules","not checked","not checked","not checked","not checked","not checked"
"1503782","not checked","isomorphic disregarding aromaticity, bond order","not checked","not checked","not checked","not checked","not checked"
"1503783","not checked","isomorphic","not checked","not checked","not checked","not checked","not checked"
"1503784","not checked","isomorphic disregarding aromaticity, charge, bond order, superfluous molecules","not checked","not checked","not checked","not checked","not checked"
"1503785","not checked","isomorphic disregarding aromaticity, charge, bond order","not checked","not checked","not checked","not checked","not checked"
"1503787","isomorphic disregarding aromaticity, bond order","isomorphic disregarding aromaticity, bond order","isomorphic disregarding bond order","not checked","not checked","not checked","not checked"
"1503788","not checked","isomorphic disregarding bond order","not checked","not checked","not checked","not checked","not checked"
"1503790","not checked","isomorphic disregarding aromaticity, bond order","not checked","not checked","not checked","not checked","not checked"
"1503792","not checked","isomorphic disregarding H atoms, aromaticity, charge, bond order","not checked","not checked","not checked","not checked","not checked"
"1503793","isomorphic","isomorphic disregarding superfluous molecules","isomorphic disregarding superfluous molecules","not checked","not checked","not checked","not checked"
"1503794","not checked","isomorphic disregarding cis/trans","not checked","not checked","not checked","not checked","not checked"
"1503795","not checked","isomorphic disregarding chirality, bond order","not checked","not checked","not checked","not checked","not checked"
"1503796","not checked","isomorphic disregarding aromaticity, bond order","not checked","not checked","not checked","not checked","not checked"
"1503797","not checked","isomorphic disregarding aromaticity, charge, bond order","not checked","not checked","not checked","not checked","not checked"
"1503798","not checked","isomorphic disregarding charge, bond order","not checked","not checked","not checked","not checked","not checked"
"1503799","not checked","isomorphic disregarding H atoms, charge","not checked","not checked","not checked","not checked","not checked"
"1503800","not checked","isomorphic disregarding H atoms, charge","not checked","not checked","not checked","not checked","not checked"
"1503802","not checked","isomorphic","not checked","not checked","not checked","not checked","not checked"
"1503803","not checked","isomorphic disregarding bond order","not checked","not checked","not checked","not checked","not checked"
"1503804","not checked","isomorphic disregarding charge, bond order","not checked","not checked","not checked","not checked","not checked"
"1503805","not checked","isomorphic","not checked","not checked","not checked","not checked","not checked"
"1503806","not checked","isomorphic disregarding aromaticity, bond order","not checked","not checked","not checked","not checked","not checked"
"1503808","not checked","isomorphic","not checked","not checked","not checked","not checked","not checked"
"1503809","not checked","isomorphic disregarding aromaticity, bond order","not checked","not checked","not checked","not checked","not checked"
"1503810","not checked","isomorphic disregarding superfluous molecules","not checked","not checked","not checked","not checked","not checked"
"1503811","not checked","isomorphic","not checked","not checked","not checked","not checked","not checked"
"1503812","not checked","isomorphic disregarding aromaticity, charge, bond order","not checked","not checked","not checked","not checked","not checked"
"1503813","not checked","isomorphic disregarding superfluous molecules","not checked","not checked","not checked","not checked","not checked"
"1503814","not checked","isomorphic disregarding aromaticity, bond order","not checked","not checked","not checked","not checked","not checked"
"1503815","not checked","isomorphic disregarding aromaticity, bond order","not checked","not checked","not checked","not checked","not checked"
"1503818","not checked","isomorphic disregarding bond order, superfluous molecules","not checked","not checked","not checked","not checked","not checked"
"1503819","isomorphic disregarding aromaticity, chirality, bond order","isomorphic disregarding aromaticity, bond order, superfluous molecules","isomorphic disregarding chirality","not checked","not checked","not checked","not checked"
"1503820","not checked","isomorphic disregarding bond order","not checked","not checked","not checked","not checked","not checked"
"1503821","not checked","isomorphic disregarding bond order, superfluous molecules","not checked","not checked","not checked","not checked","not checked"
"1503822","not checked","isomorphic","not checked","not checked","not checked","not checked","not checked"
"1503823","isomorphic disregarding superfluous molecules","isomorphic disregarding superfluous molecules","isomorphic","not checked","not checked","not checked","not checked"
"1503824","not checked","isomorphic disregarding superfluous molecules","not checked","not checked","not checked","not checked","not checked"
"1503825","not checked","isomorphic disregarding superfluous molecules","not checked","not checked","not checked","not checked","not checked"
"1503826","not checked","isomorphic disregarding aromaticity, chirality, bond order","not checked","not checked","not checked","not checked","not checked"
"1503827","isomorphic disregarding charge, bond order","isomorphic disregarding charge, bond order","isomorphic","not checked","not checked","not checked","not checked"
"1503828","not checked","isomorphic disregarding cis/trans, superfluous molecules","not checked","not checked","not checked","not checked","not checked"
"1503829","not checked","isomorphic disregarding H atoms, bond order, superfluous molecules","not checked","not checked","not checked","not checked","not checked"
"1503831","not checked","unknown","not checked","not checked","not checked","not checked","not checked"
"1503832","not checked","isomorphic disregarding charge, bond order","not checked","not checked","not checked","not checked","not checked"
"1503833","not checked","unknown","not checked","not checked","not checked","not checked","not checked"
"1503836","isomorphic","isomorphic","isomorphic","not checked","not checked","not checked","not checked"
"1503837","not checked","isomorphic disregarding bond order, superfluous molecules","not checked","not checked","not checked","not checked","not checked"
"1503839","not checked","isomorphic disregarding charge, bond order","not checked","not checked","not checked","not checked","not checked"
"1503840","not checked","isomorphic disregarding aromaticity, chirality, bond order","not checked","not checked","not checked","not checked","not checked"
"1503841","not checked","isomorphic disregarding charge, bond order","not checked","not checked","not checked","not checked","not checked"
"1503842","not checked","isomorphic","not checked","not checked","not checked","not checked","not checked"
"1503843","not checked","isomorphic disregarding superfluous molecules","not checked","not checked","not checked","not checked","not checked"
"1503844","isomorphic disregarding aromaticity, bond order","isomorphic disregarding aromaticity, chirality, bond order","isomorphic disregarding chirality, bond order","not checked","not checked","not checked","not checked"
"1503845","not checked","isomorphic disregarding cis/trans, superfluous molecules","not checked","not checked","not checked","not checked","not checked"
"1503846","not checked","isomorphic disregarding chirality, bond order","not checked","not checked","not checked","not checked","not checked"
"1503847","not checked","isomorphic disregarding chirality","not checked","not checked","not checked","not checked","not checked"
"1503848","not checked","isomorphic","not checked","not checked","not checked","not checked","not checked"
"1503849","not checked","isomorphic","not checked","not checked","not checked","not checked","not checked"
"1503850","not checked","isomorphic","not checked","not checked","not checked","not checked","not checked"
"1503851","not checked","isomorphic","not checked","not checked","not checked","not checked","not checked"
"1503852","not checked","isomorphic","not checked","not checked","not checked","not checked","not checked"
"1503853","not checked","isomorphic disregarding charge, bond order, superfluous molecules","not checked","not checked","not checked","not checked","not checked"
"1503854","not checked","isomorphic disregarding chirality, bond order","not checked","not checked","not checked","not checked","not checked"
"1503855","not checked","isomorphic disregarding chirality, bond order","not checked","not checked","not checked","not checked","not checked"
"1503856","not checked","isomorphic disregarding bond order","not checked","not checked","not checked","not checked","not checked"
"1503857","isomorphic disregarding aromaticity, bond order, superfluous molecules","isomorphic disregarding aromaticity, bond order","isomorphic disregarding superfluous molecules","not checked","not checked","not checked","not checked"
"1503858","not checked","isomorphic disregarding aromaticity, bond order","not checked","not checked","not checked","not checked","not checked"
"1503859","not checked","isomorphic disregarding aromaticity, bond order","not checked","not checked","not checked","not checked","not checked"
"1503861","not checked","isomorphic disregarding H atoms, charge, bond order","not checked","not checked","not checked","not checked","not checked"
"1503862","not checked","isomorphic disregarding aromaticity, bond order","not checked","not checked","not checked","not checked","not checked"
"1503863","not checked","isomorphic disregarding bond order","not checked","not checked","not checked","not checked","not checked"
"1503864","not checked","isomorphic","not checked","not checked","not checked","not checked","not checked"
"1503865","not checked","isomorphic","not checked","not checked","not checked","not checked","not checked"
"1503866","not checked","isomorphic disregarding cis/trans","not checked","not checked","not checked","not checked","not checked"
"1503867","not checked","isomorphic disregarding cis/trans","not checked","not checked","not checked","not checked","not checked"
"1503868","not checked","isomorphic disregarding charge, chirality, bond order","not checked","not checked","not checked","not checked","not checked"
"1503869","not checked","isomorphic disregarding charge, chirality, bond order","not checked","not checked","not checked","not checked","not checked"
"1503870","not checked","isomorphic","not checked","not checked","not checked","not checked","not checked"
"1503871","not checked","isomorphic disregarding chirality","not checked","not checked","not checked","not checked","not checked"
"1503872","not checked","isomorphic disregarding aromaticity, bond order","not checked","not checked","not checked","not checked","not checked"
"1503873","not checked","isomorphic","not checked","not checked","not checked","not checked","not checked"
"1503874","not checked","isomorphic disregarding H atoms, charge","not checked","not checked","not checked","not checked","not checked"
"1503875","not checked","isomorphic disregarding bond order, superfluous molecules","not checked","not checked","not checked","not checked","not checked"
"1503876","not checked","isomorphic disregarding H atoms, charge, chirality","not checked","not checked","not checked","not checked","not checked"
"1503877","not checked","isomorphic","not checked","not checked","not checked","not checked","not checked"
"1503878","not checked","isomorphic","not checked","not checked","not checked","not checked","not checked"
"1503879","not checked","isomorphic","not checked","not checked","not checked","not checked","not checked"
"1503880","not checked","isomorphic","not checked","not checked","not checked","not checked","not checked"
"1503881","not checked","isomorphic disregarding H atoms, aromaticity, charge, bond order","not checked","not checked","not checked","not checked","not checked"
"1503882","isomorphic","isomorphic","isomorphic","not checked","not checked","not checked","not checked"
"1503883","not checked","isomorphic disregarding aromaticity, charge, bond order","not checked","not checked","not checked","not checked","not checked"
"1503884","not checked","isomorphic disregarding aromaticity, charge, bond order","not checked","not checked","not checked","not checked","not checked"
"1503885","not checked","isomorphic disregarding aromaticity, charge, bond order","not checked","not checked","not checked","not checked","not checked"
"1503887","not checked","isomorphic disregarding aromaticity, charge, bond order","not checked","not checked","not checked","not checked","not checked"
"1503888","not checked","isomorphic disregarding aromaticity, charge, bond order","not checked","not checked","not checked","not checked","not checked"
"1503889","not checked","isomorphic disregarding aromaticity, charge, bond order","not checked","not checked","not checked","not checked","not checked"
"1503890","not checked","isomorphic disregarding superfluous molecules","not checked","not checked","not checked","not checked","not checked"
"1503892","not checked","isomorphic disregarding H atoms, charge, bond order","not checked","not checked","not checked","not checked","not checked"
"1503893","not checked","isomorphic","not checked","not checked","not checked","not checked","not checked"
"1503894","not checked","isomorphic disregarding H atoms, charge, bond order","not checked","not checked","not checked","not checked","not checked"
"1503895","not checked","isomorphic disregarding H atoms, bond order","not checked","not checked","not checked","not checked","not checked"
"1503897","not checked","isomorphic disregarding aromaticity, bond order","not checked","not checked","not checked","not checked","not checked"
"1503898","not checked","isomorphic disregarding aromaticity, bond order","not checked","not checked","not checked","not checked","not checked"
"1503899","not checked","isomorphic disregarding aromaticity, bond order, superfluous molecules","not checked","not checked","not checked","not checked","not checked"
"1503900","not checked","isomorphic disregarding chirality","not checked","not checked","not checked","not checked","not checked"
"1503901","not checked","isomorphic","not checked","not checked","not checked","not checked","not checked"
"1503902","not checked","isomorphic disregarding aromaticity, bond order","not checked","not checked","not checked","not checked","not checked"
"1503903","isomorphic disregarding aromaticity, bond order","isomorphic disregarding aromaticity, bond order","isomorphic","not checked","not checked","not checked","not checked"
"1503904","not checked","isomorphic","not checked","not checked","not checked","not checked","not checked"
"1503905","not checked","isomorphic","not checked","not checked","not checked","not checked","not checked"
"1503906","not checked","isomorphic disregarding chirality, cis/trans","not checked","not checked","not checked","not checked","not checked"
"1503907","not checked","isomorphic disregarding cis/trans","not checked","not checked","not checked","not checked","not checked"
"1503908","not checked","isomorphic disregarding superfluous molecules","not checked","not checked","not checked","not checked","not checked"
"1503909","not checked","isomorphic disregarding superfluous molecules","not checked","not checked","not checked","not checked","not checked"
"1503910","not checked","isomorphic disregarding superfluous molecules","not checked","not checked","not checked","not checked","not checked"
"1503911","not checked","isomorphic disregarding superfluous molecules","not checked","not checked","not checked","not checked","not checked"
"1503912","not checked","isomorphic disregarding charge, bond order, superfluous molecules","not checked","not checked","not checked","not checked","not checked"
"1503913","not checked","isomorphic disregarding chirality","not checked","not checked","not checked","not checked","not checked"
"1503914","not checked","isomorphic disregarding superfluous molecules","not checked","not checked","not checked","not checked","not checked"
"1503915","not checked","isomorphic disregarding superfluous molecules","not checked","not checked","not checked","not checked","not checked"
"1503916","not checked","isomorphic disregarding superfluous molecules","not checked","not checked","not checked","not checked","not checked"
"1503917","not checked","isomorphic disregarding superfluous molecules","not checked","not checked","not checked","not checked","not checked"
"1503918","not checked","isomorphic disregarding H atoms","not checked","not checked","not checked","not checked","not checked"
"1503919","not checked","isomorphic disregarding cis/trans","not checked","not checked","not checked","not checked","not checked"
"1503920","not checked","isomorphic disregarding aromaticity, bond order","not checked","not checked","not checked","not checked","not checked"
"1503921","not checked","isomorphic disregarding aromaticity, bond order, superfluous molecules","not checked","not checked","not checked","not checked","not checked"
[truncated: 27,118,069 more chars]
