# Supplementary material for: Graph isomorphism-based algorithm for cross-checking chemical and crystallographic descriptions
Source: J Cheminform. 2023 Feb 23;15:25. doi: 10.1186/s13321-023-00692-1 (PMC9948373; doi:10.1186/s13321-023-00692-1)
Supplement: Supplementary file 3 — Additional file 3. ChEMBL version 13 entries with identical SMILES. [file 13321_2023_692_MOESM3_ESM.tab]

CHEMBL552713	658366	[2H]C([2H])([2H])C(O)(CCC[C@H](C\C=C/C(O)(C(F)(F)F)C(F)(F)F)[C@@H]1CC[C@H]2\C(=C\C=C/3\C[C@@H](O)C[C@@H](F)C3=C)\CCC[C@]12C)C([2H])([2H])[2H]	InChI=1S/C32H45F7O3/c1-20-23(18-24(40)19-27(20)33)12-11-22-9-6-16-29(4)25(13-14-26(22)29)21(8-5-15-28(2,3)41)10-7-17-30(42,31(34,35)36)32(37,38)39/h7,11-12,17,21,24-27,40-42H,1,5-6,8-10,13-16,18-19H2,2-4H3/b17-7-,22-11+,23-12-/t21-,24+,25+,26-,27-,29+/m0/s1/i2D3,3D3	XBORNGZABLTUKD-FDAWNJEMSA-N
CHEMBL554120	656657	[2H]C([2H])([2H])C(O)(CCC[C@H](C\C=C/C(O)(C(F)(F)F)C(F)(F)F)[C@@H]1CC[C@H]2\C(=C\C=C/3\C[C@@H](O)C[C@@H](F)C3=C)\CCC[C@]12C)C([2H])([2H])[2H]	InChI=1S/C32H45F7O3/c1-20-23(18-24(40)19-27(20)33)12-11-22-9-6-16-29(4)25(13-14-26(22)29)21(8-5-15-28(2,3)41)10-7-17-30(42,31(34,35)36)32(37,38)39/h7,11-12,17,21,24-27,40-42H,1,5-6,8-10,13-16,18-19H2,2-4H3/b17-7-,22-11+,23-12-/t21-,24-,25-,26+,27+,29-/m1/s1/i2D3,3D3	XBORNGZABLTUKD-AUYYVSASSA-N
CHEMBL538891	658368	[2H]C([2H])([2H])C(O)(CCC[C@H](C\C=C\C(O)(C(F)(F)F)C(F)(F)F)[C@@H]1CC[C@H]2\C(=C\C=C/3\C[C@@H](O)C[C@@H](F)C3=C)\CCC[C@]12C)C([2H])([2H])[2H]	InChI=1S/C32H45F7O3/c1-20-23(18-24(40)19-27(20)33)12-11-22-9-6-16-29(4)25(13-14-26(22)29)21(8-5-15-28(2,3)41)10-7-17-30(42,31(34,35)36)32(37,38)39/h7,11-12,17,21,24-27,40-42H,1,5-6,8-10,13-16,18-19H2,2-4H3/b17-7+,22-11+,23-12-/t21-,24-,25-,26+,27+,29-/m1/s1/i2D3,3D3	XBORNGZABLTUKD-DWTHYTQYSA-N
CHEMBL540233	665471	[2H]C([2H])([2H])C(O)(CCC[C@H](C\C=C\C(O)(C(F)(F)F)C(F)(F)F)[C@@H]1CC[C@H]2\C(=C\C=C/3\C[C@@H](O)C[C@@H](F)C3=C)\CCC[C@]12C)C([2H])([2H])[2H]	InChI=1S/C32H45F7O3/c1-20-23(18-24(40)19-27(20)33)12-11-22-9-6-16-29(4)25(13-14-26(22)29)21(8-5-15-28(2,3)41)10-7-17-30(42,31(34,35)36)32(37,38)39/h7,11-12,17,21,24-27,40-42H,1,5-6,8-10,13-16,18-19H2,2-4H3/b17-7+,22-11+,23-12-/t21-,24+,25+,26-,27-,29+/m0/s1/i2D3,3D3	XBORNGZABLTUKD-LUINFAECSA-N
CHEMBL552714	658367	[2H]C([2H])([2H])C(O)(CCC[C@H](CC#CC(O)(C(F)(F)F)C(F)(F)F)[C@@H]1CC[C@H]2\C(=C\C=C/3\C[C@@H](O)C[C@@H](F)C3=C)\CCC[C@]12C)C([2H])([2H])[2H]	InChI=1S/C32H43F7O3/c1-20-23(18-24(40)19-27(20)33)12-11-22-9-6-16-29(4)25(13-14-26(22)29)21(8-5-15-28(2,3)41)10-7-17-30(42,31(34,35)36)32(37,38)39/h11-12,21,24-27,40-42H,1,5-6,8-10,13-16,18-19H2,2-4H3/b22-11+,23-12-/t21-,24-,25-,26+,27+,29-/m1/s1/i2D3,3D3	CPDIDNZDVFVFBH-CVRMBSQLSA-N
CHEMBL554584	665470	[2H]C([2H])([2H])C(O)(CCC[C@H](CC#CC(O)(C(F)(F)F)C(F)(F)F)[C@@H]1CC[C@H]2\C(=C\C=C/3\C[C@@H](O)C[C@@H](F)C3=C)\CCC[C@]12C)C([2H])([2H])[2H]	InChI=1S/C32H43F7O3/c1-20-23(18-24(40)19-27(20)33)12-11-22-9-6-16-29(4)25(13-14-26(22)29)21(8-5-15-28(2,3)41)10-7-17-30(42,31(34,35)36)32(37,38)39/h11-12,21,24-27,40-42H,1,5-6,8-10,13-16,18-19H2,2-4H3/b22-11+,23-12-/t21-,24+,25+,26-,27-,29+/m0/s1/i2D3,3D3	CPDIDNZDVFVFBH-DKRWUNOHSA-N
CHEMBL554585	665472	[2H]C([2H])([2H])C(O)(CCC[C@H](C\C=C/C(O)(C(F)(F)F)C(F)(F)F)[C@@H]1CC[C@H]2\C(=C\C=C\3/C[C@H](O)C[C@H](O)C3)\CCC[C@]12C)C([2H])([2H])[2H]	InChI=1S/C31H46F6O4/c1-27(2,40)14-4-7-21(9-6-16-29(41,30(32,33)34)31(35,36)37)25-12-13-26-22(8-5-15-28(25,26)3)11-10-20-17-23(38)19-24(39)18-20/h6,10-11,16,21,23-26,38-41H,4-5,7-9,12-15,17-19H2,1-3H3/b16-6-,22-11+/t21-,23+,24+,25+,26-,28+/m0/s1/i1D3,2D3	DYVJMGSNEGYTHK-QOPQQOARSA-N
CHEMBL555366	660174	[2H]C([2H])([2H])C(O)(CCC[C@H](C\C=C/C(O)(C(F)(F)F)C(F)(F)F)[C@@H]1CC[C@H]2\C(=C\C=C\3/C[C@H](O)C[C@H](O)C3)\CCC[C@]12C)C([2H])([2H])[2H]	InChI=1S/C31H46F6O4/c1-27(2,40)14-4-7-21(9-6-16-29(41,30(32,33)34)31(35,36)37)25-12-13-26-22(8-5-15-28(25,26)3)11-10-20-17-23(38)19-24(39)18-20/h6,10-11,16,21,23-26,38-41H,4-5,7-9,12-15,17-19H2,1-3H3/b16-6-,22-11+/t21-,23-,24-,25-,26+,28-/m1/s1/i1D3,2D3	DYVJMGSNEGYTHK-YYKFTFFMSA-N
CHEMBL540987	663648	[2H]C([2H])([2H])C(O)(CCC[C@H](C\C=C\C(O)(C(F)(F)F)C(F)(F)F)[C@@H]1CC[C@H]2\C(=C\C=C\3/C[C@H](O)C[C@H](O)C3)\CCC[C@]12C)C([2H])([2H])[2H]	InChI=1S/C31H46F6O4/c1-27(2,40)14-4-7-21(9-6-16-29(41,30(32,33)34)31(35,36)37)25-12-13-26-22(8-5-15-28(25,26)3)11-10-20-17-23(38)19-24(39)18-20/h6,10-11,16,21,23-26,38-41H,4-5,7-9,12-15,17-19H2,1-3H3/b16-6+,22-11+/t21-,23-,24-,25-,26+,28-/m1/s1/i1D3,2D3	DYVJMGSNEGYTHK-OFEWDMPISA-N
CHEMBL541419	654922	[2H]C([2H])([2H])C(O)(CCC[C@H](C\C=C\C(O)(C(F)(F)F)C(F)(F)F)[C@@H]1CC[C@H]2\C(=C\C=C\3/C[C@H](O)C[C@H](O)C3)\CCC[C@]12C)C([2H])([2H])[2H]	InChI=1S/C31H46F6O4/c1-27(2,40)14-4-7-21(9-6-16-29(41,30(32,33)34)31(35,36)37)25-12-13-26-22(8-5-15-28(25,26)3)11-10-20-17-23(38)19-24(39)18-20/h6,10-11,16,21,23-26,38-41H,4-5,7-9,12-15,17-19H2,1-3H3/b16-6+,22-11+/t21-,23+,24+,25+,26-,28+/m0/s1/i1D3,2D3	DYVJMGSNEGYTHK-JHNUWKBKSA-N
CHEMBL542002	661991	[2H]C([2H])([2H])C(O)(CCC[C@H](CC#CC(O)(C(F)(F)F)C(F)(F)F)[C@@H]1CC[C@H]2\C(=C\C=C\3/C[C@H](O)C[C@H](O)C3)\CCC[C@]12C)C([2H])([2H])[2H]	InChI=1S/C31H44F6O4/c1-27(2,40)14-4-7-21(9-6-16-29(41,30(32,33)34)31(35,36)37)25-12-13-26-22(8-5-15-28(25,26)3)11-10-20-17-23(38)19-24(39)18-20/h10-11,21,23-26,38-41H,4-5,7-9,12-15,17-19H2,1-3H3/b22-11+/t21-,23+,24+,25+,26-,28+/m0/s1/i1D3,2D3	RAYDHJNMFBHXHA-GYJZSHSZSA-N
CHEMBL556139	656655	[2H]C([2H])([2H])C(O)(CCC[C@H](CC#CC(O)(C(F)(F)F)C(F)(F)F)[C@@H]1CC[C@H]2\C(=C\C=C\3/C[C@H](O)C[C@H](O)C3)\CCC[C@]12C)C([2H])([2H])[2H]	InChI=1S/C31H44F6O4/c1-27(2,40)14-4-7-21(9-6-16-29(41,30(32,33)34)31(35,36)37)25-12-13-26-22(8-5-15-28(25,26)3)11-10-20-17-23(38)19-24(39)18-20/h10-11,21,23-26,38-41H,4-5,7-9,12-15,17-19H2,1-3H3/b22-11+/t21-,23-,24-,25-,26+,28-/m1/s1/i1D3,2D3	RAYDHJNMFBHXHA-GQHHTFANSA-N
CHEMBL550899	656653	[2H]C([2H])([2H])C(O)(CCC[C@H](C\C=C/C(O)(C(F)(F)F)C(F)(F)F)[C@@H]1CC[C@H]2\C(=C\C=C/3\C[C@@H](O)C[C@@H](O)C3=C)\CCC[C@]12C)C([2H])([2H])[2H]	InChI=1S/C32H46F6O4/c1-20-23(18-24(39)19-27(20)40)12-11-22-9-6-16-29(4)25(13-14-26(22)29)21(8-5-15-28(2,3)41)10-7-17-30(42,31(33,34)35)32(36,37)38/h7,11-12,17,21,24-27,39-42H,1,5-6,8-10,13-16,18-19H2,2-4H3/b17-7-,22-11+,23-12-/t21-,24+,25+,26-,27-,29+/m0/s1/i2D3,3D3	KNMKLKITQCGWDW-FDAWNJEMSA-N
CHEMBL558543	654923	[2H]C([2H])([2H])C(O)(CCC[C@H](C\C=C/C(O)(C(F)(F)F)C(F)(F)F)[C@@H]1CC[C@H]2\C(=C\C=C/3\C[C@@H](O)C[C@@H](O)C3=C)\CCC[C@]12C)C([2H])([2H])[2H]	InChI=1S/C32H46F6O4/c1-20-23(18-24(39)19-27(20)40)12-11-22-9-6-16-29(4)25(13-14-26(22)29)21(8-5-15-28(2,3)41)10-7-17-30(42,31(33,34)35)32(36,37)38/h7,11-12,17,21,24-27,39-42H,1,5-6,8-10,13-16,18-19H2,2-4H3/b17-7-,22-11+,23-12-/t21-,24-,25-,26+,27+,29-/m1/s1/i2D3,3D3	KNMKLKITQCGWDW-AUYYVSASSA-N
CHEMBL539658	656656	[2H]C([2H])([2H])C(O)(CCC[C@H](C\C=C\C(O)(C(F)(F)F)C(F)(F)F)[C@@H]1CC[C@H]2\C(=C\C=C/3\C[C@@H](O)C[C@@H](O)C3=C)\CCC[C@]12C)C([2H])([2H])[2H]	InChI=1S/C32H46F6O4/c1-20-23(18-24(39)19-27(20)40)12-11-22-9-6-16-29(4)25(13-14-26(22)29)21(8-5-15-28(2,3)41)10-7-17-30(42,31(33,34)35)32(36,37)38/h7,11-12,17,21,24-27,39-42H,1,5-6,8-10,13-16,18-19H2,2-4H3/b17-7+,22-11+,23-12-/t21-,24-,25-,26+,27+,29-/m1/s1/i2D3,3D3	KNMKLKITQCGWDW-DWTHYTQYSA-N
CHEMBL555882	660173	[2H]C([2H])([2H])C(O)(CCC[C@H](C\C=C\C(O)(C(F)(F)F)C(F)(F)F)[C@@H]1CC[C@H]2\C(=C\C=C/3\C[C@@H](O)C[C@@H](O)C3=C)\CCC[C@]12C)C([2H])([2H])[2H]	InChI=1S/C32H46F6O4/c1-20-23(18-24(39)19-27(20)40)12-11-22-9-6-16-29(4)25(13-14-26(22)29)21(8-5-15-28(2,3)41)10-7-17-30(42,31(33,34)35)32(36,37)38/h7,11-12,17,21,24-27,39-42H,1,5-6,8-10,13-16,18-19H2,2-4H3/b17-7+,22-11+,23-12-/t21-,24+,25+,26-,27-,29+/m0/s1/i2D3,3D3	KNMKLKITQCGWDW-LUINFAECSA-N
CHEMBL539657	656652	[2H]C([2H])([2H])C(O)(CCC[C@H](CC#CC(O)(C(F)(F)F)C(F)(F)F)[C@@H]1CC[C@H]2\C(=C\C=C/3\C[C@@H](O)C[C@@H](O)C3=C)\CCC[C@]12C)C([2H])([2H])[2H]	InChI=1S/C32H44F6O4/c1-20-23(18-24(39)19-27(20)40)12-11-22-9-6-16-29(4)25(13-14-26(22)29)21(8-5-15-28(2,3)41)10-7-17-30(42,31(33,34)35)32(36,37)38/h11-12,21,24-27,39-42H,1,5-6,8-10,13-16,18-19H2,2-4H3/b22-11+,23-12-/t21-,24+,25+,26-,27-,29+/m0/s1/i2D3,3D3	VSOWXEHVBCDXAY-DKRWUNOHSA-N
CHEMBL557235	656654	[2H]C([2H])([2H])C(O)(CCC[C@H](CC#CC(O)(C(F)(F)F)C(F)(F)F)[C@@H]1CC[C@H]2\C(=C\C=C/3\C[C@@H](O)C[C@@H](O)C3=C)\CCC[C@]12C)C([2H])([2H])[2H]	InChI=1S/C32H44F6O4/c1-20-23(18-24(39)19-27(20)40)12-11-22-9-6-16-29(4)25(13-14-26(22)29)21(8-5-15-28(2,3)41)10-7-17-30(42,31(33,34)35)32(36,37)38/h11-12,21,24-27,39-42H,1,5-6,8-10,13-16,18-19H2,2-4H3/b22-11+,23-12-/t21-,24-,25-,26+,27+,29-/m1/s1/i2D3,3D3	VSOWXEHVBCDXAY-CVRMBSQLSA-N
CHEMBL1800444	1261509	Brc1ccc2C(=O)N(CCCCCCn3cncn3)C(=O)c4cccc1c24	InChI=1S/C20H19BrN4O2/c21-17-9-8-16-18-14(17)6-5-7-15(18)19(26)25(20(16)27)11-4-2-1-3-10-24-13-22-12-23-24/h5-9,12-13H,1-4,10-11H2	JFXGZMLJCZDLRG-UHFFFAOYSA-N
CHEMBL1819164	1271369	Brc1ccc2C(=O)N(CCCCCCn3cncn3)C(=O)c4cccc1c24	InChI=1S/C20H19BrN4O2/c21-17-9-8-16-18-14(17)6-5-7-15(18)19(26)25(20(16)27)11-4-2-1-3-10-24-13-22-12-23-24/h5-9,12-13H,1-4,10-11H2	JFXGZMLJCZDLRG-UHFFFAOYSA-N
CHEMBL550850	662036	Brc1ccc2[nH]c3[C@H](CCCc3c2c1)NC(=O)c4ccccc4	InChI=1S/C19H17BrN2O/c20-13-9-10-16-15(11-13)14-7-4-8-17(18(14)21-16)22-19(23)12-5-2-1-3-6-12/h1-3,5-6,9-11,17,21H,4,7-8H2,(H,22,23)/t17-/m0/s1	HJVKWXMBCFDFQI-KRWDZBQOSA-N
CHEMBL553413	658416	Brc1ccc2[nH]c3[C@H](CCCc3c2c1)NC(=O)c4ccccc4	InChI=1S/C19H17BrN2O/c20-13-9-10-16-15(11-13)14-7-4-8-17(18(14)21-16)22-19(23)12-5-2-1-3-6-12/h1-3,5-6,9-11,17,21H,4,7-8H2,(H,22,23)/t17-/m1/s1	HJVKWXMBCFDFQI-QGZVFWFLSA-N
CHEMBL1405884	929768	Brc1ccc(cc1)C(=O)N\N=C\c2ccccn2	InChI=1S/C13H10BrN3O/c14-11-6-4-10(5-7-11)13(18)17-16-9-12-3-1-2-8-15-12/h1-9H,(H,17,18)	HVMRJFFCKYXQOK-UHFFFAOYSA-N
CHEMBL400912	518437	Brc1ccc(cc1)C(=O)N\N=C\c2ccccn2	InChI=1S/C13H10BrN3O/c14-11-6-4-10(5-7-11)13(18)17-16-9-12-3-1-2-8-15-12/h1-9H,(H,17,18)/b16-9+	HVMRJFFCKYXQOK-CXUHLZMHSA-N
CHEMBL1372063	895947	Brc1ccccc1NC(=O)CC2S\C(=N/c3cccc4ccccc34)\N(Cc5ccccn5)C2=O	InChI=1S/C27H21BrN4O2S/c28-21-12-3-4-13-23(21)30-25(33)16-24-26(34)32(17-19-10-5-6-15-29-19)27(35-24)31-22-14-7-9-18-8-1-2-11-20(18)22/h1-15,24H,16-17H2,(H,30,33)	IZPKWUKUCTXGRQ-UHFFFAOYSA-N
CHEMBL1735961	1216692	Brc1ccccc1NC(=O)CC2S\C(=N/c3cccc4ccccc34)\N(Cc5ccccn5)C2=O	InChI=1S/C27H21BrN4O2S/c28-21-12-3-4-13-23(21)30-25(33)16-24-26(34)32(17-19-10-5-6-15-29-19)27(35-24)31-22-14-7-9-18-8-1-2-11-20(18)22/h1-15,24H,16-17H2,(H,30,33)/b31-27-	IZPKWUKUCTXGRQ-QVTSOHHYSA-N
CHEMBL1213678	785524	Brc1ccc(cc1)N=NC2=C3CCCCN3CCC2	InChI=1S/C15H18BrN3/c16-12-6-8-13(9-7-12)17-18-14-4-3-11-19-10-2-1-5-15(14)19/h6-9H,1-5,10-11H2/b18-17+	NHALQMMSGZKERZ-ISLYRVAYSA-N
CHEMBL510108	592001	Brc1ccc(cc1)N=NC2=C3CCCCN3CCC2	InChI=1S/C15H18BrN3/c16-12-6-8-13(9-7-12)17-18-14-4-3-11-19-10-2-1-5-15(14)19/h6-9H,1-5,10-11H2/b18-17-	NHALQMMSGZKERZ-ZCXUNETKSA-N
CHEMBL1213677	785523	Brc1cccc(c1)N=NC2=C3CCCCN3CCC2	InChI=1S/C15H18BrN3/c16-12-5-3-6-13(11-12)17-18-14-7-4-10-19-9-2-1-8-15(14)19/h3,5-6,11H,1-2,4,7-10H2/b18-17+	LUFFSIZSIRWYCK-ISLYRVAYSA-N
CHEMBL450720	592000	Brc1cccc(c1)N=NC2=C3CCCCN3CCC2	InChI=1S/C15H18BrN3/c16-12-5-3-6-13(11-12)17-18-14-7-4-10-19-9-2-1-8-15(14)19/h3,5-6,11H,1-2,4,7-10H2/b18-17-	LUFFSIZSIRWYCK-ZCXUNETKSA-N
CHEMBL492214	591370	Brc1ccccc1O[C@@H]([C@H]2CNCCO2)c3ccccc3	InChI=1S/C17H18BrNO2/c18-14-8-4-5-9-15(14)21-17(13-6-2-1-3-7-13)16-12-19-10-11-20-16/h1-9,16-17,19H,10-12H2/t16-,17+/m1/s1	XTOPLFVJQKWOCT-SJORKVTESA-N
CHEMBL522482	591369	Brc1ccccc1O[C@@H]([C@H]2CNCCO2)c3ccccc3	InChI=1S/C17H18BrNO2/c18-14-8-4-5-9-15(14)21-17(13-6-2-1-3-7-13)16-12-19-10-11-20-16/h1-9,16-17,19H,10-12H2/t16-,17-/m0/s1	XTOPLFVJQKWOCT-IRXDYDNUSA-N
CHEMBL606704	710070	Brc1ccc(cc1)S(=O)(=O)Nc2ccc3[nH]cc(C[C@@H]4CCCN4)c3c2	InChI=1S/C19H20BrN3O2S/c20-14-3-6-17(7-4-14)26(24,25)23-16-5-8-19-18(11-16)13(12-22-19)10-15-2-1-9-21-15/h3-8,11-12,15,21-23H,1-2,9-10H2/t15-/m1/s1	MCMCQTRQPVYKPN-OAHLLOKOSA-N
CHEMBL606870	710084	Brc1ccc(cc1)S(=O)(=O)Nc2ccc3[nH]cc(C[C@@H]4CCCN4)c3c2	InChI=1S/C19H20BrN3O2S/c20-14-3-6-17(7-4-14)26(24,25)23-16-5-8-19-18(11-16)13(12-22-19)10-15-2-1-9-21-15/h3-8,11-12,15,21-23H,1-2,9-10H2/t15-/m0/s1	MCMCQTRQPVYKPN-HNNXBMFYSA-N
CHEMBL1814640	1269685	Brc1cccc(\C=C/2\SC(=O)NC2=O)c1	InChI=1S/C10H6BrNO2S/c11-7-3-1-2-6(4-7)5-8-9(13)12-10(14)15-8/h1-5H,(H,12,13,14)/b8-5+	ULWSONREDISANN-VMPITWQZSA-N
CHEMBL1823807	1273902	Brc1cccc(\C=C/2\SC(=O)NC2=O)c1	InChI=1S/C10H6BrNO2S/c11-7-3-1-2-6(4-7)5-8-9(13)12-10(14)15-8/h1-5H,(H,12,13,14)/b8-5+	ULWSONREDISANN-VMPITWQZSA-N
CHEMBL1421120	945004	Brc1oc(\C=N\NC(=O)c2ccc3OCCOc3c2)cc1Br	InChI=1S/C14H10Br2N2O4/c15-10-6-9(22-13(10)16)7-17-18-14(19)8-1-2-11-12(5-8)21-4-3-20-11/h1-2,5-7H,3-4H2,(H,18,19)	NBSXJRVUFKLMBN-UHFFFAOYSA-N
CHEMBL483768	614374	Brc1oc(\C=N\NC(=O)c2ccc3OCCOc3c2)cc1Br	InChI=1S/C14H10Br2N2O4/c15-10-6-9(22-13(10)16)7-17-18-14(19)8-1-2-11-12(5-8)21-4-3-20-11/h1-2,5-7H,3-4H2,(H,18,19)/b17-7+	NBSXJRVUFKLMBN-REZTVBANSA-N
CHEMBL1366882	890766	Br.CC(C)COCC1CC(C\C(=N\Nc2nc(cs2)c3ccccc3)\C)C(=O)O1	InChI=1S/C21H27N3O3S.BrH/c1-14(2)11-26-12-18-10-17(20(25)27-18)9-15(3)23-24-21-22-19(13-28-21)16-7-5-4-6-8-16;/h4-8,13-14,17-18H,9-12H2,1-3H3,(H,22,24);1H	RBCJJXNGFOEEGL-UHFFFAOYSA-N
CHEMBL1698283	1179014	Br.CC(C)COCC1CC(C\C(=N\Nc2nc(cs2)c3ccccc3)\C)C(=O)O1	InChI=1S/C21H27N3O3S.BrH/c1-14(2)11-26-12-18-10-17(20(25)27-18)9-15(3)23-24-21-22-19(13-28-21)16-7-5-4-6-8-16;/h4-8,13-14,17-18H,9-12H2,1-3H3,(H,22,24);1H/b23-15+;	RBCJJXNGFOEEGL-BUGNPGDCSA-N
CHEMBL535874	650171	Br.CCCN(CCC)[C@H]1CCc2c(O)cccc2[C@H]1C	InChI=1S/C17H27NO.BrH/c1-4-11-18(12-5-2)16-10-9-15-14(13(16)3)7-6-8-17(15)19;/h6-8,13,16,19H,4-5,9-12H2,1-3H3;1H/t13-,16-;/m0./s1	GVSVFJCWVKYDDS-LINSIKMZSA-N
CHEMBL542534	643179	Br.CCCN(CCC)[C@H]1CCc2c(O)cccc2[C@H]1C	InChI=1S/C17H27NO.BrH/c1-4-11-18(12-5-2)16-10-9-15-14(13(16)3)7-6-8-17(15)19;/h6-8,13,16,19H,4-5,9-12H2,1-3H3;1H/t13-,16+;/m1./s1	GVSVFJCWVKYDDS-CACIRBSMSA-N
CHEMBL544715	644429	Br.C[C@H]1NCCc2cc(O)c(O)cc12	InChI=1S/C10H13NO2.BrH/c1-6-8-5-10(13)9(12)4-7(8)2-3-11-6;/h4-6,11-13H,2-3H2,1H3;1H/t6-;/m1./s1	OGMGXKJQIOUTTB-FYZOBXCZSA-N
CHEMBL553751	644299	Br.C[C@H]1NCCc2cc(O)c(O)cc12	InChI=1S/C10H13NO2.BrH/c1-6-8-5-10(13)9(12)4-7(8)2-3-11-6;/h4-6,11-13H,2-3H2,1H3;1H/t6-;/m0./s1	OGMGXKJQIOUTTB-RGMNGODLSA-N
CHEMBL541792	650781	Br.C[C@@H](N)C(=O)N[C@H](C)C(=O)NC(Cc1ccccc1)C(=O)NNc2cccc3C(=O)c4ccccc4C(=O)c23	InChI=1S/C29H29N5O5.BrH/c1-16(30)27(37)31-17(2)28(38)32-23(15-18-9-4-3-5-10-18)29(39)34-33-22-14-8-13-21-24(22)26(36)20-12-7-6-11-19(20)25(21)35;/h3-14,16-17,23,33H,15,30H2,1-2H3,(H,31,37)(H,32,38)(H,34,39);1H/t16-,17+,23?;/m1./s1	KHQSKOSPLFRRSZ-ZRFBAZLOSA-N
CHEMBL553752	644385	Br.C[C@@H](N)C(=O)N[C@H](C)C(=O)NC(Cc1ccccc1)C(=O)NNc2cccc3C(=O)c4ccccc4C(=O)c23	InChI=1S/C29H29N5O5.BrH/c1-16(30)27(37)31-17(2)28(38)32-23(15-18-9-4-3-5-10-18)29(39)34-33-22-14-8-13-21-24(22)26(36)20-12-7-6-11-19(20)25(21)35;/h3-14,16-17,23,33H,15,30H2,1-2H3,(H,31,37)(H,32,38)(H,34,39);1H/t16-,17-,23?;/m0./s1	KHQSKOSPLFRRSZ-LGQLZVCBSA-N
CHEMBL542860	645139	Br.CCN1CCC[C@H]2[C@H]1CCc3c(O)cc(O)cc23	InChI=1S/C15H21NO2.BrH/c1-2-16-7-3-4-11-13-8-10(17)9-15(18)12(13)5-6-14(11)16;/h8-9,11,14,17-18H,2-7H2,1H3;1H/t11-,14-;/m1./s1	MYGZDNLAYUOIOO-GBWFEORMSA-N
CHEMBL555253	650919	Br.CCN1CCC[C@H]2[C@H]1CCc3c(O)cc(O)cc23	InChI=1S/C15H21NO2.BrH/c1-2-16-7-3-4-11-13-8-10(17)9-15(18)12(13)5-6-14(11)16;/h8-9,11,14,17-18H,2-7H2,1H3;1H/t11-,14+;/m0./s1	MYGZDNLAYUOIOO-YECZQDJWSA-N
CHEMBL1514758	1038642	Br.C\N=C\1/SN(C(=N1)c2ccccc2)c3ccccc3	InChI=1S/C15H13N3S.BrH/c1-16-15-17-14(12-8-4-2-5-9-12)18(19-15)13-10-6-3-7-11-13;/h2-11H,1H3;1H	YJYGOWVFDGULLL-UHFFFAOYSA-N
CHEMBL536950	648945	Br.C\N=C\1/SN(C(=N1)c2ccccc2)c3ccccc3	InChI=1S/C15H13N3S.BrH/c1-16-15-17-14(12-8-4-2-5-9-12)18(19-15)13-10-6-3-7-11-13;/h2-11H,1H3;1H/b16-15-;	YJYGOWVFDGULLL-YFKNTREVSA-N
CHEMBL611168	709260	[Br-].COc1ccc2nccc([C@H](OCc3ccccc3)[C@@H]4C[C@@H]5CC[N+]4(Cc6cc(c(OC)c(c6)C(C)(C)C)C(C)(C)C)C[C@@H]5C=C)c2c1	InChI=1S/C43H55N2O3.BrH/c1-10-31-27-45(26-30-22-36(42(2,3)4)41(47-9)37(23-30)43(5,6)7)21-19-32(31)24-39(45)40(48-28-29-14-12-11-13-15-29)34-18-20-44-38-17-16-33(46-8)25-35(34)38;/h10-18,20,22-23,25,31-32,39-40H,1,19,21,24,26-28H2,2-9H3;1H/q+1;/p-1/t31-,32-,39-,40+,45?;/m0./s1	LPRQRXMTAPCJNN-GVVMCAAZSA-M
CHEMBL611175	709267	[Br-].COc1ccc2nccc([C@H](OCc3ccccc3)[C@@H]4C[C@@H]5CC[N+]4(Cc6cc(c(OC)c(c6)C(C)(C)C)C(C)(C)C)C[C@@H]5C=C)c2c1	InChI=1S/C43H55N2O3.BrH/c1-10-31-27-45(26-30-22-36(42(2,3)4)41(47-9)37(23-30)43(5,6)7)21-19-32(31)24-39(45)40(48-28-29-14-12-11-13-15-29)34-18-20-44-38-17-16-33(46-8)25-35(34)38;/h10-18,20,22-23,25,31-32,39-40H,1,19,21,24,26-28H2,2-9H3;1H/q+1;/p-1/t31-,32-,39+,40-,45?;/m0./s1	LPRQRXMTAPCJNN-RABJBZPCSA-M
CHEMBL611171	709263	[Br-].COc1ccc2nccc([C@@H](OCC=C)[C@@H]3C[C@@H]4CC[N+]3(Cc5cc(c(OC)c(c5)C(C)(C)C)C(C)(C)C)C[C@@H]4C=C)c2c1	InChI=1S/C39H53N2O3.BrH/c1-11-19-44-36(30-15-17-40-34-14-13-29(42-9)23-31(30)34)35-22-28-16-18-41(35,25-27(28)12-2)24-26-20-32(38(3,4)5)37(43-10)33(21-26)39(6,7)8;/h11-15,17,20-21,23,27-28,35-36H,1-2,16,18-19,22,24-25H2,3-10H3;1H/q+1;/p-1/t27-,28-,35+,36-,41?;/m0./s1	DZYFTZMHAAQLRY-KUDZBVIOSA-M
CHEMBL611172	709264	[Br-].COc1ccc2nccc([C@@H](OCC=C)[C@@H]3C[C@@H]4CC[N+]3(Cc5cc(c(OC)c(c5)C(C)(C)C)C(C)(C)C)C[C@@H]4C=C)c2c1	InChI=1S/C39H53N2O3.BrH/c1-11-19-44-36(30-15-17-40-34-14-13-29(42-9)23-31(30)34)35-22-28-16-18-41(35,25-27(28)12-2)24-26-20-32(38(3,4)5)37(43-10)33(21-26)39(6,7)8;/h11-15,17,20-21,23,27-28,35-36H,1-2,16,18-19,22,24-25H2,3-10H3;1H/q+1;/p-1/t27-,28-,35-,36+,41?;/m0./s1	DZYFTZMHAAQLRY-DSFWVBCYSA-M
CHEMBL611174	709266	[Br-].COc1ccc2nccc([C@@H](O)[C@@H]3C[C@@H]4CC[N+]3(Cc5cc(c(OC)c(c5)C(C)(C)C)C(C)(C)C)C[C@@H]4C=C)c2c1	InChI=1S/C36H49N2O3.BrH/c1-10-24-22-38(21-23-17-29(35(2,3)4)34(41-9)30(18-23)36(5,6)7)16-14-25(24)19-32(38)33(39)27-13-15-37-31-12-11-26(40-8)20-28(27)31;/h10-13,15,17-18,20,24-25,32-33,39H,1,14,16,19,21-22H2,2-9H3;1H/q+1;/p-1/t24-,25-,32-,33+,38?;/m0./s1	KCXOFUAYWLYIPR-RLPYWERQSA-M
CHEMBL611176	709268	[Br-].COc1ccc2nccc([C@@H](O)[C@@H]3C[C@@H]4CC[N+]3(Cc5cc(c(OC)c(c5)C(C)(C)C)C(C)(C)C)C[C@@H]4C=C)c2c1	InChI=1S/C36H49N2O3.BrH/c1-10-24-22-38(21-23-17-29(35(2,3)4)34(41-9)30(18-23)36(5,6)7)16-14-25(24)19-32(38)33(39)27-13-15-37-31-12-11-26(40-8)20-28(27)31;/h10-13,15,17-18,20,24-25,32-33,39H,1,14,16,19,21-22H2,2-9H3;1H/q+1;/p-1/t24-,25-,32+,33-,38?;/m0./s1	KCXOFUAYWLYIPR-JWUMGKCGSA-M
CHEMBL611166	709258	[Br-].COc1c(cc(C[N+]23CC[C@@H](C[C@H]2[C@@H](O)c4ccnc5ccccc45)[C@H](C3)C=C)cc1C(C)(C)C)C(C)(C)C	InChI=1S/C35H47N2O2.BrH/c1-9-24-22-37(21-23-18-28(34(2,3)4)33(39-8)29(19-23)35(5,6)7)17-15-25(24)20-31(37)32(38)27-14-16-36-30-13-11-10-12-26(27)30;/h9-14,16,18-19,24-25,31-32,38H,1,15,17,20-22H2,2-8H3;1H/q+1;/p-1/t24-,25-,31-,32+,37?;/m0./s1	FNSYPBCCPNJWMD-PEXINONNSA-M
CHEMBL611170	709262	[Br-].COc1c(cc(C[N+]23CC[C@@H](C[C@H]2[C@@H](O)c4ccnc5ccccc45)[C@H](C3)C=C)cc1C(C)(C)C)C(C)(C)C	InChI=1S/C35H47N2O2.BrH/c1-9-24-22-37(21-23-18-28(34(2,3)4)33(39-8)29(19-23)35(5,6)7)17-15-25(24)20-31(37)32(38)27-14-16-36-30-13-11-10-12-26(27)30;/h9-14,16,18-19,24-25,31-32,38H,1,15,17,20-22H2,2-8H3;1H/q+1;/p-1/t24-,25-,31+,32-,37?;/m0./s1	FNSYPBCCPNJWMD-ZWUVQBBSSA-M
CHEMBL611169	709261	[Br-].COc1c(cc(C[N+]23CC[C@@H](C[C@H]2[C@@H](OCc4ccccc4)c5ccnc6ccccc56)[C@H](C3)C=C)cc1C(C)(C)C)C(C)(C)C	InChI=1S/C42H53N2O2.BrH/c1-9-31-27-44(26-30-23-35(41(2,3)4)40(45-8)36(24-30)42(5,6)7)22-20-32(31)25-38(44)39(46-28-29-15-11-10-12-16-29)34-19-21-43-37-18-14-13-17-33(34)37;/h9-19,21,23-24,31-32,38-39H,1,20,22,25-28H2,2-8H3;1H/q+1;/p-1/t31-,32-,38+,39-,44?;/m0./s1	KNRASPHWBXVSLH-KVOSMKGSSA-M
CHEMBL611173	709265	[Br-].COc1c(cc(C[N+]23CC[C@@H](C[C@H]2[C@@H](OCc4ccccc4)c5ccnc6ccccc56)[C@H](C3)C=C)cc1C(C)(C)C)C(C)(C)C	InChI=1S/C42H53N2O2.BrH/c1-9-31-27-44(26-30-23-35(41(2,3)4)40(45-8)36(24-30)42(5,6)7)22-20-32(31)25-38(44)39(46-28-29-15-11-10-12-16-29)34-19-21-43-37-18-14-13-17-33(34)37;/h9-19,21,23-24,31-32,38-39H,1,20,22,25-28H2,2-8H3;1H/q+1;/p-1/t31-,32-,38-,39+,44?;/m0./s1	KNRASPHWBXVSLH-FRBYPXOCSA-M
CHEMBL1800644	1261711	[Br-].Fc1ccc(C[n+]2cnn(CCCCCCN3C(=O)c4cccc5c(Br)ccc(C3=O)c45)c2)c(F)c1	InChI=1S/C27H24BrF2N4O2.BrH/c28-23-11-10-22-25-20(23)6-5-7-21(25)26(35)34(27(22)36)13-4-2-1-3-12-33-17-32(16-31-33)15-18-8-9-19(29)14-24(18)30;/h5-11,14,16-17H,1-4,12-13,15H2;1H/q+1;/p-1	BWGPGGVIPKAIDY-UHFFFAOYSA-M
CHEMBL1819168	1271373	[Br-].Fc1ccc(C[n+]2cnn(CCCCCCN3C(=O)c4cccc5c(Br)ccc(C3=O)c45)c2)c(F)c1	InChI=1S/C27H24BrF2N4O2.BrH/c28-23-11-10-22-25-20(23)6-5-7-21(25)26(35)34(27(22)36)13-4-2-1-3-12-33-17-32(16-31-33)15-18-8-9-19(29)14-24(18)30;/h5-11,14,16-17H,1-4,12-13,15H2;1H/q+1;/p-1	BWGPGGVIPKAIDY-UHFFFAOYSA-M
CHEMBL539247	650903	Br.Oc1cc(O)c2CC[C@H]3NCCC[C@@H]3c2c1	InChI=1S/C13H17NO2.BrH/c15-8-6-11-9-2-1-5-14-12(9)4-3-10(11)13(16)7-8;/h6-7,9,12,14-16H,1-5H2;1H/t9-,12+;/m0./s1	OHZJXHMVFZKTIO-PKKHVXKMSA-N
CHEMBL543094	645146	Br.Oc1cc(O)c2CC[C@H]3NCCC[C@@H]3c2c1	InChI=1S/C13H17NO2.BrH/c15-8-6-11-9-2-1-5-14-12(9)4-3-10(11)13(16)7-8;/h6-7,9,12,14-16H,1-5H2;1H/t9-,12-;/m1./s1	OHZJXHMVFZKTIO-WYUVZMMLSA-N
CHEMBL549986	660603	[Br-].O[C@@](C1CCCC1)(C(=O)O[C@H]2C[N+]3(CCCOc4ccccc4)CCC2CC3)c5cccs5	InChI=1S/C27H36NO4S.BrH/c29-26(27(30,22-8-4-5-9-22)25-12-6-19-33-25)32-24-20-28(16-13-21(24)14-17-28)15-7-18-31-23-10-2-1-3-11-23;/h1-3,6,10-12,19,21-22,24,30H,4-5,7-9,13-18,20H2;1H/q+1;/p-1/t21?,24-,27-,28?;/m0./s1	QYOYLHDCZNMWNQ-XIVHMJBLSA-M
CHEMBL556635	665888	[Br-].O[C@@](C1CCCC1)(C(=O)O[C@H]2C[N+]3(CCCOc4ccccc4)CCC2CC3)c5cccs5	InChI=1S/C27H36NO4S.BrH/c29-26(27(30,22-8-4-5-9-22)25-12-6-19-33-25)32-24-20-28(16-13-21(24)14-17-28)15-7-18-31-23-10-2-1-3-11-23;/h1-3,6,10-12,19,21-22,24,30H,4-5,7-9,13-18,20H2;1H/q+1;/p-1/t21?,24-,27+,28?;/m0./s1	QYOYLHDCZNMWNQ-GHFJOUEHSA-M
CHEMBL556222	665868	[Br-].O[C@](C(=O)O[C@H]1C[N+]2(CCCOc3ccccc3)CCC1CC2)(c4ccccc4)c5cccs5	InChI=1S/C28H32NO4S.BrH/c30-27(28(31,26-13-7-20-34-26)23-9-3-1-4-10-23)33-25-21-29(17-14-22(25)15-18-29)16-8-19-32-24-11-5-2-6-12-24;/h1-7,9-13,20,22,25,31H,8,14-19,21H2;1H/q+1;/p-1/t22?,25-,28+,29?;/m0./s1	WVSLILWGBHCSMD-SVUMUAINSA-M
CHEMBL564765	667696	[Br-].O[C@](C(=O)O[C@H]1C[N+]2(CCCOc3ccccc3)CCC1CC2)(c4ccccc4)c5cccs5	InChI=1S/C28H32NO4S.BrH/c30-27(28(31,26-13-7-20-34-26)23-9-3-1-4-10-23)33-25-21-29(17-14-22(25)15-18-29)16-8-19-32-24-11-5-2-6-12-24;/h1-7,9-13,20,22,25,31H,8,14-19,21H2;1H/q+1;/p-1/t22?,25-,28-,29?;/m0./s1	WVSLILWGBHCSMD-RRVPVRNKSA-M
CHEMBL1429111	952995	Br.[O-][N+](=O)c1ccc(N\N=C\c2sc(nc2c3ccccc3)N4CCOCC4)c(c1)S(=O)(=O)Nc5ccc(Cl)cc5	InChI=1S/C26H23ClN6O5S2.BrH/c27-19-6-8-20(9-7-19)31-40(36,37)24-16-21(33(34)35)10-11-22(24)30-28-17-23-25(18-4-2-1-3-5-18)29-26(39-23)32-12-14-38-15-13-32;/h1-11,16-17,30-31H,12-15H2;1H	DQWPIKAAAUHCSN-UHFFFAOYSA-N
CHEMBL1732967	1213698	Br.[O-][N+](=O)c1ccc(N\N=C\c2sc(nc2c3ccccc3)N4CCOCC4)c(c1)S(=O)(=O)Nc5ccc(Cl)cc5	InChI=1S/C26H23ClN6O5S2.BrH/c27-19-6-8-20(9-7-19)31-40(36,37)24-16-21(33(34)35)10-11-22(24)30-28-17-23-25(18-4-2-1-3-5-18)29-26(39-23)32-12-14-38-15-13-32;/h1-11,16-17,30-31H,12-15H2;1H/b28-17+;	DQWPIKAAAUHCSN-HYEBSWNJSA-N
CHEMBL376006	467958	C1CCC2(CC1)OOC3(O2)C4CC5CC(CC3C5)C4	InChI=1S/C16H24O3/c1-2-4-15(5-3-1)17-16(19-18-15)13-7-11-6-12(9-13)10-14(16)8-11/h11-14H,1-10H2/t11?,12?,13?,14?,16-	VZOUNANDPPKHBS-JEQXJDGMSA-N
CHEMBL462188	552416	C1CCC2(CC1)OOC3(O2)C4CC5CC(CC3C5)C4	InChI=1S/C16H24O3/c1-2-4-15(5-3-1)17-16(19-18-15)13-7-11-6-12(9-13)10-14(16)8-11/h11-14H,1-10H2	VZOUNANDPPKHBS-UHFFFAOYSA-N
CHEMBL1213745	785591	C1CCC2=C(CCCN2C1)N=Nc3cccc4ccccc34	InChI=1S/C19H21N3/c1-2-9-16-15(7-1)8-5-10-17(16)20-21-18-11-6-14-22-13-4-3-12-19(18)22/h1-2,5,7-10H,3-4,6,11-14H2/b21-20+	WFMWZTPOOPPMAY-QZQOTICOSA-N
CHEMBL522585	592007	C1CCC2=C(CCCN2C1)N=Nc3cccc4ccccc34	InChI=1S/C19H21N3/c1-2-9-16-15(7-1)8-5-10-17(16)20-21-18-11-6-14-22-13-4-3-12-19(18)22/h1-2,5,7-10H,3-4,6,11-14H2/b21-20-	WFMWZTPOOPPMAY-MRCUWXFGSA-N
CHEMBL1180197	754147	C1CCCCCNc2cc[n+](CCCCCCCCCC[n+]3ccc(NCCCC1)c4ccccc34)c5ccccc25	InChI=1S/C38H52N4/c1-2-6-10-18-28-40-36-26-32-42(38-24-16-14-22-34(36)38)30-20-12-8-4-3-7-11-19-29-41-31-25-35(39-27-17-9-5-1)33-21-13-15-23-37(33)41/h13-16,21-26,31-32H,1-12,17-20,27-30H2/p+2/b39-35+,40-36+	FYFABISZPRODDF-MBIPSJRMSA-P
CHEMBL185230	407113	C1CCCCCNc2cc[n+](CCCCCCCCCC[n+]3ccc(NCCCC1)c4ccccc34)c5ccccc25	InChI=1S/C38H52N4/c1-2-6-10-18-28-40-36-26-32-42(38-24-16-14-22-34(36)38)30-20-12-8-4-3-7-11-19-29-41-31-25-35(39-27-17-9-5-1)33-21-13-15-23-37(33)41/h13-16,21-26,31-32H,1-12,17-20,27-30H2/p+2/b39-35+,40-36?	FYFABISZPRODDF-KRICRXGHSA-P
CHEMBL1180158	754108	C1CCCNc2cc[n+](CCCCCC[n+]3ccc(NCC1)c4ccccc34)c5ccccc25	InChI=1S/C30H36N4/c1-2-10-20-32-28-18-24-34(30-16-8-6-14-26(28)30)22-12-4-3-11-21-33-23-17-27(31-19-9-1)25-13-5-7-15-29(25)33/h5-8,13-18,23-24H,1-4,9-12,19-22H2/p+2/b31-27-,32-28+	ZQNBIJZLMRIJDS-GYNJYFOTSA-P
CHEMBL186139	407018	C1CCCNc2cc[n+](CCCCCC[n+]3ccc(NCC1)c4ccccc34)c5ccccc25	InChI=1S/C30H36N4/c1-2-10-20-32-28-18-24-34(30-16-8-6-14-26(28)30)22-12-4-3-11-21-33-23-17-27(31-19-9-1)25-13-5-7-15-29(25)33/h5-8,13-18,23-24H,1-4,9-12,19-22H2/p+2/b31-27+,32-28?	ZQNBIJZLMRIJDS-FUQISJQKSA-P
CHEMBL1185552	759502	C1CCNc2cc[n+](CCCCC[n+]3ccc(NCC1)c4ccccc34)c5ccccc25	InChI=1S/C28H32N4/c1-7-17-29-25-15-21-31(27-13-5-3-11-23(25)27)19-9-2-10-20-32-22-16-26(30-18-8-1)24-12-4-6-14-28(24)32/h3-6,11-16,21-22H,1-2,7-10,17-20H2/p+2/b29-25-,30-26+	IOXVWOJJNCBJBX-ZUSIYWPSSA-P
CHEMBL185463	407243	C1CCNc2cc[n+](CCCCC[n+]3ccc(NCC1)c4ccccc34)c5ccccc25	InChI=1S/C28H32N4/c1-7-17-29-25-15-21-31(27-13-5-3-11-23(25)27)19-9-2-10-20-32-22-16-26(30-18-8-1)24-12-4-6-14-28(24)32/h3-6,11-16,21-22H,1-2,7-10,17-20H2/p+2/b29-25+,30-26+	IOXVWOJJNCBJBX-XDHTVYJESA-P
CHEMBL1180184	754134	C1CCNc2cc[n+](CCCC[n+]3ccc(NC1)c4ccccc34)c5ccccc25	InChI=1S/C26H28N4/c1-3-11-25-21(9-1)23-13-19-29(25)17-7-8-18-30-20-14-24(28-16-6-5-15-27-23)22-10-2-4-12-26(22)30/h1-4,9-14,19-20H,5-8,15-18H2/p+2/b27-23-,28-24+	CSGSQQQPXYIAHO-VRQWBOTBSA-P
CHEMBL185049	407216	C1CCNc2cc[n+](CCCC[n+]3ccc(NC1)c4ccccc34)c5ccccc25	InChI=1S/C26H28N4/c1-3-11-25-21(9-1)23-13-19-29(25)17-7-8-18-30-20-14-24(28-16-6-5-15-27-23)22-10-2-4-12-26(22)30/h1-4,9-14,19-20H,5-8,15-18H2/p+2/b27-23+,28-24?	CSGSQQQPXYIAHO-BCYWNMDCSA-P
CHEMBL25024	133391	C1=CC(=Nn2cccc2)C=CC1=Nn3cccc3	InChI=1S/C14H12N4/c1-2-10-17(9-1)15-13-5-7-14(8-6-13)16-18-11-3-4-12-18/h1-12H/b15-13-,16-14+	VQKVZNAYFUDTTE-VCFJNTAESA-N
CHEMBL25422	133463	C1=CC(=Nn2cccc2)C=CC1=Nn3cccc3	InChI=1S/C14H12N4/c1-2-10-17(9-1)15-13-5-7-14(8-6-13)16-18-11-3-4-12-18/h1-12H/b15-13-,16-14-	VQKVZNAYFUDTTE-VMNXYWKNSA-N
CHEMBL1214815	786672	C1CN2CCCC2=C(C1)N=Nc3cccc4ccccc34	InChI=1S/C18H19N3/c1-2-8-15-14(6-1)7-3-9-16(15)19-20-17-10-4-12-21-13-5-11-18(17)21/h1-3,6-9H,4-5,10-13H2/b20-19+	PAQKOPZJPIUXOL-FMQUCBEESA-N
CHEMBL518440	590858	C1CN2CCCC2=C(C1)N=Nc3cccc4ccccc34	InChI=1S/C18H19N3/c1-2-8-15-14(6-1)7-3-9-16(15)19-20-17-10-4-12-21-13-5-11-18(17)21/h1-3,6-9H,4-5,10-13H2/b20-19-	PAQKOPZJPIUXOL-VXPUYCOJSA-N
CHEMBL1214816	786673	C1CN2CCCC2=C(C1)N=Nc3nncc4ccccc34	InChI=1S/C16H17N5/c1-2-6-13-12(5-1)11-17-19-16(13)20-18-14-7-3-9-21-10-4-8-15(14)21/h1-2,5-6,11H,3-4,7-10H2/b20-18+	JFWIKLDJHSDSDP-CZIZESTLSA-N
CHEMBL1615576	1138527	C1CN2CCCC2=C(C1)N=Nc3nncc4ccccc34	InChI=1S/C16H17N5/c1-2-6-13-12(5-1)11-17-19-16(13)20-18-14-7-3-9-21-10-4-8-15(14)21/h1-2,5-6,11H,3-4,7-10H2	JFWIKLDJHSDSDP-UHFFFAOYSA-N
CHEMBL1162936	744467	C1CN(C[C@@H]2NC[C@H]12)c3cncnc3	InChI=1S/C10H14N4/c1-2-14(6-10-8(1)3-13-10)9-4-11-7-12-5-9/h4-5,7-8,10,13H,1-3,6H2/t8-,10-/m1/s1	GRDPSHQHKQFSDX-PSASIEDQSA-N
CHEMBL375377	465154	C1CN(C[C@@H]2NC[C@H]12)c3cncnc3	InChI=1S/C10H14N4/c1-2-14(6-10-8(1)3-13-10)9-4-11-7-12-5-9/h4-5,7-8,10,13H,1-3,6H2/t8-,10-/m0/s1	GRDPSHQHKQFSDX-WPRPVWTQSA-N
CHEMBL460673	547365	C1CN([C@@H](C[C@@H]1OC(c2ccccc2)c3ccccc3)c4ccccc4)c5ccccc5	InChI=1S/C30H29NO/c1-5-13-24(14-6-1)29-23-28(21-22-31(29)27-19-11-4-12-20-27)32-30(25-15-7-2-8-16-25)26-17-9-3-10-18-26/h1-20,28-30H,21-23H2/t28-,29+/m0/s1	ILDWELVCCUZQLD-URLMMPGGSA-N
CHEMBL460874	547366	C1CN([C@@H](C[C@@H]1OC(c2ccccc2)c3ccccc3)c4ccccc4)c5ccccc5	InChI=1S/C30H29NO/c1-5-13-24(14-6-1)29-23-28(21-22-31(29)27-19-11-4-12-20-27)32-30(25-15-7-2-8-16-25)26-17-9-3-10-18-26/h1-20,28-30H,21-23H2/t28-,29-/m0/s1	ILDWELVCCUZQLD-VMPREFPWSA-N
CHEMBL476356	590819	C1CO[C@H](CN1)[C@H](Oc2ccccc2C3CC3)c4ccccc4	InChI=1S/C20H23NO2/c1-2-6-16(7-3-1)20(19-14-21-12-13-22-19)23-18-9-5-4-8-17(18)15-10-11-15/h1-9,15,19-21H,10-14H2/t19-,20-/m0/s1	NVJYGIYRPBUKCC-PMACEKPBSA-N
CHEMBL478876	590820	C1CO[C@H](CN1)[C@H](Oc2ccccc2C3CC3)c4ccccc4	InChI=1S/C20H23NO2/c1-2-6-16(7-3-1)20(19-14-21-12-13-22-19)23-18-9-5-4-8-17(18)15-10-11-15/h1-9,15,19-21H,10-14H2/t19-,20+/m1/s1	NVJYGIYRPBUKCC-UXHICEINSA-N
CHEMBL1178830	752780	C1Nc2cc[n+](Cc3cccc(C[n+]4ccc(NCc5ccc1cc5)c6ccccc46)c3)c7ccccc27	InChI=1S/C34H28N4/c1-3-10-33-29(8-1)31-16-18-37(33)23-27-6-5-7-28(20-27)24-38-19-17-32(30-9-2-4-11-34(30)38)36-22-26-14-12-25(13-15-26)21-35-31/h1-20H,21-24H2/p+2	HZWVJPDDZQOYGA-UHFFFAOYSA-P
CHEMBL117908	291797	C1Nc2cc[n+](Cc3cccc(C[n+]4ccc(NCc5ccc1cc5)c6ccccc46)c3)c7ccccc27	InChI=1S/C34H28N4/c1-3-10-33-29(8-1)31-16-18-37(33)23-27-6-5-7-28(20-27)24-38-19-17-32(30-9-2-4-11-34(30)38)36-22-26-14-12-25(13-15-26)21-35-31/h1-20H,21-24H2/p+2/b35-31+,36-32+	HZWVJPDDZQOYGA-QUTRQNJUSA-P
CHEMBL1898104	1338675	C1Oc2ccc(\C=C\c3cnc4ccccc4n3)cc2O1	InChI=1S/C17H12N2O2/c1-2-4-15-14(3-1)18-10-13(19-15)7-5-12-6-8-16-17(9-12)21-11-20-16/h1-10H,11H2	LGIOSNXCCIPHHL-UHFFFAOYSA-N
CHEMBL1901061	1341632	C1Oc2ccc(\C=C\c3cnc4ccccc4n3)cc2O1	InChI=1S/C17H12N2O2/c1-2-4-15-14(3-1)18-10-13(19-15)7-5-12-6-8-16-17(9-12)21-11-20-16/h1-10H,11H2/b7-5+	LGIOSNXCCIPHHL-FNORWQNLSA-N
CHEMBL1397305	921189	CC12CCC(CC1)C(C)(C)O2	InChI=1S/C10H18O/c1-9(2)8-4-6-10(3,11-9)7-5-8/h8H,4-7H2,1-3H3/t8?,10-	WEEGYLXZBRQIMU-GDGYMVOYSA-N
CHEMBL485259	584235	CC12CCC(CC1)C(C)(C)O2	InChI=1S/C10H18O/c1-9(2)8-4-6-10(3,11-9)7-5-8/h8H,4-7H2,1-3H3	WEEGYLXZBRQIMU-UHFFFAOYSA-N
CHEMBL1314768	838652	CC12CC(C)(C(CCc3occc3)CC1=O)C(=C2)\C=C\CCc4occc4	InChI=1S/C24H28O3/c1-23-16-19(7-3-4-8-20-9-5-13-26-20)24(2,17-23)18(15-22(23)25)11-12-21-10-6-14-27-21/h3,5-7,9-10,13-14,16,18H,4,8,11-12,15,17H2,1-2H3/b7-3+	HSYVZZKTEPXIFY-XVNBXDOJSA-N
CHEMBL1708697	1189428	CC12CC(C)(C(CCc3occc3)CC1=O)C(=C2)\C=C\CCc4occc4	InChI=1S/C24H28O3/c1-23-16-19(7-3-4-8-20-9-5-13-26-20)24(2,17-23)18(15-22(23)25)11-12-21-10-6-14-27-21/h3,5-7,9-10,13-14,16,18H,4,8,11-12,15,17H2,1-2H3	HSYVZZKTEPXIFY-UHFFFAOYSA-N
CHEMBL558835	665690	C[C@@]12CCC[C@@](C)([C@@H]1C[C@@H](O)[C@@]34C[C@H](CC[C@H]23)C(=C)C4)C(=O)O[C@@H]5O[C@@H](CO)[C@@H](O)[C@@H](O)[C@@H]5O	InChI=1S/C26H40O8/c1-13-10-26-11-14(13)5-6-16(26)24(2)7-4-8-25(3,17(24)9-18(26)28)23(32)34-22-21(31)20(30)19(29)15(12-27)33-22/h14-22,27-31H,1,4-12H2,2-3H3/t14-,15+,16-,17-,18-,19+,20-,21+,22-,24-,25+,26-/m0/s1	TUMAVTPFEIQOKS-LOYIZGHZSA-N
CHEMBL560381	658572	C[C@@]12CCC[C@@](C)([C@@H]1C[C@@H](O)[C@@]34C[C@H](CC[C@H]23)C(=C)C4)C(=O)O[C@@H]5O[C@@H](CO)[C@@H](O)[C@@H](O)[C@@H]5O	InChI=1S/C26H40O8/c1-13-10-26-11-14(13)5-6-16(26)24(2)7-4-8-25(3,17(24)9-18(26)28)23(32)34-22-21(31)20(30)19(29)15(12-27)33-22/h14-22,27-31H,1,4-12H2,2-3H3/t14-,15+,16-,17-,18+,19+,20-,21+,22-,24-,25+,26-/m0/s1	TUMAVTPFEIQOKS-RXVOYGRLSA-N
CHEMBL550713	663888	C[C@@]12CCC[C@@](C)([C@@H]1[C@@H](O)[C@@H](O)[C@@]34C[C@H](CC[C@H]23)[C@@](O)(CO)C4)C(=O)O	InChI=1S/C20H32O6/c1-17-6-3-7-18(2,16(24)25)14(17)13(22)15(23)19-8-11(4-5-12(17)19)20(26,9-19)10-21/h11-15,21-23,26H,3-10H2,1-2H3,(H,24,25)/t11-,12-,13-,14-,15-,17-,18+,19+,20-/m0/s1	ANVKISRMXPTBPA-CNJUSNFLSA-N
CHEMBL564789	656846	C[C@@]12CCC[C@@](C)([C@@H]1[C@@H](O)[C@@H](O)[C@@]34C[C@H](CC[C@H]23)[C@@](O)(CO)C4)C(=O)O	InChI=1S/C20H32O6/c1-17-6-3-7-18(2,16(24)25)14(17)13(22)15(23)19-8-11(4-5-12(17)19)20(26,9-19)10-21/h11-15,21-23,26H,3-10H2,1-2H3,(H,24,25)/t11-,12-,13-,14-,15-,17-,18+,19+,20+/m0/s1	ANVKISRMXPTBPA-YGYJMNQSSA-N
CHEMBL1162	287962	C[C@]12CC[C@H]3[C@@H](CCC4=CC(=O)CC[C@H]34)[C@@H]1CC[C@@]2(O)C#C	InChI=1S/C20H26O2/c1-3-20(22)11-9-18-17-6-4-13-12-14(21)5-7-15(13)16(17)8-10-19(18,20)2/h1,12,15-18,22H,4-11H2,2H3/t15-,16+,17+,18-,19-,20-/m0/s1	VIKNJXKGJWUCNN-XGXHKTLJSA-N
CHEMBL1628280	1151171	C[C@]12CC[C@H]3[C@@H](CCC4=CC(=O)CC[C@H]34)[C@@H]1CC[C@@]2(O)C#C	InChI=1S/C20H26O2/c1-3-20(22)11-9-18-17-6-4-13-12-14(21)5-7-15(13)16(17)8-10-19(18,20)2/h1,12,15-18,22H,4-11H2,2H3/t15-,16+,17+,18-,19-,20-/m0/s1	VIKNJXKGJWUCNN-XGXHKTLJSA-N
CHEMBL111792	279998	C[C@]12CC[C@@H](O)C[C@H]1CCC3C2CC[C@@]4(C)C3CCCN4C(=O)C(F)(F)F	InChI=1S/C21H32F3NO2/c1-19-9-7-14(26)12-13(19)5-6-15-16(19)8-10-20(2)17(15)4-3-11-25(20)18(27)21(22,23)24/h13-17,26H,3-12H2,1-2H3/t13-,14+,15?,16?,17?,19-,20-/m0/s1	KAIIHWJRRCUXFV-FVUADLNBSA-N
CHEMBL321866	280017	C[C@]12CC[C@@H](O)C[C@H]1CCC3C2CC[C@@]4(C)C3CCCN4C(=O)C(F)(F)F	InChI=1S/C21H32F3NO2/c1-19-9-7-14(26)12-13(19)5-6-15-16(19)8-10-20(2)17(15)4-3-11-25(20)18(27)21(22,23)24/h13-17,26H,3-12H2,1-2H3/t13-,14-,15?,16?,17?,19+,20+/m1/s1	KAIIHWJRRCUXFV-RXLWDBQRSA-N
CHEMBL107980	279445	C[C@]12CC[C@@H](O)C[C@H]1CCC3C2CC[C@@]4(C)C3CCCN4C(=O)CO	InChI=1S/C21H35NO3/c1-20-9-7-15(24)12-14(20)5-6-16-17(20)8-10-21(2)18(16)4-3-11-22(21)19(25)13-23/h14-18,23-24H,3-13H2,1-2H3/t14-,15-,16?,17?,18?,20+,21+/m1/s1	IYNUMSDTEUGDSE-HMNOPTAMSA-N
CHEMBL108614	279538	C[C@]12CC[C@@H](O)C[C@H]1CCC3C2CC[C@@]4(C)C3CCCN4C(=O)CO	InChI=1S/C21H35NO3/c1-20-9-7-15(24)12-14(20)5-6-16-17(20)8-10-21(2)18(16)4-3-11-22(21)19(25)13-23/h14-18,23-24H,3-13H2,1-2H3/t14-,15+,16?,17?,18?,20-,21-/m0/s1	IYNUMSDTEUGDSE-AMWCYYRJSA-N
CHEMBL1546803	1070687	Cc1cc2ccccn2c1C(=O)c3ccc(N\N=C\c4ccc(cc4)C(=O)O)c(c3)[N+](=O)[O-]	InChI=1S/C24H18N4O5/c1-15-12-19-4-2-3-11-27(19)22(15)23(29)18-9-10-20(21(13-18)28(32)33)26-25-14-16-5-7-17(8-6-16)24(30)31/h2-14,26H,1H3,(H,30,31)	ROFRNQAKVQSCNE-UHFFFAOYSA-N
CHEMBL1735048	1215779	Cc1cc2ccccn2c1C(=O)c3ccc(N\N=C\c4ccc(cc4)C(=O)O)c(c3)[N+](=O)[O-]	InChI=1S/C24H18N4O5/c1-15-12-19-4-2-3-11-27(19)22(15)23(29)18-9-10-20(21(13-18)28(32)33)26-25-14-16-5-7-17(8-6-16)24(30)31/h2-14,26H,1H3,(H,30,31)/b25-14+	ROFRNQAKVQSCNE-AFUMVMLFSA-N
CHEMBL1407202	931086	Cc1cc2nc3S\C(=C\c4oc(cc4)c5ccccc5C(=O)O)\C(=O)n3c2cc1C	InChI=1S/C23H16N2O4S/c1-12-9-17-18(10-13(12)2)25-21(26)20(30-23(25)24-17)11-14-7-8-19(29-14)15-5-3-4-6-16(15)22(27)28/h3-11H,1-2H3,(H,27,28)	UYYLCRHWINADHX-UHFFFAOYSA-N
CHEMBL1530080	1053964	Cc1cc2nc3S\C(=C\c4oc(cc4)c5ccccc5C(=O)O)\C(=O)n3c2cc1C	InChI=1S/C23H16N2O4S/c1-12-9-17-18(10-13(12)2)25-21(26)20(30-23(25)24-17)11-14-7-8-19(29-14)15-5-3-4-6-16(15)22(27)28/h3-11H,1-2H3,(H,27,28)/b20-11+	UYYLCRHWINADHX-RGVLZGJSSA-N
CHEMBL1441976	965860	Cc1cc2nc(\C=C\c3nc4cc(C)c(C)cc4[nH]3)[nH]c2cc1C	InChI=1S/C20H20N4/c1-11-7-15-16(8-12(11)2)22-19(21-15)5-6-20-23-17-9-13(3)14(4)10-18(17)24-20/h5-10H,1-4H3,(H,21,22)(H,23,24)	JAWGKAWMDVYUQA-UHFFFAOYSA-N
CHEMBL1688693	1176432	Cc1cc2nc(\C=C\c3nc4cc(C)c(C)cc4[nH]3)[nH]c2cc1C	InChI=1S/C20H20N4/c1-11-7-15-16(8-12(11)2)22-19(21-15)5-6-20-23-17-9-13(3)14(4)10-18(17)24-20/h5-10H,1-4H3,(H,21,22)(H,23,24)/b6-5+	JAWGKAWMDVYUQA-AATRIKPKSA-N
CHEMBL1338507	862391	Cc1cc(Br)ccc1SCC(=O)OC\C(=C(/C#N)\c2nc3ccccc3[nH]2)\O	InChI=1S/C20H16BrN3O3S/c1-12-8-13(21)6-7-18(12)28-11-19(26)27-10-17(25)14(9-22)20-23-15-4-2-3-5-16(15)24-20/h2-8,25H,10-11H2,1H3,(H,23,24)/b17-14-	KLQMOTDOHCDICI-VKAVYKQESA-N
CHEMBL1879849	1320420	Cc1cc(Br)ccc1SCC(=O)OC\C(=C(/C#N)\c2nc3ccccc3[nH]2)\O	InChI=1S/C20H16BrN3O3S/c1-12-8-13(21)6-7-18(12)28-11-19(26)27-10-17(25)14(9-22)20-23-15-4-2-3-5-16(15)24-20/h2-8,25H,10-11H2,1H3,(H,23,24)	KLQMOTDOHCDICI-UHFFFAOYSA-N
CHEMBL550770	665082	CC1=C(C)C2=C(C[C@@]3(O2)C(=C[C@H](O)[C@H]4[C@@]5(C)C=CC(=O)C=C(C)[C@@H]5CC[C@]34C)C)C(=O)O1	InChI=1S/C27H32O5/c1-14-11-18(28)7-9-25(5)20(14)8-10-26(6)23(25)21(29)12-15(2)27(26)13-19-22(32-27)16(3)17(4)31-24(19)30/h7,9,11-12,20-21,23,29H,8,10,13H2,1-6H3/t20-,21+,23+,25-,26+,27-/m0/s1	JTYNVLZPECDEQA-KHLKASDESA-N
CHEMBL560764	658026	CC1=C(C)C2=C(C[C@@]3(O2)C(=C[C@H](O)[C@H]4[C@@]5(C)C=CC(=O)C=C(C)[C@@H]5CC[C@]34C)C)C(=O)O1	InChI=1S/C27H32O5/c1-14-11-18(28)7-9-25(5)20(14)8-10-26(6)23(25)21(29)12-15(2)27(26)13-19-22(32-27)16(3)17(4)31-24(19)30/h7,9,11-12,20-21,23,29H,8,10,13H2,1-6H3/t20-,21-,23+,25-,26+,27-/m0/s1	JTYNVLZPECDEQA-RLHAFYHFSA-N
CHEMBL1186431	760381	Cc1ccc2nc(NC(=O)c3ccc(Cl)cc3)nc(N[C@@H]4CCCC[C@@H]4NC(=N)N)c2c1	InChI=1S/C23H26ClN7O/c1-13-6-11-17-16(12-13)20(27-18-4-2-3-5-19(18)28-22(25)26)30-23(29-17)31-21(32)14-7-9-15(24)10-8-14/h6-12,18-19H,2-5H2,1H3,(H4,25,26,28)(H2,27,29,30,31,32)/t18-,19+/m1/s1	QMDMBZRAKLLSDM-MOPGFXCFSA-N
CHEMBL562099	656187	Cc1ccc2nc(NC(=O)c3ccc(Cl)cc3)nc(N[C@@H]4CCCC[C@@H]4NC(=N)N)c2c1	InChI=1S/C23H26ClN7O/c1-13-6-11-17-16(12-13)20(27-18-4-2-3-5-19(18)28-22(25)26)30-23(29-17)31-21(32)14-7-9-15(24)10-8-14/h6-12,18-19H,2-5H2,1H3,(H4,25,26,28)(H2,27,29,30,31,32)/t18-,19+/m0/s1	QMDMBZRAKLLSDM-RBUKOAKNSA-N
CHEMBL119345	294033	Cc1ccc2[nH]c(O)c(N=NC(=N)S)c2c1	InChI=1S/C10H10N4OS/c1-5-2-3-7-6(4-5)8(9(15)12-7)13-14-10(11)16/h2-4,12,15H,1H3,(H2,11,16)/b14-13+	QSUCWNNIVUZPCI-BUHFOSPRSA-N
CHEMBL1504423	1028307	Cc1ccc2[nH]c(O)c(N=NC(=N)S)c2c1	InChI=1S/C10H10N4OS/c1-5-2-3-7-6(4-5)8(9(15)12-7)13-14-10(11)16/h2-4,12,15H,1H3,(H2,11,16)	QSUCWNNIVUZPCI-UHFFFAOYSA-N
CHEMBL546657	635210	Cc1c(C)c2O[C@](C)(CCc2c(C)c1O)C(=O)N3CCC(CN4CCC(CC4)c5c[nH]c6ccccc56)CC3	InChI=1S/C33H43N3O3/c1-21-22(2)31-26(23(3)30(21)37)9-14-33(4,39-31)32(38)36-17-10-24(11-18-36)20-35-15-12-25(13-16-35)28-19-34-29-8-6-5-7-27(28)29/h5-8,19,24-25,34,37H,9-18,20H2,1-4H3/t33-/m1/s1	QQSRLTFRRAMEFT-MGBGTMOVSA-N
CHEMBL546873	635211	Cc1c(C)c2O[C@](C)(CCc2c(C)c1O)C(=O)N3CCC(CN4CCC(CC4)c5c[nH]c6ccccc56)CC3	InChI=1S/C33H43N3O3/c1-21-22(2)31-26(23(3)30(21)37)9-14-33(4,39-31)32(38)36-17-10-24(11-18-36)20-35-15-12-25(13-16-35)28-19-34-29-8-6-5-7-27(28)29/h5-8,19,24-25,34,37H,9-18,20H2,1-4H3/t33-/m0/s1	QQSRLTFRRAMEFT-XIFFEERXSA-N
CHEMBL1797224	1260281	CC1=CC(=C(Br)C(=O)N1c2cccc(c2)C(=O)N)OCc3ccc(F)cc3F	InChI=1S/C20H15BrF2N2O3/c1-11-7-17(28-10-13-5-6-14(22)9-16(13)23)18(21)20(27)25(11)15-4-2-3-12(8-15)19(24)26/h2-9H,10H2,1H3,(H2,24,26)	SFIVNQRKHWCDQO-UHFFFAOYSA-N
CHEMBL1802631	1263718	CC1=CC(=C(Br)C(=O)N1c2cccc(c2)C(=O)N)OCc3ccc(F)cc3F	InChI=1S/C20H15BrF2N2O3/c1-11-7-17(28-10-13-5-6-14(22)9-16(13)23)18(21)20(27)25(11)15-4-2-3-12(8-15)19(24)26/h2-9H,10H2,1H3,(H2,24,26)	SFIVNQRKHWCDQO-UHFFFAOYSA-N
CHEMBL1325592	849476	CC1=C(C=C)c2cc3[nH]c(cc4nc(cc5[nH]c(cc1n2)C(=C5C)C=C)c(C)c4CCC(=O)O)c(CCC(=O)O)c3C	InChI=1S/C34H34N4O4/c1-7-21-17(3)25-13-26-19(5)23(9-11-33(39)40)31(37-26)16-32-24(10-12-34(41)42)20(6)28(38-32)15-30-22(8-2)18(4)27(36-30)14-29(21)35-25/h7-8,13-16,35,38H,1-2,9-12H2,3-6H3,(H,39,40)(H,41,42)/b25-13-,26-13-,27-14-,28-15-,29-14-,30-15-,31-16-,32-16-	KSFOVUSSGSKXFI-UJJXFSCMSA-N
CHEMBL1902701	1343272	CC1=C(C=C)c2cc3[nH]c(cc4nc(cc5[nH]c(cc1n2)C(=C5C)C=C)c(C)c4CCC(=O)O)c(CCC(=O)O)c3C	InChI=1S/C34H34N4O4/c1-7-21-17(3)25-13-26-19(5)23(9-11-33(39)40)31(37-26)16-32-24(10-12-34(41)42)20(6)28(38-32)15-30-22(8-2)18(4)27(36-30)14-29(21)35-25/h7-8,13-16,35,38H,1-2,9-12H2,3-6H3,(H,39,40)(H,41,42)/b25-13-,26-13+,27-14?,28-15-,29-14?,30-15-,31-16+,32-16-	KSFOVUSSGSKXFI-DBYUVHLJSA-N
CHEMBL388727	475371	C\C\1=C/CC[C@@]2(C)O[C@@H]2[C@H]3OC(=O)C(=C)[C@@H]3CC1	InChI=1S/C15H20O3/c1-9-5-4-8-15(3)13(18-15)12-11(7-6-9)10(2)14(16)17-12/h5,11-13H,2,4,6-8H2,1,3H3/b9-5+/t11-,12-,13+,15+/m0/s1	KTEXNACQROZXEV-PVLRGYAZSA-N
CHEMBL465158	563369	C\C\1=C/CC[C@@]2(C)O[C@@H]2[C@H]3OC(=O)C(=C)[C@@H]3CC1	InChI=1S/C15H20O3/c1-9-5-4-8-15(3)13(18-15)12-11(7-6-9)10(2)14(16)17-12/h5,11-13H,2,4,6-8H2,1,3H3/b9-5-/t11-,12-,13+,15+/m0/s1	KTEXNACQROZXEV-ZRPLFPEYSA-N
CHEMBL1446403	970287	Cc1cc(\C=C/2\Sc3nc4ccccc4n3C2=O)c(C)n1c5ccccn5	InChI=1S/C21H16N4OS/c1-13-11-15(14(2)24(13)19-9-5-6-10-22-19)12-18-20(26)25-17-8-4-3-7-16(17)23-21(25)27-18/h3-12H,1-2H3	GJBWPMBFDLDCDX-UHFFFAOYSA-N
CHEMBL1884996	1325567	Cc1cc(\C=C/2\Sc3nc4ccccc4n3C2=O)c(C)n1c5ccccn5	InChI=1S/C21H16N4OS/c1-13-11-15(14(2)24(13)19-9-5-6-10-22-19)12-18-20(26)25-17-8-4-3-7-16(17)23-21(25)27-18/h3-12H,1-2H3/b18-12+	GJBWPMBFDLDCDX-LDADJPATSA-N
CHEMBL1814635	1269680	Cc1cc(CC2SC(=O)NC2=O)cc(C)c1O	InChI=1S/C12H13NO3S/c1-6-3-8(4-7(2)10(6)14)5-9-11(15)13-12(16)17-9/h3-4,9,14H,5H2,1-2H3,(H,13,15,16)	OOTSAFIQXKKJRR-UHFFFAOYSA-N
CHEMBL1823802	1273896	Cc1cc(CC2SC(=O)NC2=O)cc(C)c1O	InChI=1S/C12H13NO3S/c1-6-3-8(4-7(2)10(6)14)5-9-11(15)13-12(16)17-9/h3-4,9,14H,5H2,1-2H3,(H,13,15,16)	OOTSAFIQXKKJRR-UHFFFAOYSA-N
CHEMBL1800911	1261980	Cc1ccc(cc1c2ccc3c(NC(=O)C34CCCC4)c2)C(=O)NC5CC5	InChI=1S/C23H24N2O2/c1-14-4-5-16(21(26)24-17-7-8-17)12-18(14)15-6-9-19-20(13-15)25-22(27)23(19)10-2-3-11-23/h4-6,9,12-13,17H,2-3,7-8,10-11H2,1H3,(H,24,26)(H,25,27)	WMXJYEDCJIDCNY-UHFFFAOYSA-N
CHEMBL1825142	1275250	Cc1ccc(cc1c2ccc3c(NC(=O)C34CCCC4)c2)C(=O)NC5CC5	InChI=1S/C23H24N2O2/c1-14-4-5-16(21(26)24-17-7-8-17)12-18(14)15-6-9-19-20(13-15)25-22(27)23(19)10-2-3-11-23/h4-6,9,12-13,17H,2-3,7-8,10-11H2,1H3,(H,24,26)(H,25,27)	WMXJYEDCJIDCNY-UHFFFAOYSA-N
CHEMBL1800912	1261981	Cc1ccc(cc1c2ccc3c(NC(=O)C34CCCCC4)c2)C(=O)NC5CC5	InChI=1S/C24H26N2O2/c1-15-5-6-17(22(27)25-18-8-9-18)13-19(15)16-7-10-20-21(14-16)26-23(28)24(20)11-3-2-4-12-24/h5-7,10,13-14,18H,2-4,8-9,11-12H2,1H3,(H,25,27)(H,26,28)	ADYVYUZAGLIZLH-UHFFFAOYSA-N
CHEMBL1825143	1275251	Cc1ccc(cc1c2ccc3c(NC(=O)C34CCCCC4)c2)C(=O)NC5CC5	InChI=1S/C24H26N2O2/c1-15-5-6-17(22(27)25-18-8-9-18)13-19(15)16-7-10-20-21(14-16)26-23(28)24(20)11-3-2-4-12-24/h5-7,10,13-14,18H,2-4,8-9,11-12H2,1H3,(H,25,27)(H,26,28)	ADYVYUZAGLIZLH-UHFFFAOYSA-N
CHEMBL1348791	872675	Cc1ccc(cc1)c2cc([nH]n2)C(=O)N\N=C\c3c(C)nn(c3C)c4ccccc4	InChI=1S/C23H22N6O/c1-15-9-11-18(12-10-15)21-13-22(26-25-21)23(30)27-24-14-20-16(2)28-29(17(20)3)19-7-5-4-6-8-19/h4-14H,1-3H3,(H,25,26)(H,27,30)	APDFJFYLDIALBR-UHFFFAOYSA-N
CHEMBL1407944	931828	Cc1ccc(cc1)c2cc([nH]n2)C(=O)N\N=C\c3c(C)nn(c3C)c4ccccc4	InChI=1S/C23H22N6O/c1-15-9-11-18(12-10-15)21-13-22(26-25-21)23(30)27-24-14-20-16(2)28-29(17(20)3)19-7-5-4-6-8-19/h4-14H,1-3H3,(H,25,26)(H,27,30)/b24-14+	APDFJFYLDIALBR-ZVHZXABRSA-N
CHEMBL1422126	946010	Cc1ccc(cc1)c2nn(cc2\C=N\NC(=O)c3oc(Br)cc3)c4ccccc4	InChI=1S/C22H17BrN4O2/c1-15-7-9-16(10-8-15)21-17(14-27(26-21)18-5-3-2-4-6-18)13-24-25-22(28)19-11-12-20(23)29-19/h2-14H,1H3,(H,25,28)	LZSQIAUJZAMIJA-UHFFFAOYSA-N
CHEMBL1881714	1322285	Cc1ccc(cc1)c2nn(cc2\C=N\NC(=O)c3oc(Br)cc3)c4ccccc4	InChI=1S/C22H17BrN4O2/c1-15-7-9-16(10-8-15)21-17(14-27(26-21)18-5-3-2-4-6-18)13-24-25-22(28)19-11-12-20(23)29-19/h2-14H,1H3,(H,25,28)/b24-13+	LZSQIAUJZAMIJA-ZMOGYAJESA-N
CHEMBL552360	664883	Cc1ccc(cc1)[C@@H]2C\C(=N/OCc3ccccc3)\C[C@@H](S2)c4ccc(C)cc4	InChI=1S/C26H27NOS/c1-19-8-12-22(13-9-19)25-16-24(27-28-18-21-6-4-3-5-7-21)17-26(29-25)23-14-10-20(2)11-15-23/h3-15,25-26H,16-18H2,1-2H3/b27-24-/t25-,26+/m0/s1	IRODRFJPWGTNAP-HCUXQVBUSA-N
CHEMBL561957	657798	Cc1ccc(cc1)[C@@H]2C\C(=N/OCc3ccccc3)\C[C@@H](S2)c4ccc(C)cc4	InChI=1S/C26H27NOS/c1-19-8-12-22(13-9-19)25-16-24(27-28-18-21-6-4-3-5-7-21)17-26(29-25)23-14-10-20(2)11-15-23/h3-15,25-26H,16-18H2,1-2H3/t25-,26-/m0/s1	IRODRFJPWGTNAP-UIOOFZCWSA-N
CHEMBL503783	557139	Cc1cccc(c1C(=O)N2Cc3ccccc3C[C@@H]2CO)n4nc(cc4C)C(=O)N(c5ccccc5)c6ccccc6	InChI=1S/C35H32N4O3/c1-24-12-11-19-32(33(24)35(42)37-22-27-14-10-9-13-26(27)21-30(37)23-40)39-25(2)20-31(36-39)34(41)38(28-15-5-3-6-16-28)29-17-7-4-8-18-29/h3-20,30,40H,21-23H2,1-2H3/t30-/m1/s1	PKQWGZFPCGTPLJ-SSEXGKCCSA-N
CHEMBL508211	557140	Cc1cccc(c1C(=O)N2Cc3ccccc3C[C@@H]2CO)n4nc(cc4C)C(=O)N(c5ccccc5)c6ccccc6	InChI=1S/C35H32N4O3/c1-24-12-11-19-32(33(24)35(42)37-22-27-14-10-9-13-26(27)21-30(37)23-40)39-25(2)20-31(36-39)34(41)38(28-15-5-3-6-16-28)29-17-7-4-8-18-29/h3-20,30,40H,21-23H2,1-2H3/t30-/m0/s1	PKQWGZFPCGTPLJ-PMERELPUSA-N
CHEMBL1506127	1030011	Cc1ccccc1C(=O)Nc2cccc(c2)C(=O)N\N=C\c3cc(Cl)cc(c3O)[N+](=O)[O-]	InChI=1S/C22H17ClN4O5/c1-13-5-2-3-8-18(13)22(30)25-17-7-4-6-14(10-17)21(29)26-24-12-15-9-16(23)11-19(20(15)28)27(31)32/h2-12,28H,1H3,(H,25,30)(H,26,29)	BNBJEPHFXKGULO-UHFFFAOYSA-N
CHEMBL1904459	1345030	Cc1ccccc1C(=O)Nc2cccc(c2)C(=O)N\N=C\c3cc(Cl)cc(c3O)[N+](=O)[O-]	InChI=1S/C22H17ClN4O5/c1-13-5-2-3-8-18(13)22(30)25-17-7-4-6-14(10-17)21(29)26-24-12-15-9-16(23)11-19(20(15)28)27(31)32/h2-12,28H,1H3,(H,25,30)(H,26,29)/b24-12+	BNBJEPHFXKGULO-WYMPLXKRSA-N
CHEMBL1462079	985963	Cc1ccccc1C(=O)Nc2nnc(CC(=O)N\N=C\c3cn(Cc4ccccc4)c5ccccc35)s2	InChI=1S/C28H24N6O2S/c1-19-9-5-6-12-22(19)27(36)30-28-33-32-26(37-28)15-25(35)31-29-16-21-18-34(17-20-10-3-2-4-11-20)24-14-8-7-13-23(21)24/h2-14,16,18H,15,17H2,1H3,(H,31,35)(H,30,33,36)	DCVQTLICMACMOB-UHFFFAOYSA-N
CHEMBL1890400	1330971	Cc1ccccc1C(=O)Nc2nnc(CC(=O)N\N=C\c3cn(Cc4ccccc4)c5ccccc35)s2	InChI=1S/C28H24N6O2S/c1-19-9-5-6-12-22(19)27(36)30-28-33-32-26(37-28)15-25(35)31-29-16-21-18-34(17-20-10-3-2-4-11-20)24-14-8-7-13-23(21)24/h2-14,16,18H,15,17H2,1H3,(H,31,35)(H,30,33,36)/b29-16+	DCVQTLICMACMOB-MUFRIFMGSA-N
CHEMBL1324990	848874	Cc1ccc(cc1)C(=O)N\N=C\c2ccc(s2)[N+](=O)[O-]	InChI=1S/C13H11N3O3S/c1-9-2-4-10(5-3-9)13(17)15-14-8-11-6-7-12(20-11)16(18)19/h2-8H,1H3,(H,15,17)	LJGPYHAVJULZAE-UHFFFAOYSA-N
CHEMBL482116	568307	Cc1ccc(cc1)C(=O)N\N=C\c2ccc(s2)[N+](=O)[O-]	InChI=1S/C13H11N3O3S/c1-9-2-4-10(5-3-9)13(17)15-14-8-11-6-7-12(20-11)16(18)19/h2-8H,1H3,(H,15,17)/b14-8+	LJGPYHAVJULZAE-RIYZIHGNSA-N
CHEMBL1603089	1126973	Cc1c(cccc1C(=O)O)\N=C\c2cc(Br)cc(Br)c2O	InChI=1S/C15H11Br2NO3/c1-8-11(15(20)21)3-2-4-13(8)18-7-9-5-10(16)6-12(17)14(9)19/h2-7,19H,1H3,(H,20,21)	ARODOYFAWYMBKK-UHFFFAOYSA-N
CHEMBL492886	569928	Cc1c(cccc1C(=O)O)\N=C\c2cc(Br)cc(Br)c2O	InChI=1S/C15H11Br2NO3/c1-8-11(15(20)21)3-2-4-13(8)18-7-9-5-10(16)6-12(17)14(9)19/h2-7,19H,1H3,(H,20,21)/b18-7+	ARODOYFAWYMBKK-CNHKJKLMSA-N
CHEMBL1825043	1275150	C(c1ccccc1)n2cc(nn2)c3ccccc3	InChI=1S/C15H13N3/c1-3-7-13(8-4-1)11-18-12-15(16-17-18)14-9-5-2-6-10-14/h1-10,12H,11H2	GANAQXGHGKBVKP-UHFFFAOYSA-N
CHEMBL1835242	1279294	C(c1ccccc1)n2cc(nn2)c3ccccc3	InChI=1S/C15H13N3/c1-3-7-13(8-4-1)11-18-12-15(16-17-18)14-9-5-2-6-10-14/h1-10,12H,11H2	GANAQXGHGKBVKP-UHFFFAOYSA-N
CHEMBL1352265	876149	Cc1ccccc1N2C(=Nc3ccccc3C2=O)\C=C\c4ccccn4	InChI=1S/C22H17N3O/c1-16-8-2-5-12-20(16)25-21(14-13-17-9-6-7-15-23-17)24-19-11-4-3-10-18(19)22(25)26/h2-15H,1H3	MYGZNGAHFWOCLI-UHFFFAOYSA-N
CHEMBL51620	179218	Cc1ccccc1N2C(=Nc3ccccc3C2=O)\C=C\c4ccccn4	InChI=1S/C22H17N3O/c1-16-8-2-5-12-20(16)25-21(14-13-17-9-6-7-15-23-17)24-19-11-4-3-10-18(19)22(25)26/h2-15H,1H3/b14-13+	MYGZNGAHFWOCLI-BUHFOSPRSA-N
CHEMBL1519071	1042955	Cc1ccc(cc1)\N=C\2/SSN=C2Cl	InChI=1S/C9H7ClN2S2/c1-6-2-4-7(5-3-6)11-9-8(10)12-14-13-9/h2-5H,1H3	NMXUDKKDUSZJDB-UHFFFAOYSA-N
CHEMBL1728993	1209724	Cc1ccc(cc1)\N=C\2/SSN=C2Cl	InChI=1S/C9H7ClN2S2/c1-6-2-4-7(5-3-6)11-9-8(10)12-14-13-9/h2-5H,1H3/b11-9-	NMXUDKKDUSZJDB-LUAWRHEFSA-N
CHEMBL1387099	910983	Cc1ccccc1NC(=O)CCC(=O)N\N=C\c2c[nH]c3ccccc23	InChI=1S/C20H20N4O2/c1-14-6-2-4-8-17(14)23-19(25)10-11-20(26)24-22-13-15-12-21-18-9-5-3-7-16(15)18/h2-9,12-13,21H,10-11H2,1H3,(H,23,25)(H,24,26)	PUASELZRLHEPHU-UHFFFAOYSA-N
CHEMBL1893861	1334432	Cc1ccccc1NC(=O)CCC(=O)N\N=C\c2c[nH]c3ccccc23	InChI=1S/C20H20N4O2/c1-14-6-2-4-8-17(14)23-19(25)10-11-20(26)24-22-13-15-12-21-18-9-5-3-7-16(15)18/h2-9,12-13,21H,10-11H2,1H3,(H,23,25)(H,24,26)/b22-13+	PUASELZRLHEPHU-LPYMAVHISA-N
CHEMBL1015	216659	Cc1cc(ccc1N=Nc2ccc3c(cc(c(N)c3c2O)S(=O)(=O)O)S(=O)(=O)O)c4ccc(N=Nc5ccc6c(cc(c(N)c6c5O)S(=O)(=O)O)S(=O)(=O)O)c(C)c4	InChI=1S/C34H28N6O14S4/c1-15-11-17(3-7-21(15)37-39-23-9-5-19-25(55(43,44)45)13-27(57(49,50)51)31(35)29(19)33(23)41)18-4-8-22(16(2)12-18)38-40-24-10-6-20-26(56(46,47)48)14-28(58(52,53)54)32(36)30(20)34(24)42/h3-14,41-42H,35-36H2,1-2H3,(H,43,44,45)(H,46,47,48)(H,49,50,51)(H,52,53,54)/b39-37+,40-38+	COXVTLYNGOIATD-HVMBLDELSA-N
CHEMBL1607905	1131789	Cc1cc(ccc1N=Nc2ccc3c(cc(c(N)c3c2O)S(=O)(=O)O)S(=O)(=O)O)c4ccc(N=Nc5ccc6c(cc(c(N)c6c5O)S(=O)(=O)O)S(=O)(=O)O)c(C)c4	InChI=1S/C34H28N6O14S4/c1-15-11-17(3-7-21(15)37-39-23-9-5-19-25(55(43,44)45)13-27(57(49,50)51)31(35)29(19)33(23)41)18-4-8-22(16(2)12-18)38-40-24-10-6-20-26(56(46,47)48)14-28(58(52,53)54)32(36)30(20)34(24)42/h3-14,41-42H,35-36H2,1-2H3,(H,43,44,45)(H,46,47,48)(H,49,50,51)(H,52,53,54)/b39-37-,40-38-	COXVTLYNGOIATD-YKSAKOAQSA-N
CHEMBL1527992	1051876	Cc1ccc(cc1)N=Nc2cc(C)ccc2N	InChI=1S/C14H15N3/c1-10-3-6-12(7-4-10)16-17-14-9-11(2)5-8-13(14)15/h3-9H,15H2,1-2H3	BBVUAJTZGSWJDD-UHFFFAOYSA-N
CHEMBL84005	234066	Cc1ccc(cc1)N=Nc2cc(C)ccc2N	InChI=1S/C14H15N3/c1-10-3-6-12(7-4-10)16-17-14-9-11(2)5-8-13(14)15/h3-9H,15H2,1-2H3/b17-16+	BBVUAJTZGSWJDD-WUKNDPDISA-N
CHEMBL1701225	1181956	Cc1ccccc1N=Nc2ccc(N)c(C)c2	InChI=1S/C14H15N3/c1-10-5-3-4-6-14(10)17-16-12-7-8-13(15)11(2)9-12/h3-9H,15H2,1-2H3	PFRYFZZSECNQOL-UHFFFAOYSA-N
CHEMBL83552	233128	Cc1ccccc1N=Nc2ccc(N)c(C)c2	InChI=1S/C14H15N3/c1-10-5-3-4-6-14(10)17-16-12-7-8-13(15)11(2)9-12/h3-9H,15H2,1-2H3/b17-16+	PFRYFZZSECNQOL-WUKNDPDISA-N
CHEMBL1339270	863154	Cc1cccc(c1)N=Nc2ccc(O)c3ncccc23	InChI=1S/C16H13N3O/c1-11-4-2-5-12(10-11)18-19-14-7-8-15(20)16-13(14)6-3-9-17-16/h2-10,20H,1H3	SNNMVOFTYZSZJF-UHFFFAOYSA-N
CHEMBL1872494	1313065	Cc1cccc(c1)N=Nc2ccc(O)c3ncccc23	InChI=1S/C16H13N3O/c1-11-4-2-5-12(10-11)18-19-14-7-8-15(20)16-13(14)6-3-9-17-16/h2-10,20H,1H3/b19-18+	SNNMVOFTYZSZJF-VHEBQXMUSA-N
CHEMBL1089641	722436	Cc1cc(ccc1N=Nc2c(O)c3c(N)cc(cc3cc2S(=O)(=O)O)S(=O)(=O)O)c4ccc(N=Nc5c(O)c6c(N)cc(cc6cc5S(=O)(=O)O)S(=O)(=O)O)c(C)c4	InChI=1S/C34H28N6O14S4/c1-15-7-17(3-5-25(15)37-39-31-27(57(49,50)51)11-19-9-21(55(43,44)45)13-23(35)29(19)33(31)41)18-4-6-26(16(2)8-18)38-40-32-28(58(52,53)54)12-20-10-22(56(46,47)48)14-24(36)30(20)34(32)42/h3-14,41-42H,35-36H2,1-2H3,(H,43,44,45)(H,46,47,48)(H,49,50,51)(H,52,53,54)/b39-37+,40-38+	ZBNARPCCDMHDDV-HVMBLDELSA-N
CHEMBL1206040	779991	Cc1cc(ccc1N=Nc2c(O)c3c(N)cc(cc3cc2S(=O)(=O)O)S(=O)(=O)O)c4ccc(N=Nc5c(O)c6c(N)cc(cc6cc5S(=O)(=O)O)S(=O)(=O)O)c(C)c4	InChI=1S/C34H28N6O14S4/c1-15-7-17(3-5-25(15)37-39-31-27(57(49,50)51)11-19-9-21(55(43,44)45)13-23(35)29(19)33(31)41)18-4-6-26(16(2)8-18)38-40-32-28(58(52,53)54)12-20-10-22(56(46,47)48)14-24(36)30(20)34(32)42/h3-14,41-42H,35-36H2,1-2H3,(H,43,44,45)(H,46,47,48)(H,49,50,51)(H,52,53,54)	ZBNARPCCDMHDDV-UHFFFAOYSA-N
CHEMBL149832	348509	Cc1ccccc1OC[C@@H](N)c2ccccc2	InChI=1S/C15H17NO/c1-12-7-5-6-10-15(12)17-11-14(16)13-8-3-2-4-9-13/h2-10,14H,11,16H2,1H3/t14-/m0/s1	LWPPQUIJVVJEKU-AWEZNQCLSA-N
CHEMBL151586	348838	Cc1ccccc1OC[C@@H](N)c2ccccc2	InChI=1S/C15H17NO/c1-12-7-5-6-10-15(12)17-11-14(16)13-8-3-2-4-9-13/h2-10,14H,11,16H2,1H3/t14-/m1/s1	LWPPQUIJVVJEKU-CQSZACIVSA-N
CHEMBL1339793	863677	Cc1ccc(cc1)S(=O)(=O)\N=C\2/C(=O)c3ccccc3C(=C2N4CCN(CC4)c5ccccc5F)O	InChI=1S/C27H24FN3O4S/c1-18-10-12-19(13-11-18)36(34,35)29-24-25(27(33)21-7-3-2-6-20(21)26(24)32)31-16-14-30(15-17-31)23-9-5-4-8-22(23)28/h2-13,33H,14-17H2,1H3	QVYYQFYJIFIJPF-UHFFFAOYSA-N
CHEMBL1722231	1202962	Cc1ccc(cc1)S(=O)(=O)\N=C\2/C(=O)c3ccccc3C(=C2N4CCN(CC4)c5ccccc5F)O	InChI=1S/C27H24FN3O4S/c1-18-10-12-19(13-11-18)36(34,35)29-24-25(27(33)21-7-3-2-6-20(21)26(24)32)31-16-14-30(15-17-31)23-9-5-4-8-22(23)28/h2-13,33H,14-17H2,1H3/b29-24-	QVYYQFYJIFIJPF-OLFWJLLRSA-N
CHEMBL1428068	951952	Cc1ccc(cc1)S(=O)(=O)\N=C(\Sc2ccccc2C(=O)O)/c3ccccc3	InChI=1S/C21H17NO4S2/c1-15-11-13-17(14-12-15)28(25,26)22-20(16-7-3-2-4-8-16)27-19-10-6-5-9-18(19)21(23)24/h2-14H,1H3,(H,23,24)	HSPPBCOQOOMBEU-UHFFFAOYSA-N
CHEMBL1865061	1305632	Cc1ccc(cc1)S(=O)(=O)\N=C(\Sc2ccccc2C(=O)O)/c3ccccc3	InChI=1S/C21H17NO4S2/c1-15-11-13-17(14-12-15)28(25,26)22-20(16-7-3-2-4-8-16)27-19-10-6-5-9-18(19)21(23)24/h2-14H,1H3,(H,23,24)/b22-20+	HSPPBCOQOOMBEU-LSDHQDQOSA-N
CHEMBL1417913	941797	Cc1ccc(c(C)c1)n2c(C)cc(\C=N\Nc3ccc(cn3)[N+](=O)[O-])c2C	InChI=1S/C20H21N5O2/c1-13-5-7-19(14(2)9-13)24-15(3)10-17(16(24)4)11-22-23-20-8-6-18(12-21-20)25(26)27/h5-12H,1-4H3,(H,21,23)	KKDUOESRYWDKQM-UHFFFAOYSA-N
CHEMBL1736171	1216902	Cc1ccc(c(C)c1)n2c(C)cc(\C=N\Nc3ccc(cn3)[N+](=O)[O-])c2C	InChI=1S/C20H21N5O2/c1-13-5-7-19(14(2)9-13)24-15(3)10-17(16(24)4)11-22-23-20-8-6-18(12-21-20)25(26)27/h5-12H,1-4H3,(H,21,23)/b22-11+	KKDUOESRYWDKQM-SSDVNMTOSA-N
CHEMBL485699	623487	Cc1cccc(C)c1N2CN3CCC[C@@H]3C2=O	InChI=1S/C14H18N2O/c1-10-5-3-6-11(2)13(10)16-9-15-8-4-7-12(15)14(16)17/h3,5-6,12H,4,7-9H2,1-2H3/t12-/m0/s1	GKUMGUUVSHJTIU-LBPRGKRZSA-N
CHEMBL501346	623486	Cc1cccc(C)c1N2CN3CCC[C@@H]3C2=O	InChI=1S/C14H18N2O/c1-10-5-3-6-11(2)13(10)16-9-15-8-4-7-12(15)14(16)17/h3,5-6,12H,4,7-9H2,1-2H3/t12-/m1/s1	GKUMGUUVSHJTIU-GFCCVEGCSA-N
CHEMBL473499	624367	Cc1cccc(C)c1NC(=O)[C@H]2CCCN2	InChI=1S/C13H18N2O/c1-9-5-3-6-10(2)12(9)15-13(16)11-7-4-8-14-11/h3,5-6,11,14H,4,7-8H2,1-2H3,(H,15,16)/t11-/m0/s1	ZPLMCERXQHDONG-NSHDSACASA-N
CHEMBL502686	624366	Cc1cccc(C)c1NC(=O)[C@H]2CCCN2	InChI=1S/C13H18N2O/c1-9-5-3-6-10(2)12(9)15-13(16)11-7-4-8-14-11/h3,5-6,11,14H,4,7-8H2,1-2H3,(H,15,16)/t11-/m1/s1	ZPLMCERXQHDONG-LLVKDONJSA-N
CHEMBL485003	623431	Cc1cccc(C)c1NC(=O)[C@H]2CCCN2Cc3ccccc3	InChI=1S/C20H24N2O/c1-15-8-6-9-16(2)19(15)21-20(23)18-12-7-13-22(18)14-17-10-4-3-5-11-17/h3-6,8-11,18H,7,12-14H2,1-2H3,(H,21,23)/t18-/m0/s1	NXEXWPLVLDOYDR-SFHVURJKSA-N
CHEMBL519199	623430	Cc1cccc(C)c1NC(=O)[C@H]2CCCN2Cc3ccccc3	InChI=1S/C20H24N2O/c1-15-8-6-9-16(2)19(15)21-20(23)18-12-7-13-22(18)14-17-10-4-3-5-11-17/h3-6,8-11,18H,7,12-14H2,1-2H3,(H,21,23)/t18-/m1/s1	NXEXWPLVLDOYDR-GOSISDBHSA-N
CHEMBL485004	623432	Cc1cccc(C)c1NC(=O)[C@H]2CCN(Cc3ccccc3)C2	InChI=1S/C20H24N2O/c1-15-7-6-8-16(2)19(15)21-20(23)18-11-12-22(14-18)13-17-9-4-3-5-10-17/h3-10,18H,11-14H2,1-2H3,(H,21,23)/t18-/m1/s1	ISTWCTAZPPLWBK-GOSISDBHSA-N
CHEMBL486721	623485	Cc1cccc(C)c1NC(=O)[C@H]2CCN(Cc3ccccc3)C2	InChI=1S/C20H24N2O/c1-15-7-6-8-16(2)19(15)21-20(23)18-11-12-22(14-18)13-17-9-4-3-5-10-17/h3-10,18H,11-14H2,1-2H3,(H,21,23)/t18-/m0/s1	ISTWCTAZPPLWBK-SFHVURJKSA-N
CHEMBL151557	348807	Cc1cccc(C)c1OC[C@@H](N)c2ccccc2	InChI=1S/C16H19NO/c1-12-7-6-8-13(2)16(12)18-11-15(17)14-9-4-3-5-10-14/h3-10,15H,11,17H2,1-2H3/t15-/m0/s1	JOWUPKGSTQTEBZ-HNNXBMFYSA-N
CHEMBL347767	348806	Cc1cccc(C)c1OC[C@@H](N)c2ccccc2	InChI=1S/C16H19NO/c1-12-7-6-8-13(2)16(12)18-11-15(17)14-9-4-3-5-10-14/h3-10,15H,11,17H2,1-2H3/t15-/m1/s1	JOWUPKGSTQTEBZ-OAHLLOKOSA-N
CHEMBL487338	623541	Cc1cccc(C)c1OC[C@@H](N)Cc2ccccc2	InChI=1S/C17H21NO/c1-13-7-6-8-14(2)17(13)19-12-16(18)11-15-9-4-3-5-10-15/h3-10,16H,11-12,18H2,1-2H3/t16-/m1/s1	ZAEMMWJTFWLIMU-MRXNPFEDSA-N
CHEMBL487339	623542	Cc1cccc(C)c1OC[C@@H](N)Cc2ccccc2	InChI=1S/C17H21NO/c1-13-7-6-8-14(2)17(13)19-12-16(18)11-15-9-4-3-5-10-15/h3-10,16H,11-12,18H2,1-2H3/t16-/m0/s1	ZAEMMWJTFWLIMU-INIZCTEOSA-N
CHEMBL552389	660043	Cc1cccc(C)c1OC[C@H](O)CN2CCC(O)(CC2)c3ccc(Cl)c(c3)C(F)(F)F	InChI=1S/C23H27ClF3NO3/c1-15-4-3-5-16(2)21(15)31-14-18(29)13-28-10-8-22(30,9-11-28)17-6-7-20(24)19(12-17)23(25,26)27/h3-7,12,18,29-30H,8-11,13-14H2,1-2H3/t18-/m1/s1	NFPOOECEWLXAAQ-GOSISDBHSA-N
CHEMBL560709	656528	Cc1cccc(C)c1OC[C@H](O)CN2CCC(O)(CC2)c3ccc(Cl)c(c3)C(F)(F)F	InChI=1S/C23H27ClF3NO3/c1-15-4-3-5-16(2)21(15)31-14-18(29)13-28-10-8-22(30,9-11-28)17-6-7-20(24)19(12-17)23(25,26)27/h3-7,12,18,29-30H,8-11,13-14H2,1-2H3/t18-/m0/s1	NFPOOECEWLXAAQ-SFHVURJKSA-N
CHEMBL452986	623663	Cc1cccc(C)c1SC[C@@H](N)c2ccccc2	InChI=1S/C16H19NS/c1-12-7-6-8-13(2)16(12)18-11-15(17)14-9-4-3-5-10-14/h3-10,15H,11,17H2,1-2H3/t15-/m1/s1	GYWGQEQEHSQUQC-OAHLLOKOSA-N
CHEMBL483784	623662	Cc1cccc(C)c1SC[C@@H](N)c2ccccc2	InChI=1S/C16H19NS/c1-12-7-6-8-13(2)16(12)18-11-15(17)14-9-4-3-5-10-14/h3-10,15H,11,17H2,1-2H3/t15-/m0/s1	GYWGQEQEHSQUQC-HNNXBMFYSA-N
CHEMBL1502250	1026134	CC1CCC\C=C\C2CC(O)CC2C(O)\C=C/C(=O)O1	InChI=1S/C16H24O4/c1-11-5-3-2-4-6-12-9-13(17)10-14(12)15(18)7-8-16(19)20-11/h4,6-8,11-15,17-18H,2-3,5,9-10H2,1H3	KQNZDYYTLMIZCT-UHFFFAOYSA-N
CHEMBL1882087	1322658	CC1CCC\C=C\C2CC(O)CC2C(O)\C=C/C(=O)O1	InChI=1S/C16H24O4/c1-11-5-3-2-4-6-12-9-13(17)10-14(12)15(18)7-8-16(19)20-11/h4,6-8,11-15,17-18H,2-3,5,9-10H2,1H3/b6-4+,8-7-	KQNZDYYTLMIZCT-AQXDOAQYSA-N
CHEMBL1814636	1269681	Cc1cc(C)cc(CC2SC(=O)NC2=O)c1	InChI=1S/C12H13NO2S/c1-7-3-8(2)5-9(4-7)6-10-11(14)13-12(15)16-10/h3-5,10H,6H2,1-2H3,(H,13,14,15)	HCBNBUGGNLNUTK-UHFFFAOYSA-N
CHEMBL1823803	1273897	Cc1cc(C)cc(CC2SC(=O)NC2=O)c1	InChI=1S/C12H13NO2S/c1-7-3-8(2)5-9(4-7)6-10-11(14)13-12(15)16-10/h3-5,10H,6H2,1-2H3,(H,13,14,15)	HCBNBUGGNLNUTK-UHFFFAOYSA-N
CHEMBL599008	703940	C\C\1=C/CCC(=C)[C@H]2CC[C@@](C)(O2)[C@@H](O)C[C@@H]3[C@@H](C1)OC(=O)C3=C	InChI=1S/C20H28O4/c1-12-6-5-7-13(2)16-8-9-20(4,24-16)18(21)11-15-14(3)19(22)23-17(15)10-12/h6,15-18,21H,2-3,5,7-11H2,1,4H3/b12-6+/t15-,16-,17+,18+,20-/m1/s1	HNHDPFYELJZTEZ-CVWJOJEISA-N
CHEMBL599219	704030	C\C\1=C/CCC(=C)[C@H]2CC[C@@](C)(O2)[C@@H](O)C[C@@H]3[C@@H](C1)OC(=O)C3=C	InChI=1S/C20H28O4/c1-12-6-5-7-13(2)16-8-9-20(4,24-16)18(21)11-15-14(3)19(22)23-17(15)10-12/h6,15-18,21H,2-3,5,7-11H2,1,4H3/b12-6+/t15-,16+,17+,18+,20-/m1/s1	HNHDPFYELJZTEZ-ADDMBWQFSA-N
CHEMBL1728258	1208989	CC1(C)CC(=C\C(=N/c2ccccc2)\C1)O	InChI=1S/C14H17NO/c1-14(2)9-12(8-13(16)10-14)15-11-6-4-3-5-7-11/h3-8,16H,9-10H2,1-2H3	YUNGYLAQDUQIMV-UHFFFAOYSA-N
CHEMBL301033	192276	CC1(C)CC(=C\C(=N/c2ccccc2)\C1)O	InChI=1S/C14H17NO/c1-14(2)9-12(8-13(16)10-14)15-11-6-4-3-5-7-11/h3-8,16H,9-10H2,1-2H3/b15-12+	YUNGYLAQDUQIMV-NTCAYCPXSA-N
CHEMBL1440633	964517	Cc1ccc(CCNC(=O)C2CCC(C\N=C/3\C(=O)C(=C3N4CCCC4)O)CC2)cc1	InChI=1S/C25H33N3O3/c1-17-4-6-18(7-5-17)12-13-26-25(31)20-10-8-19(9-11-20)16-27-21-22(24(30)23(21)29)28-14-2-3-15-28/h4-7,19-20,30H,2-3,8-16H2,1H3,(H,26,31)	WYXGOVWNSRSBHJ-UHFFFAOYSA-N
CHEMBL1906466	1347037	Cc1ccc(CCNC(=O)C2CCC(C\N=C/3\C(=O)C(=C3N4CCCC4)O)CC2)cc1	InChI=1S/C25H33N3O3/c1-17-4-6-18(7-5-17)12-13-26-25(31)20-10-8-19(9-11-20)16-27-21-22(24(30)23(21)29)28-14-2-3-15-28/h4-7,19-20,30H,2-3,8-16H2,1H3,(H,26,31)/b27-21+	WYXGOVWNSRSBHJ-SZXQPVLSSA-N
CHEMBL451130	622664	Cc1cccc(n1)C(=O)N2[C@H](C3=C(CC(C)(C)CS3(=O)=O)Nc4c(O)cccc24)c5ccc(OCc6ccccc6)cc5F	InChI=1S/C34H32FN3O5S/c1-21-9-7-12-26(36-21)33(40)38-28-13-8-14-29(39)30(28)37-27-18-34(2,3)20-44(41,42)32(27)31(38)24-16-15-23(17-25(24)35)43-19-22-10-5-4-6-11-22/h4-17,31,37,39H,18-20H2,1-3H3/t31-/m1/s1	CLEOWFBQYYBWRR-WJOKGBTCSA-N
CHEMBL499826	622665	Cc1cccc(n1)C(=O)N2[C@H](C3=C(CC(C)(C)CS3(=O)=O)Nc4c(O)cccc24)c5ccc(OCc6ccccc6)cc5F	InChI=1S/C34H32FN3O5S/c1-21-9-7-12-26(36-21)33(40)38-28-13-8-14-29(39)30(28)37-27-18-34(2,3)20-44(41,42)32(27)31(38)24-16-15-23(17-25(24)35)43-19-22-10-5-4-6-11-22/h4-17,31,37,39H,18-20H2,1-3H3/t31-/m0/s1	CLEOWFBQYYBWRR-HKBQPEDESA-N
CHEMBL1385445	909329	Cc1ccc(cn1)C(=O)N\N=C\c2oc(cc2)c3cccc(c3)C(F)(F)F	InChI=1S/C19H14F3N3O2/c1-12-5-6-14(10-23-12)18(26)25-24-11-16-7-8-17(27-16)13-3-2-4-15(9-13)19(20,21)22/h2-11H,1H3,(H,25,26)	QATLAOQMVQMMNA-UHFFFAOYSA-N
CHEMBL484744	614684	Cc1ccc(cn1)C(=O)N\N=C\c2oc(cc2)c3cccc(c3)C(F)(F)F	InChI=1S/C19H14F3N3O2/c1-12-5-6-14(10-23-12)18(26)25-24-11-16-7-8-17(27-16)13-3-2-4-15(9-13)19(20,21)22/h2-11H,1H3,(H,25,26)/b24-11+	QATLAOQMVQMMNA-BHGWPJFGSA-N
CHEMBL1345348	869232	Cc1ccc(cn1)C(=O)N\N=C\c2oc(cc2)c3cccc(Cl)c3	InChI=1S/C18H14ClN3O2/c1-12-5-6-14(10-20-12)18(23)22-21-11-16-7-8-17(24-16)13-3-2-4-15(19)9-13/h2-11H,1H3,(H,22,23)	IKOGHFWBOWBGFE-UHFFFAOYSA-N
CHEMBL483582	614751	Cc1ccc(cn1)C(=O)N\N=C\c2oc(cc2)c3cccc(Cl)c3	InChI=1S/C18H14ClN3O2/c1-12-5-6-14(10-20-12)18(23)22-21-11-16-7-8-17(24-16)13-3-2-4-15(19)9-13/h2-11H,1H3,(H,22,23)/b21-11+	IKOGHFWBOWBGFE-SRZZPIQSSA-N
CHEMBL1411604	935488	Cc1ccc(cn1)C(=O)N\N=C\c2oc(cc2)c3ccc(Cl)cc3	InChI=1S/C18H14ClN3O2/c1-12-2-3-14(10-20-12)18(23)22-21-11-16-8-9-17(24-16)13-4-6-15(19)7-5-13/h2-11H,1H3,(H,22,23)	ZOCLPLNPEGTHPV-UHFFFAOYSA-N
CHEMBL485603	614750	Cc1ccc(cn1)C(=O)N\N=C\c2oc(cc2)c3ccc(Cl)cc3	InChI=1S/C18H14ClN3O2/c1-12-2-3-14(10-20-12)18(23)22-21-11-16-8-9-17(24-16)13-4-6-15(19)7-5-13/h2-11H,1H3,(H,22,23)/b21-11+	ZOCLPLNPEGTHPV-SRZZPIQSSA-N
CHEMBL1494229	1018113	Cc1ccc(cn1)C(=O)N\N=C\c2oc(cc2)c3ccc(Cl)c(Cl)c3	InChI=1S/C18H13Cl2N3O2/c1-11-2-3-13(9-21-11)18(24)23-22-10-14-5-7-17(25-14)12-4-6-15(19)16(20)8-12/h2-10H,1H3,(H,23,24)	TWOILHVVKFJWAD-UHFFFAOYSA-N
CHEMBL483600	614819	Cc1ccc(cn1)C(=O)N\N=C\c2oc(cc2)c3ccc(Cl)c(Cl)c3	InChI=1S/C18H13Cl2N3O2/c1-11-2-3-13(9-21-11)18(24)23-22-10-14-5-7-17(25-14)12-4-6-15(19)16(20)8-12/h2-10H,1H3,(H,23,24)/b22-10+	TWOILHVVKFJWAD-LSHDLFTRSA-N
CHEMBL557292	667200	Cc1ccc(CN2[C@H](Cc3ccccc3)CN(CC2=O)C(=O)c4oc5ccccc5c4)cc1	InChI=1S/C28H26N2O3/c1-20-11-13-22(14-12-20)17-30-24(15-21-7-3-2-4-8-21)18-29(19-27(30)31)28(32)26-16-23-9-5-6-10-25(23)33-26/h2-14,16,24H,15,17-19H2,1H3/t24-/m1/s1	AUWNHKXYVROESW-XMMPIXPASA-N
CHEMBL564725	663571	Cc1ccc(CN2[C@H](Cc3ccccc3)CN(CC2=O)C(=O)c4oc5ccccc5c4)cc1	InChI=1S/C28H26N2O3/c1-20-11-13-22(14-12-20)17-30-24(15-21-7-3-2-4-8-21)18-29(19-27(30)31)28(32)26-16-23-9-5-6-10-25(23)33-26/h2-14,16,24H,15,17-19H2,1H3/t24-/m0/s1	AUWNHKXYVROESW-DEOSSOPVSA-N
CHEMBL1417481	941365	Cc1cc(C)c(\N=C\2/CCCN2Cc3ccccc3)c(c1)C#N	InChI=1S/C20H21N3/c1-15-11-16(2)20(18(12-15)13-21)22-19-9-6-10-23(19)14-17-7-4-3-5-8-17/h3-5,7-8,11-12H,6,9-10,14H2,1-2H3/b22-19+	GXANNVSIWMCUOM-ZBJSNUHESA-N
CHEMBL1453759	977643	Cc1cc(C)c(\N=C\2/CCCN2Cc3ccccc3)c(c1)C#N	InChI=1S/C20H21N3/c1-15-11-16(2)20(18(12-15)13-21)22-19-9-6-10-23(19)14-17-7-4-3-5-8-17/h3-5,7-8,11-12H,6,9-10,14H2,1-2H3	GXANNVSIWMCUOM-UHFFFAOYSA-N
CHEMBL1417650	941534	Cc1cccc(Nc2nnc(SC\C(=C(/C#N)\c3nc4ccccc4[nH]3)\O)s2)c1	InChI=1S/C20H16N6OS2/c1-12-5-4-6-13(9-12)22-19-25-26-20(29-19)28-11-17(27)14(10-21)18-23-15-7-2-3-8-16(15)24-18/h2-9,27H,11H2,1H3,(H,22,25)(H,23,24)/b17-14-	XLLKWXDNHXIBGQ-VKAVYKQESA-N
CHEMBL1867154	1307725	Cc1cccc(Nc2nnc(SC\C(=C(/C#N)\c3nc4ccccc4[nH]3)\O)s2)c1	InChI=1S/C20H16N6OS2/c1-12-5-4-6-13(9-12)22-19-25-26-20(29-19)28-11-17(27)14(10-21)18-23-15-7-2-3-8-16(15)24-18/h2-9,27H,11H2,1H3,(H,22,25)(H,23,24)	XLLKWXDNHXIBGQ-UHFFFAOYSA-N
CHEMBL541013	667624	CC1(C)C[C@H](OC(=O)c2ccccc2)[C@@]3(CO)[C@H](O)C[C@]4(C)C(=CC[C@H]5[C@]6(C)CC[C@@H](O[C@H]7OC[C@@H](O)[C@@H](O[C@H]8O[C@H](CO)[C@@H](O)[C@@H](O)[C@H]8O)[C@H]7O)C(C)(C)[C@@H]6CC[C@]45C)[C@H]3C1	InChI=1S/C48H72O14/c1-43(2)19-27-26-13-14-31-45(5)17-16-33(61-41-38(56)39(28(51)23-58-41)62-42-37(55)36(54)35(53)29(22-49)59-42)44(3,4)30(45)15-18-46(31,6)47(26,7)20-32(52)48(27,24-50)34(21-43)60-40(57)25-11-9-8-10-12-25/h8-13,27-39,41-42,49-56H,14-24H2,1-7H3/t27-,28-,29-,30+,31-,32+,33+,34-,35-,36+,37-,38-,39+,41+,42+,45+,46-,47-,48+/m1/s1	GRNFGBBADZIGAQ-FECVKQHTSA-N
CHEMBL557563	667623	CC1(C)C[C@H](OC(=O)c2ccccc2)[C@@]3(CO)[C@H](O)C[C@]4(C)C(=CC[C@H]5[C@]6(C)CC[C@@H](O[C@H]7OC[C@@H](O)[C@@H](O[C@H]8O[C@H](CO)[C@@H](O)[C@@H](O)[C@H]8O)[C@H]7O)C(C)(C)[C@@H]6CC[C@]45C)[C@H]3C1	InChI=1S/C48H72O14/c1-43(2)19-27-26-13-14-31-45(5)17-16-33(61-41-38(56)39(28(51)23-58-41)62-42-37(55)36(54)35(53)29(22-49)59-42)44(3,4)30(45)15-18-46(31,6)47(26,7)20-32(52)48(27,24-50)34(21-43)60-40(57)25-11-9-8-10-12-25/h8-13,27-39,41-42,49-56H,14-24H2,1-7H3/t27-,28+,29-,30+,31-,32+,33+,34-,35-,36+,37-,38-,39+,41-,42+,45+,46-,47-,48+/m1/s1	GRNFGBBADZIGAQ-QHYZPUIDSA-N
CHEMBL148925	348757	Cc1cc(Cl)ccc1OC[C@@H](N)c2ccccc2	InChI=1S/C15H16ClNO/c1-11-9-13(16)7-8-15(11)18-10-14(17)12-5-3-2-4-6-12/h2-9,14H,10,17H2,1H3/t14-/m1/s1	JZZKJJMWSITZMV-CQSZACIVSA-N
CHEMBL424515	348760	Cc1cc(Cl)ccc1OC[C@@H](N)c2ccccc2	InChI=1S/C15H16ClNO/c1-11-9-13(16)7-8-15(11)18-10-14(17)12-5-3-2-4-6-12/h2-9,14H,10,17H2,1H3/t14-/m0/s1	JZZKJJMWSITZMV-AWEZNQCLSA-N
CHEMBL147168	348840	Cc1cc(Cl)cc(C)c1OC[C@@H](N)c2ccccc2	InChI=1S/C16H18ClNO/c1-11-8-14(17)9-12(2)16(11)19-10-15(18)13-6-4-3-5-7-13/h3-9,15H,10,18H2,1-2H3/t15-/m1/s1	CBPCNTPWANLULL-OAHLLOKOSA-N
CHEMBL356399	348510	Cc1cc(Cl)cc(C)c1OC[C@@H](N)c2ccccc2	InChI=1S/C16H18ClNO/c1-11-8-14(17)9-12(2)16(11)19-10-15(18)13-6-4-3-5-7-13/h3-9,15H,10,18H2,1-2H3/t15-/m0/s1	CBPCNTPWANLULL-HNNXBMFYSA-N
CHEMBL338337	310969	Cc1ccc(N2CCN(C[C@H]3C[C@@H]3c4ccccc4)CC2)c(C)c1	InChI=1S/C22H28N2/c1-17-8-9-22(18(2)14-17)24-12-10-23(11-13-24)16-20-15-21(20)19-6-4-3-5-7-19/h3-9,14,20-21H,10-13,15-16H2,1-2H3/t20-,21-/m1/s1	PQFHVDFLICEIKC-NHCUHLMSSA-N
CHEMBL492033	591853	Cc1ccc(N2CCN(C[C@H]3C[C@@H]3c4ccccc4)CC2)c(C)c1	InChI=1S/C22H28N2/c1-17-8-9-22(18(2)14-17)24-12-10-23(11-13-24)16-20-15-21(20)19-6-4-3-5-7-19/h3-9,14,20-21H,10-13,15-16H2,1-2H3/t20-,21+/m0/s1	PQFHVDFLICEIKC-LEWJYISDSA-N
CHEMBL523993	591852	Cc1ccc(N2CCN(C[C@H]3C[C@@H]3c4ccccc4)CC2)c(C)c1	InChI=1S/C22H28N2/c1-17-8-9-22(18(2)14-17)24-12-10-23(11-13-24)16-20-15-21(20)19-6-4-3-5-7-19/h3-9,14,20-21H,10-13,15-16H2,1-2H3/t20-,21+/m1/s1	PQFHVDFLICEIKC-RTWAWAEBSA-N
CHEMBL1459884	983768	Cc1ccc(Nc2nnc(SC\C(=C(/C#N)\c3nc4ccccc4[nH]3)\O)s2)c(C)c1	InChI=1S/C21H18N6OS2/c1-12-7-8-15(13(2)9-12)25-20-26-27-21(30-20)29-11-18(28)14(10-22)19-23-16-5-3-4-6-17(16)24-19/h3-9,28H,11H2,1-2H3,(H,23,24)(H,25,26)/b18-14-	LYTQAQGSAFPSPH-JXAWBTAJSA-N
CHEMBL1896719	1337290	Cc1ccc(Nc2nnc(SC\C(=C(/C#N)\c3nc4ccccc4[nH]3)\O)s2)c(C)c1	InChI=1S/C21H18N6OS2/c1-12-7-8-15(13(2)9-12)25-20-26-27-21(30-20)29-11-18(28)14(10-22)19-23-16-5-3-4-6-17(16)24-19/h3-9,28H,11H2,1-2H3,(H,23,24)(H,25,26)	LYTQAQGSAFPSPH-UHFFFAOYSA-N
CHEMBL1741497	1220383	Cc1ccc(N)cc1.OS(=O)(=O)\C(=C/c2ccccc2)\c3ccccc3	InChI=1S/C14H12O3S.C7H9N/c15-18(16,17)14(13-9-5-2-6-10-13)11-12-7-3-1-4-8-12;1-6-2-4-7(8)5-3-6/h1-11H,(H,15,16,17);2-5H,8H2,1H3/b14-11-;	HVOIJEDWGMIDLA-IRIIKGHASA-N
CHEMBL1866867	1307438	Cc1ccc(N)cc1.OS(=O)(=O)\C(=C/c2ccccc2)\c3ccccc3	InChI=1S/C14H12O3S.C7H9N/c15-18(16,17)14(13-9-5-2-6-10-13)11-12-7-3-1-4-8-12;1-6-2-4-7(8)5-3-6/h1-11H,(H,15,16,17);2-5H,8H2,1H3	HVOIJEDWGMIDLA-UHFFFAOYSA-N
CHEMBL1343979	867863	Cc1ccc(\N=C\c2cccc(O)c2O)c(C)c1	InChI=1S/C15H15NO2/c1-10-6-7-13(11(2)8-10)16-9-12-4-3-5-14(17)15(12)18/h3-9,17-18H,1-2H3	REONECMWKZYBTN-UHFFFAOYSA-N
CHEMBL1708832	1189563	Cc1ccc(\N=C\c2cccc(O)c2O)c(C)c1	InChI=1S/C15H15NO2/c1-10-6-7-13(11(2)8-10)16-9-12-4-3-5-14(17)15(12)18/h3-9,17-18H,1-2H3/b16-9+	REONECMWKZYBTN-CXUHLZMHSA-N
CHEMBL1801799	1262877	Cc1ccc(NC(=O)c2cc(Cl)cc(Cl)c2O)cc1	InChI=1S/C14H11Cl2NO2/c1-8-2-4-10(5-3-8)17-14(19)11-6-9(15)7-12(16)13(11)18/h2-7,18H,1H3,(H,17,19)	BRMGEEGAOHIXQF-UHFFFAOYSA-N
CHEMBL1814054	1269093	Cc1ccc(NC(=O)c2cc(Cl)cc(Cl)c2O)cc1	InChI=1S/C14H11Cl2NO2/c1-8-2-4-10(5-3-8)17-14(19)11-6-9(15)7-12(16)13(11)18/h2-7,18H,1H3,(H,17,19)	BRMGEEGAOHIXQF-UHFFFAOYSA-N
CHEMBL1576842	1100726	Cc1ccc(NC(=O)CCC(=O)N\N=C\c2occc2)c(C)c1	InChI=1S/C17H19N3O3/c1-12-5-6-15(13(2)10-12)19-16(21)7-8-17(22)20-18-11-14-4-3-9-23-14/h3-6,9-11H,7-8H2,1-2H3,(H,19,21)(H,20,22)	CSEQFIHKUHSYPC-UHFFFAOYSA-N
CHEMBL1794232	1257863	Cc1ccc(NC(=O)CCC(=O)N\N=C\c2occc2)c(C)c1	InChI=1S/C17H19N3O3/c1-12-5-6-15(13(2)10-12)19-16(21)7-8-17(22)20-18-11-14-4-3-9-23-14/h3-6,9-11H,7-8H2,1-2H3,(H,19,21)(H,20,22)/b18-11+	CSEQFIHKUHSYPC-WOJGMQOQSA-N
CHEMBL1552445	1076329	Cc1ccc(NC(=O)CCC(=O)N\N=C\c2oc(cc2)[N+](=O)[O-])cc1C	InChI=1S/C17H18N4O5/c1-11-3-4-13(9-12(11)2)19-15(22)6-7-16(23)20-18-10-14-5-8-17(26-14)21(24)25/h3-5,8-10H,6-7H2,1-2H3,(H,19,22)(H,20,23)/b18-10+	UKQWTRJZFLXIQL-VCHYOVAHSA-N
CHEMBL1557480	1081364	Cc1ccc(NC(=O)CCC(=O)N\N=C\c2oc(cc2)[N+](=O)[O-])cc1C	InChI=1S/C17H18N4O5/c1-11-3-4-13(9-12(11)2)19-15(22)6-7-16(23)20-18-10-14-5-8-17(26-14)21(24)25/h3-5,8-10H,6-7H2,1-2H3,(H,19,22)(H,20,23)	UKQWTRJZFLXIQL-UHFFFAOYSA-N
CHEMBL1478060	1001944	Cc1ccc(NC(=O)COc2ccc(\C=N\NC(=O)CSCc3ccccc3)cc2)cc1	InChI=1S/C25H25N3O3S/c1-19-7-11-22(12-8-19)27-24(29)16-31-23-13-9-20(10-14-23)15-26-28-25(30)18-32-17-21-5-3-2-4-6-21/h2-15H,16-18H2,1H3,(H,27,29)(H,28,30)	IURIYGYZZMSJTF-UHFFFAOYSA-N
CHEMBL1711538	1192269	Cc1ccc(NC(=O)COc2ccc(\C=N\NC(=O)CSCc3ccccc3)cc2)cc1	InChI=1S/C25H25N3O3S/c1-19-7-11-22(12-8-19)27-24(29)16-31-23-13-9-20(10-14-23)15-26-28-25(30)18-32-17-21-5-3-2-4-6-21/h2-15H,16-18H2,1H3,(H,27,29)(H,28,30)/b26-15+	IURIYGYZZMSJTF-CVKSISIWSA-N
CHEMBL1489538	1013422	Cc1ccc(NC(=O)O\N=C\c2c(C)nn(c2C)C(C)(C)C)cc1Cl	InChI=1S/C18H23ClN4O2/c1-11-7-8-14(9-16(11)19)21-17(24)25-20-10-15-12(2)22-23(13(15)3)18(4,5)6/h7-10H,1-6H3,(H,21,24)	JPPNUBCWRNRWHB-UHFFFAOYSA-N
CHEMBL1900850	1341421	Cc1ccc(NC(=O)O\N=C\c2c(C)nn(c2C)C(C)(C)C)cc1Cl	InChI=1S/C18H23ClN4O2/c1-11-7-8-14(9-16(11)19)21-17(24)25-20-10-15-12(2)22-23(13(15)3)18(4,5)6/h7-10H,1-6H3,(H,21,24)/b20-10+	JPPNUBCWRNRWHB-KEBDBYFISA-N
CHEMBL1330556	854440	Cc1cc(\C=N\n2cnnc2)c(C)n1c3ccc(OCc4ccc(Cl)cc4Cl)cc3	InChI=1S/C22H19Cl2N5O/c1-15-9-18(11-27-28-13-25-26-14-28)16(2)29(15)20-5-7-21(8-6-20)30-12-17-3-4-19(23)10-22(17)24/h3-11,13-14H,12H2,1-2H3/b27-11+	YYOIKJDQMGWVTK-LUOAPIJWSA-N
CHEMBL1375159	899043	Cc1cc(\C=N\n2cnnc2)c(C)n1c3ccc(OCc4ccc(Cl)cc4Cl)cc3	InChI=1S/C22H19Cl2N5O/c1-15-9-18(11-27-28-13-25-26-14-28)16(2)29(15)20-5-7-21(8-6-20)30-12-17-3-4-19(23)10-22(17)24/h3-11,13-14H,12H2,1-2H3	YYOIKJDQMGWVTK-UHFFFAOYSA-N
CHEMBL1321585	845469	Cc1cc(\C=N\Nc2ccc(cn2)[N+](=O)[O-])c(C)n1c3cccc(C(=O)O)c3C	InChI=1S/C20H19N5O4/c1-12-9-15(10-22-23-19-8-7-16(11-21-19)25(28)29)14(3)24(12)18-6-4-5-17(13(18)2)20(26)27/h4-11H,1-3H3,(H,21,23)(H,26,27)	SMYYOGPOSZLIIW-UHFFFAOYSA-N
CHEMBL213017	456291	Cc1cc(\C=N\Nc2ccc(cn2)[N+](=O)[O-])c(C)n1c3cccc(C(=O)O)c3C	InChI=1S/C20H19N5O4/c1-12-9-15(10-22-23-19-8-7-16(11-21-19)25(28)29)14(3)24(12)18-6-4-5-17(13(18)2)20(26)27/h4-11H,1-3H3,(H,21,23)(H,26,27)/b22-10+	SMYYOGPOSZLIIW-LSHDLFTRSA-N
CHEMBL1437962	961846	Cc1ccc(N=Nc2ccc(N)cc2C)c(c1)S(=O)(=O)N	InChI=1S/C14H16N4O2S/c1-9-3-5-13(14(7-9)21(16,19)20)18-17-12-6-4-11(15)8-10(12)2/h3-8H,15H2,1-2H3,(H2,16,19,20)	UFCBDPKSFCONKF-UHFFFAOYSA-N
CHEMBL1475360	999244	Cc1ccc(N=Nc2ccc(N)cc2C)c(c1)S(=O)(=O)N	InChI=1S/C14H16N4O2S/c1-9-3-5-13(14(7-9)21(16,19)20)18-17-12-6-4-11(15)8-10(12)2/h3-8H,15H2,1-2H3,(H2,16,19,20)/b18-17-	UFCBDPKSFCONKF-ZCXUNETKSA-N
CHEMBL1562939	1086823	Cc1ccc(NS(=O)(=O)c2cc(ccc2N\N=C\c3sc(nc3c4ccccc4)N5CCOCC5)[N+](=O)[O-])c(C)c1	InChI=1S/C28H28N6O5S2/c1-19-8-10-23(20(2)16-19)32-41(37,38)26-17-22(34(35)36)9-11-24(26)31-29-18-25-27(21-6-4-3-5-7-21)30-28(40-25)33-12-14-39-15-13-33/h3-11,16-18,31-32H,12-15H2,1-2H3	CZKRYECEOUCFGM-UHFFFAOYSA-N
CHEMBL1898721	1339292	Cc1ccc(NS(=O)(=O)c2cc(ccc2N\N=C\c3sc(nc3c4ccccc4)N5CCOCC5)[N+](=O)[O-])c(C)c1	InChI=1S/C28H28N6O5S2/c1-19-8-10-23(20(2)16-19)32-41(37,38)26-17-22(34(35)36)9-11-24(26)31-29-18-25-27(21-6-4-3-5-7-21)30-28(40-25)33-12-14-39-15-13-33/h3-11,16-18,31-32H,12-15H2,1-2H3/b29-18+	CZKRYECEOUCFGM-RDRPBHBLSA-N
CHEMBL508721	556145	Cc1cc(COc2ccc(cc2)S(=O)(=O)CC(C=C3CCC(=NO)CC3)N(O)C=O)c4ccccc4n1	InChI=1S/C27H29N3O6S/c1-19-14-21(26-4-2-3-5-27(26)28-19)16-36-24-10-12-25(13-11-24)37(34,35)17-23(30(33)18-31)15-20-6-8-22(29-32)9-7-20/h2-5,10-15,18,23,32-33H,6-9,16-17H2,1H3/b20-15-,29-22+	CDDCBQKBUFNWAE-GTEFVVOPSA-N
CHEMBL99995	261113	Cc1cc(COc2ccc(cc2)S(=O)(=O)CC(C=C3CCC(=NO)CC3)N(O)C=O)c4ccccc4n1	InChI=1S/C27H29N3O6S/c1-19-14-21(26-4-2-3-5-27(26)28-19)16-36-24-10-12-25(13-11-24)37(34,35)17-23(30(33)18-31)15-20-6-8-22(29-32)9-7-20/h2-5,10-15,18,23,32-33H,6-9,16-17H2,1H3/b20-15-,29-22-	CDDCBQKBUFNWAE-NTBLAEGASA-N
CHEMBL1565818	1089702	Cc1ccc(OC2C(O)COC2\C=C\C#Cc3ccc(cc3)C(C)(C)C)cc1	InChI=1S/C25H28O3/c1-18-9-15-21(16-10-18)28-24-22(26)17-27-23(24)8-6-5-7-19-11-13-20(14-12-19)25(2,3)4/h6,8-16,22-24,26H,17H2,1-4H3/b8-6+	KGRHYZRZPIYURN-SOFGYWHQSA-N
CHEMBL1904161	1344732	Cc1ccc(OC2C(O)COC2\C=C\C#Cc3ccc(cc3)C(C)(C)C)cc1	InChI=1S/C25H28O3/c1-18-9-15-21(16-10-18)28-24-22(26)17-27-23(24)8-6-5-7-19-11-13-20(14-12-19)25(2,3)4/h6,8-16,22-24,26H,17H2,1-4H3	KGRHYZRZPIYURN-UHFFFAOYSA-N
CHEMBL1427311	951195	Cc1ccc(O)c(N=Nc2ccccc2)n1	InChI=1S/C12H11N3O/c1-9-7-8-11(16)12(13-9)15-14-10-5-3-2-4-6-10/h2-8,16H,1H3	LOCPVWIREQIGNQ-UHFFFAOYSA-N
CHEMBL405358	528786	Cc1ccc(O)c(N=Nc2ccccc2)n1	InChI=1S/C12H11N3O/c1-9-7-8-11(16)12(13-9)15-14-10-5-3-2-4-6-10/h2-8,16H,1H3/b15-14-	LOCPVWIREQIGNQ-PFONDFGASA-N
CHEMBL88553	243808	Cc1ccc(O)c(N=Nc2ccccc2)n1	InChI=1S/C12H11N3O/c1-9-7-8-11(16)12(13-9)15-14-10-5-3-2-4-6-10/h2-8,16H,1H3/b15-14+	LOCPVWIREQIGNQ-CCEZHUSRSA-N
CHEMBL1513325	1037209	Cc1ccc(s1)c2cc([nH]n2)C(=O)N\N=C\c3c(C)nn(c3C)c4ccccc4	InChI=1S/C21H20N6OS/c1-13-9-10-20(29-13)18-11-19(24-23-18)21(28)25-22-12-17-14(2)26-27(15(17)3)16-7-5-4-6-8-16/h4-12H,1-3H3,(H,23,24)(H,25,28)/b22-12+	HVDQUMCITXTNSA-WSDLNYQXSA-N
CHEMBL1588510	1112394	Cc1ccc(s1)c2cc([nH]n2)C(=O)N\N=C\c3c(C)nn(c3C)c4ccccc4	InChI=1S/C21H20N6OS/c1-13-9-10-20(29-13)18-11-19(24-23-18)21(28)25-22-12-17-14(2)26-27(15(17)3)16-7-5-4-6-8-16/h4-12H,1-3H3,(H,23,24)(H,25,28)	HVDQUMCITXTNSA-UHFFFAOYSA-N
CHEMBL1602351	1126235	Cc1ccc(SCc2c(nnn2c3nonc3N)C(=O)N\N=C\c4ccccc4)cc1	InChI=1S/C20H18N8O2S/c1-13-7-9-15(10-8-13)31-12-16-17(23-27-28(16)19-18(21)25-30-26-19)20(29)24-22-11-14-5-3-2-4-6-14/h2-11H,12H2,1H3,(H2,21,25)(H,24,29)	QERPLXGPAAXKLD-UHFFFAOYSA-N
CHEMBL1903762	1344333	Cc1ccc(SCc2c(nnn2c3nonc3N)C(=O)N\N=C\c4ccccc4)cc1	InChI=1S/C20H18N8O2S/c1-13-7-9-15(10-8-13)31-12-16-17(23-27-28(16)19-18(21)25-30-26-19)20(29)24-22-11-14-5-3-2-4-6-14/h2-11H,12H2,1H3,(H2,21,25)(H,24,29)/b22-11+	QERPLXGPAAXKLD-SSDVNMTOSA-N
CHEMBL1420541	944425	Cc1ccc(S\C(=N\S(=O)(=O)c2ccc(Cl)cc2)\c3ccccc3)cc1	InChI=1S/C20H16ClNO2S2/c1-15-7-11-18(12-8-15)25-20(16-5-3-2-4-6-16)22-26(23,24)19-13-9-17(21)10-14-19/h2-14H,1H3	ZZXPUJBAUVDSRS-UHFFFAOYSA-N
CHEMBL1903441	1344012	Cc1ccc(S\C(=N\S(=O)(=O)c2ccc(Cl)cc2)\c3ccccc3)cc1	InChI=1S/C20H16ClNO2S2/c1-15-7-11-18(12-8-15)25-20(16-5-3-2-4-6-16)22-26(23,24)19-13-9-17(21)10-14-19/h2-14H,1H3/b22-20+	ZZXPUJBAUVDSRS-LSDHQDQOSA-N
CHEMBL1530202	1054086	CC1(C)[C@@H]2CC[C@@]1(C)C(=O)C2	InChI=1S/C10H16O/c1-9(2)7-4-5-10(9,3)8(11)6-7/h7H,4-6H2,1-3H3/t7-,10?/m1/s1	DSSYKIVIOFKYAU-PVSHWOEXSA-N
CHEMBL504760	545067	CC1(C)[C@@H]2CC[C@@]1(C)C(=O)C2	InChI=1S/C10H16O/c1-9(2)7-4-5-10(9,3)8(11)6-7/h7H,4-6H2,1-3H3/t7-,10+/m1/s1	DSSYKIVIOFKYAU-XCBNKYQSSA-N
CHEMBL606648	709405	CC1(C)[C@H]([C@@H](O)C[C@H]2[C@H](O)CCCN12)N3C=Nc4ccccc4C3=O	InChI=1S/C19H25N3O3/c1-19(2)17(16(24)10-14-15(23)8-5-9-22(14)19)21-11-20-13-7-4-3-6-12(13)18(21)25/h3-4,6-7,11,14-17,23-24H,5,8-10H2,1-2H3/t14-,15+,16-,17+/m1/s1	CTAIXJFLHBHSCR-TWMKSMIVSA-N
CHEMBL606712	709406	CC1(C)[C@H]([C@@H](O)C[C@H]2[C@H](O)CCCN12)N3C=Nc4ccccc4C3=O	InChI=1S/C19H25N3O3/c1-19(2)17(16(24)10-14-15(23)8-5-9-22(14)19)21-11-20-13-7-4-3-6-12(13)18(21)25/h3-4,6-7,11,14-17,23-24H,5,8-10H2,1-2H3/t14-,15+,16+,17+/m1/s1	CTAIXJFLHBHSCR-QZWWFDLISA-N
CHEMBL606714	709408	CC1(C)[C@H]([C@@H](O)C[C@H]2[C@H](O)CCCN12)N3C=Nc4ccccc4C3=O	InChI=1S/C19H25N3O3/c1-19(2)17(16(24)10-14-15(23)8-5-9-22(14)19)21-11-20-13-7-4-3-6-12(13)18(21)25/h3-4,6-7,11,14-17,23-24H,5,8-10H2,1-2H3/t14-,15-,16+,17+/m0/s1	CTAIXJFLHBHSCR-MWDXBVQZSA-N
CHEMBL606774	709412	CC1(C)[C@H]([C@@H](O)C[C@H]2[C@H](O)CCCN12)N3C=Nc4ccccc4C3=O	InChI=1S/C19H25N3O3/c1-19(2)17(16(24)10-14-15(23)8-5-9-22(14)19)21-11-20-13-7-4-3-6-12(13)18(21)25/h3-4,6-7,11,14-17,23-24H,5,8-10H2,1-2H3/t14-,15-,16-,17+/m0/s1	CTAIXJFLHBHSCR-LUKYLMHMSA-N
CHEMBL107040	276052	CC1(C)[C@@H](N2C=Nc3ccccc3C2=O)C(=O)C[C@H]4[C@H](O)CCCN14	InChI=1S/C19H23N3O3/c1-19(2)17(16(24)10-14-15(23)8-5-9-22(14)19)21-11-20-13-7-4-3-6-12(13)18(21)25/h3-4,6-7,11,14-15,17,23H,5,8-10H2,1-2H3/t14-,15-,17+/m0/s1	BGGMJBAZWROVFT-YQQAZPJKSA-N
CHEMBL110619	276024	CC1(C)[C@@H](N2C=Nc3ccccc3C2=O)C(=O)C[C@H]4[C@H](O)CCCN14	InChI=1S/C19H23N3O3/c1-19(2)17(16(24)10-14-15(23)8-5-9-22(14)19)21-11-20-13-7-4-3-6-12(13)18(21)25/h3-4,6-7,11,14-15,17,23H,5,8-10H2,1-2H3/t14-,15+,17+/m1/s1	BGGMJBAZWROVFT-VYDXJSESSA-N
CHEMBL562717	663811	CC1(C)[C@H](O)CC[C@@]2(C)[C@H]3CC[C@H]4[C@@H](O)[C@]3([C@H](O)C[C@@H]12)C(=O)C4=C	InChI=1S/C20H30O4/c1-10-11-5-6-12-19(4)8-7-14(21)18(2,3)13(19)9-15(22)20(12,16(10)23)17(11)24/h11-15,17,21-22,24H,1,5-9H2,2-4H3/t11-,12-,13+,14-,15+,17+,19-,20-/m0/s1	BAXVJERFBZODKZ-BIGDWJEQSA-N
CHEMBL564591	665638	CC1(C)[C@H](O)CC[C@@]2(C)[C@H]3CC[C@H]4[C@@H](O)[C@]3([C@H](O)C[C@@H]12)C(=O)C4=C	InChI=1S/C20H30O4/c1-10-11-5-6-12-19(4)8-7-14(21)18(2,3)13(19)9-15(22)20(12,16(10)23)17(11)24/h11-15,17,21-22,24H,1,5-9H2,2-4H3/t11-,12-,13+,14+,15+,17+,19-,20-/m0/s1	BAXVJERFBZODKZ-IMZDMEOWSA-N
CHEMBL1596390	1120274	CC1=C(C(N2C(=N1)S\C(=C/c3occc3)\C2=O)c4oc(C)cc4)C(=O)Nc5ccccc5	InChI=1S/C24H19N3O4S/c1-14-10-11-18(31-14)21-20(22(28)26-16-7-4-3-5-8-16)15(2)25-24-27(21)23(29)19(32-24)13-17-9-6-12-30-17/h3-13,21H,1-2H3,(H,26,28)	FLGOPSPVCJCXOH-UHFFFAOYSA-N
CHEMBL1706619	1187350	CC1=C(C(N2C(=N1)S\C(=C/c3occc3)\C2=O)c4oc(C)cc4)C(=O)Nc5ccccc5	InChI=1S/C24H19N3O4S/c1-14-10-11-18(31-14)21-20(22(28)26-16-7-4-3-5-8-16)15(2)25-24-27(21)23(29)19(32-24)13-17-9-6-12-30-17/h3-13,21H,1-2H3,(H,26,28)/b19-13-	FLGOPSPVCJCXOH-UYRXBGFRSA-N
CHEMBL1541325	1065209	CC1=C(C#N)C(=O)N(\N=C\c2cccs2)C(=C1)C	InChI=1S/C13H11N3OS/c1-9-6-10(2)16(13(17)12(9)7-14)15-8-11-4-3-5-18-11/h3-6,8H,1-2H3	AOQNMWIYQMEJHC-UHFFFAOYSA-N
CHEMBL1829041	1275733	CC1=C(C#N)C(=O)N(\N=C\c2cccs2)C(=C1)C	InChI=1S/C13H11N3OS/c1-9-6-10(2)16(13(17)12(9)7-14)15-8-11-4-3-5-18-11/h3-6,8H,1-2H3/b15-8+	AOQNMWIYQMEJHC-OVCLIPMQSA-N
CHEMBL1341039	864923	Cc1cc([nH]n1)c2nnc(S)n2\N=C\C(=C\c3ccccc3)\Br	InChI=1S/C15H13BrN6S/c1-10-7-13(19-18-10)14-20-21-15(23)22(14)17-9-12(16)8-11-5-3-2-4-6-11/h2-9H,1H3,(H,18,19)(H,21,23)/b12-8-,17-9?	CAKDRPOEJDZTHD-DZQWHFOVSA-N
CHEMBL1885024	1325595	Cc1cc([nH]n1)c2nnc(S)n2\N=C\C(=C\c3ccccc3)\Br	InChI=1S/C15H13BrN6S/c1-10-7-13(19-18-10)14-20-21-15(23)22(14)17-9-12(16)8-11-5-3-2-4-6-11/h2-9H,1H3,(H,18,19)(H,21,23)/b12-8-,17-9+	CAKDRPOEJDZTHD-BXOFLPTQSA-N
CHEMBL1602553	1126437	Cc1cc(N=Nc2ccc(C)c(c2)N=Nc3cc(C)c(N)cc3N)c(N)cc1N	InChI=1S/C21H24N8/c1-11-4-5-14(26-28-20-6-12(2)15(22)9-17(20)24)8-19(11)27-29-21-7-13(3)16(23)10-18(21)25/h4-10H,22-25H2,1-3H3	SOJKLCSQJMPLCK-UHFFFAOYSA-N
CHEMBL1864168	1304739	Cc1cc(N=Nc2ccc(C)c(c2)N=Nc3cc(C)c(N)cc3N)c(N)cc1N	InChI=1S/C21H24N8/c1-11-4-5-14(26-28-20-6-12(2)15(22)9-17(20)24)8-19(11)27-29-21-7-13(3)16(23)10-18(21)25/h4-10H,22-25H2,1-3H3/b28-26+,29-27+	SOJKLCSQJMPLCK-TUUFZWAFSA-N
CHEMBL1445884	969768	Cc1cc(N\N=C\c2ccncc2)nc3ccccc13	InChI=1S/C16H14N4/c1-12-10-16(19-15-5-3-2-4-14(12)15)20-18-11-13-6-8-17-9-7-13/h2-11H,1H3,(H,19,20)	YHEOEWAPXYGOOW-UHFFFAOYSA-N
CHEMBL1771411	1243722	Cc1cc(N\N=C\c2ccncc2)nc3ccccc13	InChI=1S/C16H14N4/c1-12-10-16(19-15-5-3-2-4-14(12)15)20-18-11-13-6-8-17-9-7-13/h2-11H,1H3,(H,19,20)/b18-11+	YHEOEWAPXYGOOW-WOJGMQOQSA-N
CHEMBL1705127	1185858	Cc1c(\C=N\NC(=O)c2cccc(F)c2)cnn1C	InChI=1S/C13H13FN4O/c1-9-11(8-16-18(9)2)7-15-17-13(19)10-4-3-5-12(14)6-10/h3-8H,1-2H3,(H,17,19)	FVRUNEYNTGSFOV-UHFFFAOYSA-N
CHEMBL1713033	1193764	Cc1c(\C=N\NC(=O)c2cccc(F)c2)cnn1C	InChI=1S/C13H13FN4O/c1-9-11(8-16-18(9)2)7-15-17-13(19)10-4-3-5-12(14)6-10/h3-8H,1-2H3,(H,17,19)/b15-7+	FVRUNEYNTGSFOV-VIZOYTHASA-N
CHEMBL1544382	1068266	Cc1c(\C=N\NC(=O)c2ccc(F)cc2)cnn1C	InChI=1S/C13H13FN4O/c1-9-11(8-16-18(9)2)7-15-17-13(19)10-3-5-12(14)6-4-10/h3-8H,1-2H3,(H,17,19)	MDYBBNNUNVORBS-UHFFFAOYSA-N
CHEMBL1700289	1181020	Cc1c(\C=N\NC(=O)c2ccc(F)cc2)cnn1C	InChI=1S/C13H13FN4O/c1-9-11(8-16-18(9)2)7-15-17-13(19)10-3-5-12(14)6-4-10/h3-8H,1-2H3,(H,17,19)/b15-7+	MDYBBNNUNVORBS-VIZOYTHASA-N
CHEMBL1602806	1126690	Cc1c(\C=N\NC(=O)c2cccs2)c3ccccc3n1Cc4ccccc4Cl	InChI=1S/C22H18ClN3OS/c1-15-18(13-24-25-22(27)21-11-6-12-28-21)17-8-3-5-10-20(17)26(15)14-16-7-2-4-9-19(16)23/h2-13H,14H2,1H3,(H,25,27)	DJYBLGYLEGVQNC-UHFFFAOYSA-N
CHEMBL1865025	1305596	Cc1c(\C=N\NC(=O)c2cccs2)c3ccccc3n1Cc4ccccc4Cl	InChI=1S/C22H18ClN3OS/c1-15-18(13-24-25-22(27)21-11-6-12-28-21)17-8-3-5-10-20(17)26(15)14-16-7-2-4-9-19(16)23/h2-13H,14H2,1H3,(H,25,27)/b24-13+	DJYBLGYLEGVQNC-ZMOGYAJESA-N
CHEMBL1866394	1306965	Cc1cc(O)cc(C)c1\C=C\c2cncc(c2)C(=O)N	InChI=1S/C16H16N2O2/c1-10-5-14(19)6-11(2)15(10)4-3-12-7-13(16(17)20)9-18-8-12/h3-9,19H,1-2H3,(H2,17,20)	WJVCASAEBZAPDS-UHFFFAOYSA-N
CHEMBL218088	464146	Cc1cc(O)cc(C)c1\C=C\c2cncc(c2)C(=O)N	InChI=1S/C16H16N2O2/c1-10-5-14(19)6-11(2)15(10)4-3-12-7-13(16(17)20)9-18-8-12/h3-9,19H,1-2H3,(H2,17,20)/b4-3+	WJVCASAEBZAPDS-ONEGZZNKSA-N
CHEMBL1892946	1333517	Cc1cc(O)cc(C)c1\C=C\c2cncc(c2)C(=O)OC(C)(C)C	InChI=1S/C20H23NO3/c1-13-8-17(22)9-14(2)18(13)7-6-15-10-16(12-21-11-15)19(23)24-20(3,4)5/h6-12,22H,1-5H3	TZPMELZXMICXNO-UHFFFAOYSA-N
CHEMBL374060	464152	Cc1cc(O)cc(C)c1\C=C\c2cncc(c2)C(=O)OC(C)(C)C	InChI=1S/C20H23NO3/c1-13-8-17(22)9-14(2)18(13)7-6-15-10-16(12-21-11-15)19(23)24-20(3,4)5/h6-12,22H,1-5H3/b7-6+	TZPMELZXMICXNO-VOTSOKGWSA-N
CHEMBL1554507	1078391	Cc1cc(O)cc(O)c1C(=O)OC2(C)C(=O)C=C3C=C(OC=C3C2=O)\C=C\CO	InChI=1S/C21H18O8/c1-11-6-13(23)9-16(24)18(11)20(27)29-21(2)17(25)8-12-7-14(4-3-5-22)28-10-15(12)19(21)26/h3-4,6-10,22-24H,5H2,1-2H3/b4-3+	NXJNWGPNUAVXHT-ONEGZZNKSA-N
CHEMBL1883325	1323896	Cc1cc(O)cc(O)c1C(=O)OC2(C)C(=O)C=C3C=C(OC=C3C2=O)\C=C\CO	InChI=1S/C21H18O8/c1-11-6-13(23)9-16(24)18(11)20(27)29-21(2)17(25)8-12-7-14(4-3-5-22)28-10-15(12)19(21)26/h3-4,6-10,22-24H,5H2,1-2H3	NXJNWGPNUAVXHT-UHFFFAOYSA-N
CHEMBL1485208	1009092	Cc1cc(O)cc(O)c1C(=O)OC2(C)C(=O)C=C3C=C(OC=C3C2=O)\C=C\C(=O)O	InChI=1S/C21H16O9/c1-10-5-12(22)8-15(23)18(10)20(28)30-21(2)16(24)7-11-6-13(3-4-17(25)26)29-9-14(11)19(21)27/h3-9,22-23H,1-2H3,(H,25,26)/b4-3+	ZJIWQCFXEQSFGR-ONEGZZNKSA-N
CHEMBL1719757	1200488	Cc1cc(O)cc(O)c1C(=O)OC2(C)C(=O)C=C3C=C(OC=C3C2=O)\C=C\C(=O)O	InChI=1S/C21H16O9/c1-10-5-12(22)8-15(23)18(10)20(28)30-21(2)16(24)7-11-6-13(3-4-17(25)26)29-9-14(11)19(21)27/h3-9,22-23H,1-2H3,(H,25,26)	ZJIWQCFXEQSFGR-UHFFFAOYSA-N
CHEMBL1303291	827175	CC1=CN2C(=O)C(=C(NCc3occc3)N=C2C=C1)\C=N\Cc4occc4	InChI=1S/C20H18N4O3/c1-14-6-7-18-23-19(22-11-16-5-3-9-27-16)17(20(25)24(18)13-14)12-21-10-15-4-2-8-26-15/h2-9,12-13,22H,10-11H2,1H3	KTEXKYBTXXEILD-UHFFFAOYSA-N
CHEMBL1898790	1339361	CC1=CN2C(=O)C(=C(NCc3occc3)N=C2C=C1)\C=N\Cc4occc4	InChI=1S/C20H18N4O3/c1-14-6-7-18-23-19(22-11-16-5-3-9-27-16)17(20(25)24(18)13-14)12-21-10-15-4-2-8-26-15/h2-9,12-13,22H,10-11H2,1H3/b21-12+	KTEXKYBTXXEILD-CIAFOILYSA-N
CHEMBL1701533	1182264	Cc1cnc(\C=N\NC(=S)N)c2cccc(N)c12	InChI=1S/C12H13N5S/c1-7-5-15-10(6-16-17-12(14)18)8-3-2-4-9(13)11(7)8/h2-6H,13H2,1H3,(H3,14,17,18)	CKVSOKYEBQAXKF-UHFFFAOYSA-N
CHEMBL443772	561448	Cc1cnc(\C=N\NC(=S)N)c2cccc(N)c12	InChI=1S/C12H13N5S/c1-7-5-15-10(6-16-17-12(14)18)8-3-2-4-9(13)11(7)8/h2-6H,13H2,1H3,(H3,14,17,18)/b16-6+	CKVSOKYEBQAXKF-OMCISZLKSA-N
CHEMBL1795530	1258570	CC1=CN([C@@H]2C=C[C@@]3(CO)C[C@@H]23)C(=O)NC1=O	InChI=1S/C12H14N2O3/c1-7-5-14(11(17)13-10(7)16)9-2-3-12(6-15)4-8(9)12/h2-3,5,8-9,15H,4,6H2,1H3,(H,13,16,17)/t8-,9+,12-/m0/s1	QPYQVQQWMIJOQF-SBMIAAHKSA-N
CHEMBL1821964	1272040	CC1=CN([C@@H]2C=C[C@@]3(CO)C[C@@H]23)C(=O)NC1=O	InChI=1S/C12H14N2O3/c1-7-5-14(11(17)13-10(7)16)9-2-3-12(6-15)4-8(9)12/h2-3,5,8-9,15H,4,6H2,1H3,(H,13,16,17)/t8-,9+,12-/m0/s1	QPYQVQQWMIJOQF-SBMIAAHKSA-N
CHEMBL1738875	1217922	CC1=CN([C@@H]2O[C@H](CO[Si](C)(C)C(C)(C)C)[C@@]3(OS(=O)(=O)C=C3N)[C@H]2O[Si](C)(C)C(C)(C)C)C(=O)NC1=O	InChI=1S/C24H43N3O8SSi2/c1-15-12-27(21(29)26-19(15)28)20-18(34-38(10,11)23(5,6)7)24(16(25)14-36(30,31)35-24)17(33-20)13-32-37(8,9)22(2,3)4/h12,14,17-18,20H,13,25H2,1-11H3,(H,26,28,29)/t17-,18+,20-,24-/m1/s1	YMSLYTIPSGCZRM-DSPLJNTKSA-N
CHEMBL364136	416878	CC1=CN([C@@H]2O[C@H](CO[Si](C)(C)C(C)(C)C)[C@@]3(OS(=O)(=O)C=C3N)[C@H]2O[Si](C)(C)C(C)(C)C)C(=O)NC1=O	InChI=1S/C24H43N3O8SSi2/c1-15-12-27(21(29)26-19(15)28)20-18(34-38(10,11)23(5,6)7)24(16(25)14-36(30,31)35-24)17(33-20)13-32-37(8,9)22(2,3)4/h12,14,17-18,20H,13,25H2,1-11H3,(H,26,28,29)/t17?,18-,20+,24+/m0/s1	YMSLYTIPSGCZRM-ZOCHDAPWSA-N
CHEMBL473157	559071	Cc1c(nnn1Cc2ccccc2)C(=O)O[C@@H]3[C@H](O[C@@H]4OC(C)(C)O[C@H]34)[C@H]5COC(C)(C)O5	InChI=1S/C23H29N3O7/c1-13-16(24-25-26(13)11-14-9-7-6-8-10-14)20(27)29-18-17(15-12-28-22(2,3)31-15)30-21-19(18)32-23(4,5)33-21/h6-10,15,17-19,21H,11-12H2,1-5H3/t15-,17-,18+,19-,21-/m1/s1	XCMWMLFQJMACCH-PEVLUNPASA-N
CHEMBL474819	559010	Cc1c(nnn1Cc2ccccc2)C(=O)O[C@@H]3[C@H](O[C@@H]4OC(C)(C)O[C@H]34)[C@H]5COC(C)(C)O5	InChI=1S/C23H29N3O7/c1-13-16(24-25-26(13)11-14-9-7-6-8-10-14)20(27)29-18-17(15-12-28-22(2,3)31-15)30-21-19(18)32-23(4,5)33-21/h6-10,15,17-19,21H,11-12H2,1-5H3/t15-,17-,18-,19-,21-/m1/s1	XCMWMLFQJMACCH-POVPESKVSA-N
CHEMBL1438699	962583	Cc1c(oc2ccc(Br)cc12)C(=O)OC\C(=C(/C#N)\c3nc4ccccc4[nH]3)\O	InChI=1S/C21H14BrN3O4/c1-11-13-8-12(22)6-7-18(13)29-19(11)21(27)28-10-17(26)14(9-23)20-24-15-4-2-3-5-16(15)25-20/h2-8,26H,10H2,1H3,(H,24,25)/b17-14-	IQSBQFIUCFCSKG-VKAVYKQESA-N
CHEMBL1894479	1335050	Cc1c(oc2ccc(Br)cc12)C(=O)OC\C(=C(/C#N)\c3nc4ccccc4[nH]3)\O	InChI=1S/C21H14BrN3O4/c1-11-13-8-12(22)6-7-18(13)29-19(11)21(27)28-10-17(26)14(9-23)20-24-15-4-2-3-5-16(15)25-20/h2-8,26H,10H2,1H3,(H,24,25)	IQSBQFIUCFCSKG-UHFFFAOYSA-N
CHEMBL100	112356	CC1(C)Oc2ccc(cc2[C@@H]([C@H]1O)N3CCCC3=O)C#N	InChI=1S/C16H18N2O3/c1-16(2)15(20)14(18-7-3-4-13(18)19)11-8-10(9-17)5-6-12(11)21-16/h5-6,8,14-15,20H,3-4,7H2,1-2H3/t14-,15+/m1/s1	TVZCRIROJQEVOT-CABCVRRESA-N
CHEMBL11684	109026	CC1(C)Oc2ccc(cc2[C@@H]([C@H]1O)N3CCCC3=O)C#N	InChI=1S/C16H18N2O3/c1-16(2)15(20)14(18-7-3-4-13(18)19)11-8-10(9-17)5-6-12(11)21-16/h5-6,8,14-15,20H,3-4,7H2,1-2H3/t14-,15+/m0/s1	TVZCRIROJQEVOT-LSDHHAIUSA-N
CHEMBL1536207	1060091	Cc1c(O)ccc(\C=N\Nc2nc(nc3ccccc23)c4cccnc4)c1O	InChI=1S/C21H17N5O2/c1-13-18(27)9-8-14(19(13)28)12-23-26-21-16-6-2-3-7-17(16)24-20(25-21)15-5-4-10-22-11-15/h2-12,27-28H,1H3,(H,24,25,26)	JXUPGUKIUPYORV-UHFFFAOYSA-N
CHEMBL1735892	1216623	Cc1c(O)ccc(\C=N\Nc2nc(nc3ccccc23)c4cccnc4)c1O	InChI=1S/C21H17N5O2/c1-13-18(27)9-8-14(19(13)28)12-23-26-21-16-6-2-3-7-17(16)24-20(25-21)15-5-4-10-22-11-15/h2-12,27-28H,1H3,(H,24,25,26)/b23-12+	JXUPGUKIUPYORV-FSJBWODESA-N
CHEMBL1201863	775812	Cc1c(OCC(F)(F)F)ccnc1C[S+]([O-])c2nc3ccccc3[nH]2	InChI=1S/C16H14F3N3O2S/c1-10-13(20-7-6-14(10)24-9-16(17,18)19)8-25(23)15-21-11-4-2-3-5-12(11)22-15/h2-7H,8-9H2,1H3,(H,21,22)/t25-/m1/s1	MJIHNNLFOKEZEW-RUZDIDTESA-N
CHEMBL480	105975	Cc1c(OCC(F)(F)F)ccnc1C[S+]([O-])c2nc3ccccc3[nH]2	InChI=1S/C16H14F3N3O2S/c1-10-13(20-7-6-14(10)24-9-16(17,18)19)8-25(23)15-21-11-4-2-3-5-12(11)22-15/h2-7H,8-9H2,1H3,(H,21,22)	MJIHNNLFOKEZEW-UHFFFAOYSA-N
CHEMBL248708	591001	CC1=C(O)[C@](C)(SC1=O)\C=C\2/CCCC=C2	InChI=1S/C13H16O2S/c1-9-11(14)13(2,16-12(9)15)8-10-6-4-3-5-7-10/h4,6,8,14H,3,5,7H2,1-2H3/b10-8-/t13-/m1/s1	MZCRMMWCZVSRNM-CHOZFAJLSA-N
CHEMBL503162	591066	CC1=C(O)[C@](C)(SC1=O)\C=C\2/CCCC=C2	InChI=1S/C13H16O2S/c1-9-11(14)13(2,16-12(9)15)8-10-6-4-3-5-7-10/h4,6,8,14H,3,5,7H2,1-2H3/b10-8-/t13-/m0/s1	MZCRMMWCZVSRNM-KJJQSCHISA-N
CHEMBL478655	591069	CC1=C(O)[C@](C)(SC1=O)\C=C\2/CCCCC=C2	InChI=1S/C14H18O2S/c1-10-12(15)14(2,17-13(10)16)9-11-7-5-3-4-6-8-11/h5,7,9,15H,3-4,6,8H2,1-2H3/b11-9-/t14-/m1/s1	VHENPJMLMITJLO-RBJHHQRMSA-N
CHEMBL518437	591070	CC1=C(O)[C@](C)(SC1=O)\C=C\2/CCCCC=C2	InChI=1S/C14H18O2S/c1-10-12(15)14(2,17-13(10)16)9-11-7-5-3-4-6-8-11/h5,7,9,15H,3-4,6,8H2,1-2H3/b11-9-/t14-/m0/s1	VHENPJMLMITJLO-FPAJZGIOSA-N
CHEMBL449012	590727	CC1=C(O)[C@](C)(SC1=O)\C=C/2\C=C/CCCCC2	InChI=1S/C15H20O2S/c1-11-13(16)15(2,18-14(11)17)10-12-8-6-4-3-5-7-9-12/h6,8,10,16H,3-5,7,9H2,1-2H3/b8-6-,12-10-/t15-/m0/s1	DZTAZMBSUSMJMI-SAEDCSPUSA-N
CHEMBL517052	591073	CC1=C(O)[C@](C)(SC1=O)\C=C/2\C=C/CCCCC2	InChI=1S/C15H20O2S/c1-11-13(16)15(2,18-14(11)17)10-12-8-6-4-3-5-7-9-12/h6,8,10,16H,3-5,7,9H2,1-2H3/b8-6-,12-10-/t15-/m1/s1	DZTAZMBSUSMJMI-VQYYSKTNSA-N
CHEMBL450710	591371	Cc1coc(n1)[C@H](Oc2c(F)cccc2F)[C@H]3CNCCO3	InChI=1S/C15H16F2N2O3/c1-9-8-21-15(19-9)14(12-7-18-5-6-20-12)22-13-10(16)3-2-4-11(13)17/h2-4,8,12,14,18H,5-7H2,1H3/t12-,14+/m0/s1	GPVPGABIUWQWLB-GXTWGEPZSA-N
CHEMBL492215	591372	Cc1coc(n1)[C@H](Oc2c(F)cccc2F)[C@H]3CNCCO3	InChI=1S/C15H16F2N2O3/c1-9-8-21-15(19-9)14(12-7-18-5-6-20-12)22-13-10(16)3-2-4-11(13)17/h2-4,8,12,14,18H,5-7H2,1H3/t12-,14-/m0/s1	GPVPGABIUWQWLB-JSGCOSHPSA-N
CHEMBL597000	696888	Cc1csc(C[C@H]2[C@H]3CNC[C@@]23c4ccc(Cl)c(Cl)c4)n1	InChI=1S/C16H16Cl2N2S/c1-9-7-21-15(20-9)5-11-12-6-19-8-16(11,12)10-2-3-13(17)14(18)4-10/h2-4,7,11-12,19H,5-6,8H2,1H3/t11-,12-,16-/m0/s1	PYIBCEOJEPANCH-MKBNYLNASA-N
CHEMBL603480	696967	Cc1csc(C[C@H]2[C@H]3CNC[C@@]23c4ccc(Cl)c(Cl)c4)n1	InChI=1S/C16H16Cl2N2S/c1-9-7-21-15(20-9)5-11-12-6-19-8-16(11,12)10-2-3-13(17)14(18)4-10/h2-4,7,11-12,19H,5-6,8H2,1H3/t11-,12-,16-/m1/s1	PYIBCEOJEPANCH-XHBSWPGZSA-N
CHEMBL1481698	1005582	Cc1csc(\N=C\c2ccc(cc2)[N+](=O)[O-])n1	InChI=1S/C11H9N3O2S/c1-8-7-17-11(13-8)12-6-9-2-4-10(5-3-9)14(15)16/h2-7H,1H3	USLUAHPXKJTFST-UHFFFAOYSA-N
CHEMBL95703	260065	Cc1csc(\N=C\c2ccc(cc2)[N+](=O)[O-])n1	InChI=1S/C11H9N3O2S/c1-8-7-17-11(13-8)12-6-9-2-4-10(5-3-9)14(15)16/h2-7H,1H3/b12-6+	USLUAHPXKJTFST-WUXMJOGZSA-N
CHEMBL1486475	1010359	CC1CS(=O)(=O)CCN1\N=C\c2oc(cc2)[N+](=O)[O-]	InChI=1S/C10H13N3O5S/c1-8-7-19(16,17)5-4-12(8)11-6-9-2-3-10(18-9)13(14)15/h2-3,6,8H,4-5,7H2,1H3	ARFHIAQFJWUCFH-UHFFFAOYSA-N
CHEMBL290960	156480	CC1CS(=O)(=O)CCN1\N=C\c2oc(cc2)[N+](=O)[O-]	InChI=1S/C10H13N3O5S/c1-8-7-19(16,17)5-4-12(8)11-6-9-2-3-10(18-9)13(14)15/h2-3,6,8H,4-5,7H2,1H3/b11-6+	ARFHIAQFJWUCFH-IZZDOVSWSA-N
CHEMBL485604	614804	CC1=Nc2ccccc2C(=O)N1c3ccc(O[C@@H]4CC[C@H](CC4)N5CCCC5)cc3	InChI=1S/C25H29N3O2/c1-18-26-24-7-3-2-6-23(24)25(29)28(18)20-10-14-22(15-11-20)30-21-12-8-19(9-13-21)27-16-4-5-17-27/h2-3,6-7,10-11,14-15,19,21H,4-5,8-9,12-13,16-17H2,1H3/t19-,21-	OXYRVSPLWYNARN-XUTJKUGGSA-N
CHEMBL521022	614803	CC1=Nc2ccccc2C(=O)N1c3ccc(O[C@@H]4CC[C@H](CC4)N5CCCC5)cc3	InChI=1S/C25H29N3O2/c1-18-26-24-7-3-2-6-23(24)25(29)28(18)20-10-14-22(15-11-20)30-21-12-8-19(9-13-21)27-16-4-5-17-27/h2-3,6-7,10-11,14-15,19,21H,4-5,8-9,12-13,16-17H2,1H3/t19-,21+	OXYRVSPLWYNARN-TYKWCNGQSA-N
CHEMBL1271657	810912	Cc1nc2ccccc2n1C3C[C@H]4CC[C@@H](C3)N4CC[C@H](NC(=O)C5CC[S+]([O-])CC5)c6cccc(F)c6	InChI=1S/C30H37FN4O2S/c1-20-32-28-7-2-3-8-29(28)35(20)26-18-24-9-10-25(19-26)34(24)14-11-27(22-5-4-6-23(31)17-22)33-30(36)21-12-15-38(37)16-13-21/h2-8,17,21,24-27H,9-16,18-19H2,1H3,(H,33,36)/t21-,24-,25+,26?,27-,38+/m0/s1	KCWZRQVPIWKDIC-ZXPHWPALSA-N
CHEMBL1271709	810964	Cc1nc2ccccc2n1C3C[C@H]4CC[C@@H](C3)N4CC[C@H](NC(=O)C5CC[S+]([O-])CC5)c6cccc(F)c6	InChI=1S/C30H37FN4O2S/c1-20-32-28-7-2-3-8-29(28)35(20)26-18-24-9-10-25(19-26)34(24)14-11-27(22-5-4-6-23(31)17-22)33-30(36)21-12-15-38(37)16-13-21/h2-8,17,21,24-27H,9-16,18-19H2,1H3,(H,33,36)/t21-,24-,25+,26?,27-,38-/m0/s1	KCWZRQVPIWKDIC-ODZWUNIISA-N
CHEMBL1271940	811197	Cc1nc2ccccc2n1C3C[C@H]4CC[C@@H](C3)N4CC[C@H](NC(=O)C5CC[S+]([O-])CC5)c6cccc(F)c6	InChI=1S/C30H37FN4O2S/c1-20-32-28-7-2-3-8-29(28)35(20)26-18-24-9-10-25(19-26)34(24)14-11-27(22-5-4-6-23(31)17-22)33-30(36)21-12-15-38(37)16-13-21/h2-8,17,21,24-27H,9-16,18-19H2,1H3,(H,33,36)/t21?,24-,25+,26?,27-,38?/m0/s1	KCWZRQVPIWKDIC-PISKZNMLSA-N
CHEMBL1303078	826962	Cc1nc2ccccc2nc1N\N=C\c3ccc(O)cc3	InChI=1S/C16H14N4O/c1-11-16(19-15-5-3-2-4-14(15)18-11)20-17-10-12-6-8-13(21)9-7-12/h2-10,21H,1H3,(H,19,20)	WDPUHMPVZBSBGB-UHFFFAOYSA-N
CHEMBL515763	575888	Cc1nc2ccccc2nc1N\N=C\c3ccc(O)cc3	InChI=1S/C16H14N4O/c1-11-16(19-15-5-3-2-4-14(15)18-11)20-17-10-12-6-8-13(21)9-7-12/h2-10,21H,1H3,(H,19,20)/b17-10+	WDPUHMPVZBSBGB-LICLKQGHSA-N
CHEMBL1173240	750569	Cc1nc(Nc2cccc3CC[C@H](O)Cc23)oc1c4ccc(cc4)C(F)(F)F	InChI=1S/C21H19F3N2O2/c1-12-19(14-5-8-15(9-6-14)21(22,23)24)28-20(25-12)26-18-4-2-3-13-7-10-16(27)11-17(13)18/h2-6,8-9,16,27H,7,10-11H2,1H3,(H,25,26)/t16-/m1/s1	CHLCWXNTFXVPAL-MRXNPFEDSA-N
CHEMBL1173241	750570	Cc1nc(Nc2cccc3CC[C@H](O)Cc23)oc1c4ccc(cc4)C(F)(F)F	InChI=1S/C21H19F3N2O2/c1-12-19(14-5-8-15(9-6-14)21(22,23)24)28-20(25-12)26-18-4-2-3-13-7-10-16(27)11-17(13)18/h2-6,8-9,16,27H,7,10-11H2,1H3,(H,25,26)/t16-/m0/s1	CHLCWXNTFXVPAL-INIZCTEOSA-N
CHEMBL131091	317579	Cc1nc(N=Nc2cc(c3cc(cc(c3c2)S(=O)(=O)O)[N+](=O)[O-])S(=O)(=O)O)c(COP(=O)(O)O)c(C=O)c1O	InChI=1S/C18H15N4O14PS2/c1-8-17(24)13(6-23)14(7-36-37(27,28)29)18(19-8)21-20-9-2-11-12(15(3-9)38(30,31)32)4-10(22(25)26)5-16(11)39(33,34)35/h2-6,24H,7H2,1H3,(H2,27,28,29)(H,30,31,32)(H,33,34,35)/b21-20+	CMVLDSZYDWJTCG-QZQOTICOSA-N
CHEMBL1622540	1145491	Cc1nc(N=Nc2cc(c3cc(cc(c3c2)S(=O)(=O)O)[N+](=O)[O-])S(=O)(=O)O)c(COP(=O)(O)O)c(C=O)c1O	InChI=1S/C18H15N4O14PS2/c1-8-17(24)13(6-23)14(7-36-37(27,28)29)18(19-8)21-20-9-2-11-12(15(3-9)38(30,31)32)4-10(22(25)26)5-16(11)39(33,34)35/h2-6,24H,7H2,1H3,(H2,27,28,29)(H,30,31,32)(H,33,34,35)/b21-20-	CMVLDSZYDWJTCG-MRCUWXFGSA-N
CHEMBL119235	292329	Cc1nc(N=Nc2ccc(cc2)C(=O)O)c(COP(=O)(O)O)c(C=O)c1O	InChI=1S/C15H14N3O8P/c1-8-13(20)11(6-19)12(7-26-27(23,24)25)14(16-8)18-17-10-4-2-9(3-5-10)15(21)22/h2-6,20H,7H2,1H3,(H,21,22)(H2,23,24,25)/b18-17+	NPBWMMRUXMTIRC-ISLYRVAYSA-N
CHEMBL1617474	1140425	Cc1nc(N=Nc2ccc(cc2)C(=O)O)c(COP(=O)(O)O)c(C=O)c1O	InChI=1S/C15H14N3O8P/c1-8-13(20)11(6-19)12(7-26-27(23,24)25)14(16-8)18-17-10-4-2-9(3-5-10)15(21)22/h2-6,20H,7H2,1H3,(H,21,22)(H2,23,24,25)/b18-17-	NPBWMMRUXMTIRC-ZCXUNETKSA-N
CHEMBL1490673	1014557	Cc1nc(N=Nc2cc(ccc2S(=O)(=O)O)S(=O)(=O)O)c(COP(=O)(O)O)c(C=O)c1O	InChI=1S/C14H14N3O12PS2/c1-7-13(19)9(5-18)10(6-29-30(20,21)22)14(15-7)17-16-11-4-8(31(23,24)25)2-3-12(11)32(26,27)28/h2-5,19H,6H2,1H3,(H2,20,21,22)(H,23,24,25)(H,26,27,28)/b17-16-	XYBQYEJAMIDMPT-MSUUIHNZSA-N
CHEMBL69727	212136	Cc1nc(N=Nc2cc(ccc2S(=O)(=O)O)S(=O)(=O)O)c(COP(=O)(O)O)c(C=O)c1O	InChI=1S/C14H14N3O12PS2/c1-7-13(19)9(5-18)10(6-29-30(20,21)22)14(15-7)17-16-11-4-8(31(23,24)25)2-3-12(11)32(26,27)28/h2-5,19H,6H2,1H3,(H2,20,21,22)(H,23,24,25)(H,26,27,28)/b17-16+	XYBQYEJAMIDMPT-WUKNDPDISA-N
CHEMBL1437958	961842	Cc1nc(N=Nc2ccc(cc2S(=O)(=O)O)S(=O)(=O)O)c(COP(=O)(O)O)c(C=O)c1O	InChI=1S/C14H14N3O12PS2/c1-7-13(19)9(5-18)10(6-29-30(20,21)22)14(15-7)17-16-11-3-2-8(31(23,24)25)4-12(11)32(26,27)28/h2-5,19H,6H2,1H3,(H2,20,21,22)(H,23,24,25)(H,26,27,28)/b17-16-	PNFZSRRRZNXSMF-MSUUIHNZSA-N
CHEMBL69234	212098	Cc1nc(N=Nc2ccc(cc2S(=O)(=O)O)S(=O)(=O)O)c(COP(=O)(O)O)c(C=O)c1O	InChI=1S/C14H14N3O12PS2/c1-7-13(19)9(5-18)10(6-29-30(20,21)22)14(15-7)17-16-11-3-2-8(31(23,24)25)4-12(11)32(26,27)28/h2-5,19H,6H2,1H3,(H2,20,21,22)(H,23,24,25)(H,26,27,28)/b17-16+	PNFZSRRRZNXSMF-WUKNDPDISA-N
CHEMBL1618397	1141348	Cc1[nH]c2ccccc2c1\C=N\Nc3nc(Nc4ccc(F)cc4)nc(n3)N5CCOCC5	InChI=1S/C23H23FN8O/c1-15-19(18-4-2-3-5-20(18)26-15)14-25-31-22-28-21(27-17-8-6-16(24)7-9-17)29-23(30-22)32-10-12-33-13-11-32/h2-9,14,26H,10-13H2,1H3,(H2,27,28,29,30,31)	LIVLBLCCUBQPEM-UHFFFAOYSA-N
CHEMBL1906728	1347314	Cc1[nH]c2ccccc2c1\C=N\Nc3nc(Nc4ccc(F)cc4)nc(n3)N5CCOCC5	InChI=1S/C23H23FN8O/c1-15-19(18-4-2-3-5-20(18)26-15)14-25-31-22-28-21(27-17-8-6-16(24)7-9-17)29-23(30-22)32-10-12-33-13-11-32/h2-9,14,26H,10-13H2,1H3,(H2,27,28,29,30,31)/b25-14+	LIVLBLCCUBQPEM-AFUMVMLFSA-N
CHEMBL1547181	1071065	Cc1[nH]c2ccccc2c1C(=O)\C(=C\3/S\C(=C\c4ccccn4)\C(=O)N3c5ccccc5F)\C#N	InChI=1S/C27H17FN4O2S/c1-16-24(18-9-2-4-11-21(18)31-16)25(33)19(15-29)27-32(22-12-5-3-10-20(22)28)26(34)23(35-27)14-17-8-6-7-13-30-17/h2-14,31H,1H3	WRNRVAKLZPVNKN-UHFFFAOYSA-N
CHEMBL1710699	1191430	Cc1[nH]c2ccccc2c1C(=O)\C(=C\3/S\C(=C\c4ccccn4)\C(=O)N3c5ccccc5F)\C#N	InChI=1S/C27H17FN4O2S/c1-16-24(18-9-2-4-11-21(18)31-16)25(33)19(15-29)27-32(22-12-5-3-10-20(22)28)26(34)23(35-27)14-17-8-6-7-13-30-17/h2-14,31H,1H3/b23-14+,27-19-	WRNRVAKLZPVNKN-BLKOJCANSA-N
CHEMBL1346841	870725	Cc1nn(c2ccccc2)c(N3CCCC3)c1\C=N\N4C=Nc5scc(c6ccccc6)c5C4=O	InChI=1S/C27H24N6OS/c1-19-22(26(31-14-8-9-15-31)33(30-19)21-12-6-3-7-13-21)16-29-32-18-28-25-24(27(32)34)23(17-35-25)20-10-4-2-5-11-20/h2-7,10-13,16-18H,8-9,14-15H2,1H3	APIWYYKQFNZNBZ-UHFFFAOYSA-N
CHEMBL1454569	978453	Cc1nn(c2ccccc2)c(N3CCCC3)c1\C=N\N4C=Nc5scc(c6ccccc6)c5C4=O	InChI=1S/C27H24N6OS/c1-19-22(26(31-14-8-9-15-31)33(30-19)21-12-6-3-7-13-21)16-29-32-18-28-25-24(27(32)34)23(17-35-25)20-10-4-2-5-11-20/h2-7,10-13,16-18H,8-9,14-15H2,1H3/b29-16+	APIWYYKQFNZNBZ-MUFRIFMGSA-N
CHEMBL1583429	1107313	Cc1nnc(C)n1\N=C\c2cc(Br)cc(Br)c2O	InChI=1S/C11H10Br2N4O/c1-6-15-16-7(2)17(6)14-5-8-3-9(12)4-10(13)11(8)18/h3-5,18H,1-2H3	NZAFVHVKGSZJDY-UHFFFAOYSA-N
CHEMBL1880070	1320641	Cc1nnc(C)n1\N=C\c2cc(Br)cc(Br)c2O	InChI=1S/C11H10Br2N4O/c1-6-15-16-7(2)17(6)14-5-8-3-9(12)4-10(13)11(8)18/h3-5,18H,1-2H3/b14-5+	NZAFVHVKGSZJDY-LHHJGKSTSA-N
CHEMBL1337620	861504	CC1=NN(C(=O)C1N=Nc2ccc(cc2)S(=O)(=O)N)c3ccccc3	InChI=1S/C16H15N5O3S/c1-11-15(16(22)21(20-11)13-5-3-2-4-6-13)19-18-12-7-9-14(10-8-12)25(17,23)24/h2-10,15H,1H3,(H2,17,23,24)	TZERFUCXCBLOGZ-UHFFFAOYSA-N
CHEMBL174023	387567	CC1=NN(C(=O)C1N=Nc2ccc(cc2)S(=O)(=O)N)c3ccccc3	InChI=1S/C16H15N5O3S/c1-11-15(16(22)21(20-11)13-5-3-2-4-6-13)19-18-12-7-9-14(10-8-12)25(17,23)24/h2-10,15H,1H3,(H2,17,23,24)/b19-18+	TZERFUCXCBLOGZ-VHEBQXMUSA-N
CHEMBL1430502	954386	Cc1n[nH]c(\N=C\C2=C(O)CC(CC2=O)c3occc3)c1c4ccccc4	InChI=1S/C21H19N3O3/c1-13-20(14-6-3-2-4-7-14)21(24-23-13)22-12-16-17(25)10-15(11-18(16)26)19-8-5-9-27-19/h2-9,12,15,25H,10-11H2,1H3,(H,23,24)	CMFHRGBWOTWLKT-UHFFFAOYSA-N
CHEMBL1878449	1319020	Cc1n[nH]c(\N=C\C2=C(O)CC(CC2=O)c3occc3)c1c4ccccc4	InChI=1S/C21H19N3O3/c1-13-20(14-6-3-2-4-7-14)21(24-23-13)22-12-16-17(25)10-15(11-18(16)26)19-8-5-9-27-19/h2-9,12,15,25H,10-11H2,1H3,(H,23,24)/b22-12+	CMFHRGBWOTWLKT-WSDLNYQXSA-N
CHEMBL1523119	1047003	Cc1n[nH]c(\N=C\C2=C(O)CC(C)(C)CC2=O)c1c3ccc(Cl)cc3	InChI=1S/C19H20ClN3O2/c1-11-17(12-4-6-13(20)7-5-12)18(23-22-11)21-10-14-15(24)8-19(2,3)9-16(14)25/h4-7,10,24H,8-9H2,1-3H3,(H,22,23)	MDWSAPOWENINKH-UHFFFAOYSA-N
CHEMBL1901443	1342014	Cc1n[nH]c(\N=C\C2=C(O)CC(C)(C)CC2=O)c1c3ccc(Cl)cc3	InChI=1S/C19H20ClN3O2/c1-11-17(12-4-6-13(20)7-5-12)18(23-22-11)21-10-14-15(24)8-19(2,3)9-16(14)25/h4-7,10,24H,8-9H2,1-3H3,(H,22,23)/b21-10+	MDWSAPOWENINKH-UFFVCSGVSA-N
CHEMBL550040	662101	Cc1oc2ccc(N\C(=N/C#N)\N[C@H]3CCCCN(CC(=O)N4CCC[C@H]4CN)C3=O)cc2c1	InChI=1S/C24H31N7O3/c1-16-11-17-12-18(7-8-21(17)34-16)28-24(27-15-26)29-20-6-2-3-9-30(23(20)33)14-22(32)31-10-4-5-19(31)13-25/h7-8,11-12,19-20H,2-6,9-10,13-14,25H2,1H3,(H2,27,28,29)/t19-,20+/m1/s1	BKYWKHMXTUNOOC-UXHICEINSA-N
CHEMBL558403	662100	Cc1oc2ccc(N\C(=N/C#N)\N[C@H]3CCCCN(CC(=O)N4CCC[C@H]4CN)C3=O)cc2c1	InChI=1S/C24H31N7O3/c1-16-11-17-12-18(7-8-21(17)34-16)28-24(27-15-26)29-20-6-2-3-9-30(23(20)33)14-22(32)31-10-4-5-19(31)13-25/h7-8,11-12,19-20H,2-6,9-10,13-14,25H2,1H3,(H2,27,28,29)/t19-,20-/m0/s1	BKYWKHMXTUNOOC-PMACEKPBSA-N
CHEMBL550383	660257	Cc1oc2ccc(N\C(=N/C#N)\N[C@H]3CCN(CC(=O)N4CCCC4)C3=O)cc2c1	InChI=1S/C21H24N6O3/c1-14-10-15-11-16(4-5-18(15)30-14)24-21(23-13-22)25-17-6-9-27(20(17)29)12-19(28)26-7-2-3-8-26/h4-5,10-11,17H,2-3,6-9,12H2,1H3,(H2,23,24,25)/t17-/m0/s1	MNMRIPXOAVTNOQ-KRWDZBQOSA-N
CHEMBL563794	658462	Cc1oc2ccc(N\C(=N/C#N)\N[C@H]3CCN(CC(=O)N4CCCC4)C3=O)cc2c1	InChI=1S/C21H24N6O3/c1-14-10-15-11-16(4-5-18(15)30-14)24-21(23-13-22)25-17-6-9-27(20(17)29)12-19(28)26-7-2-3-8-26/h4-5,10-11,17H,2-3,6-9,12H2,1H3,(H2,23,24,25)/t17-/m1/s1	MNMRIPXOAVTNOQ-QGZVFWFLSA-N
CHEMBL159365	368974	Cc1oc2C(=O)c3ccccc3\C(=N\c4ccccc4)\c2n1	InChI=1S/C18H12N2O2/c1-11-19-16-15(20-12-7-3-2-4-8-12)13-9-5-6-10-14(13)17(21)18(16)22-11/h2-10H,1H3/b20-15-	UPEHKUQHXSSQQA-HKWRFOASSA-N
CHEMBL1699398	1180129	Cc1oc2C(=O)c3ccccc3\C(=N\c4ccccc4)\c2n1	InChI=1S/C18H12N2O2/c1-11-19-16-15(20-12-7-3-2-4-8-12)13-9-5-6-10-14(13)17(21)18(16)22-11/h2-10H,1H3	UPEHKUQHXSSQQA-UHFFFAOYSA-N
CHEMBL1794131	1257762	Cc1oc(\C=N\NC(=O)CCC(=O)Nc2ccc(C)cc2C)cc1	InChI=1S/C18H21N3O3/c1-12-4-7-16(13(2)10-12)20-17(22)8-9-18(23)21-19-11-15-6-5-14(3)24-15/h4-7,10-11H,8-9H2,1-3H3,(H,20,22)(H,21,23)/b19-11+	UKDYWCMFIIYJNB-YBFXNURJSA-N
CHEMBL1895127	1335698	Cc1oc(\C=N\NC(=O)CCC(=O)Nc2ccc(C)cc2C)cc1	InChI=1S/C18H21N3O3/c1-12-4-7-16(13(2)10-12)20-17(22)8-9-18(23)21-19-11-15-6-5-14(3)24-15/h4-7,10-11H,8-9H2,1-3H3,(H,20,22)(H,21,23)	UKDYWCMFIIYJNB-UHFFFAOYSA-N
CHEMBL1190193	764143	Cc1onc(n1)c2cccc(c2)C(=O)NC3CCC(CCN4CCc5ccc(cc5CC4)S(=O)(=O)C)CC3	InChI=1S/C29H36N4O4S/c1-20-30-28(32-37-20)24-4-3-5-25(18-24)29(34)31-26-9-6-21(7-10-26)12-15-33-16-13-22-8-11-27(38(2,35)36)19-23(22)14-17-33/h3-5,8,11,18-19,21,26H,6-7,9-10,12-17H2,1-2H3,(H,31,34)/t21?,26-	ZHQUFEJLPBTKSM-CKLWRRSWSA-N
CHEMBL195762	422583	Cc1onc(n1)c2cccc(c2)C(=O)NC3CCC(CCN4CCc5ccc(cc5CC4)S(=O)(=O)C)CC3	InChI=1S/C29H36N4O4S/c1-20-30-28(32-37-20)24-4-3-5-25(18-24)29(34)31-26-9-6-21(7-10-26)12-15-33-16-13-22-8-11-27(38(2,35)36)19-23(22)14-17-33/h3-5,8,11,18-19,21,26H,6-7,9-10,12-17H2,1-2H3,(H,31,34)/t21-,26?	ZHQUFEJLPBTKSM-CJMKKMBJSA-N
CHEMBL448642	591067	C[C@]1(SC(=O)C=C1O)\C=C\2/CCCC=C2	InChI=1S/C12H14O2S/c1-12(10(13)7-11(14)15-12)8-9-5-3-2-4-6-9/h3,5,7-8,13H,2,4,6H2,1H3/b9-8-/t12-/m1/s1	CDWRCGZVUURDLQ-JLVNDZCYSA-N
CHEMBL510104	591068	C[C@]1(SC(=O)C=C1O)\C=C\2/CCCC=C2	InChI=1S/C12H14O2S/c1-12(10(13)7-11(14)15-12)8-9-5-3-2-4-6-9/h3,5,7-8,13H,2,4,6H2,1H3/b9-8-/t12-/m0/s1	CDWRCGZVUURDLQ-LAUAKBEESA-N
CHEMBL444287	591071	C[C@]1(SC(=O)C=C1O)\C=C\2/CCCCC=C2	InChI=1S/C13H16O2S/c1-13(11(14)8-12(15)16-13)9-10-6-4-2-3-5-7-10/h4,6,8-9,14H,2-3,5,7H2,1H3/b10-9-/t13-/m1/s1	OYPGKGVZFWZXLZ-ASCRHOAZSA-N
CHEMBL526147	591072	C[C@]1(SC(=O)C=C1O)\C=C\2/CCCCC=C2	InChI=1S/C13H16O2S/c1-13(11(14)8-12(15)16-13)9-10-6-4-2-3-5-7-10/h4,6,8-9,14H,2-3,5,7H2,1H3/b10-9-/t13-/m0/s1	OYPGKGVZFWZXLZ-XPSMFNQNSA-N
CHEMBL509936	590728	C[C@@]1(SC(=O)C=C1O)\C=C/2\C=C/CCCCC2	InChI=1S/C14H18O2S/c1-14(12(15)9-13(16)17-14)10-11-7-5-3-2-4-6-8-11/h5,7,9-10,15H,2-4,6,8H2,1H3/b7-5-,11-10-/t14-/m1/s1	FJIIRCPFXKGJOU-CJPYPILESA-N
CHEMBL517508	590729	C[C@@]1(SC(=O)C=C1O)\C=C/2\C=C/CCCCC2	InChI=1S/C14H18O2S/c1-14(12(15)9-13(16)17-14)10-11-7-5-3-2-4-6-8-11/h5,7,9-10,15H,2-4,6,8H2,1H3/b7-5-,11-10-/t14-/m0/s1	FJIIRCPFXKGJOU-QOZCWEHESA-N
CHEMBL1554975	1078859	CCC12CC(CC)(C(CC1=O)c3ccccc3)C(=C2)\C=C\c4ccccc4	InChI=1S/C26H28O/c1-3-25-18-22(16-15-20-11-7-5-8-12-20)26(4-2,19-25)23(17-24(25)27)21-13-9-6-10-14-21/h5-16,18,23H,3-4,17,19H2,1-2H3/b16-15+	NLQQTNRSVHYIMW-FOCLMDBBSA-N
CHEMBL1706147	1186878	CCC12CC(CC)(C(CC1=O)c3ccccc3)C(=C2)\C=C\c4ccccc4	InChI=1S/C26H28O/c1-3-25-18-22(16-15-20-11-7-5-8-12-20)26(4-2,19-25)23(17-24(25)27)21-13-9-6-10-14-21/h5-16,18,23H,3-4,17,19H2,1-2H3	NLQQTNRSVHYIMW-UHFFFAOYSA-N
CHEMBL1173074	751456	CC[C@@]12CCCN3CC[C@]4([C@H](CC1)N(C(=O)C)c5c(O)c(OC)ccc45)[C@@H]23	InChI=1S/C22H30N2O3/c1-4-21-9-5-12-23-13-11-22(20(21)23)15-6-7-16(27-3)19(26)18(15)24(14(2)25)17(22)8-10-21/h6-7,17,20,26H,4-5,8-13H2,1-3H3/t17-,20-,21-,22-/m1/s1	CITPXCNSMZMNIW-BRKWEVRTSA-N
CHEMBL1338579	862463	CC[C@@]12CCCN3CC[C@]4([C@H](CC1)N(C(=O)C)c5c(O)c(OC)ccc45)[C@@H]23	InChI=1S/C22H30N2O3/c1-4-21-9-5-12-23-13-11-22(20(21)23)15-6-7-16(27-3)19(26)18(15)24(14(2)25)17(22)8-10-21/h6-7,17,20,26H,4-5,8-13H2,1-3H3/t17-,20+,21+,22-/m0/s1	CITPXCNSMZMNIW-UPZYVNNASA-N
CHEMBL1575052	1098936	CCC1=C2CC[C@@H]3[C@H]([C@H]2[C@]4(Cc5ccccc5)N(C(=O)O/C/4=N\CCOC)C1=O)C(=O)N(C)C3=O	InChI=1S/C26H29N3O6/c1-4-16-17-10-11-18-19(23(32)28(2)21(18)30)20(17)26(14-15-8-6-5-7-9-15)24(27-12-13-34-3)35-25(33)29(26)22(16)31/h5-9,18-20H,4,10-14H2,1-3H3/b27-24-/t18-,19-,20+,26+/m1/s1	NMAIQLJKMPDUFX-MQJOJFMZSA-N
CHEMBL1876263	1316834	CCC1=C2CC[C@@H]3[C@H]([C@H]2[C@]4(Cc5ccccc5)N(C(=O)O/C/4=N\CCOC)C1=O)C(=O)N(C)C3=O	InChI=1S/C26H29N3O6/c1-4-16-17-10-11-18-19(23(32)28(2)21(18)30)20(17)26(14-15-8-6-5-7-9-15)24(27-12-13-34-3)35-25(33)29(26)22(16)31/h5-9,18-20H,4,10-14H2,1-3H3/t18-,19-,20+,26+/m1/s1	NMAIQLJKMPDUFX-CWAZBZNHSA-N
CHEMBL1488612	1012496	CCC1=C2CC[C@@H]3[C@H]([C@H]2[C@]4(Cc5ccccc5)N(C(=O)O/C/4=N\CC(=O)OC)C1=O)C(=O)NC3=O	InChI=1S/C25H25N3O7/c1-3-14-15-9-10-16-18(21(31)27-20(16)30)19(15)25(11-13-7-5-4-6-8-13)23(26-12-17(29)34-2)35-24(33)28(25)22(14)32/h4-8,16,18-19H,3,9-12H2,1-2H3,(H,27,30,31)/b26-23-/t16-,18-,19+,25+/m1/s1	XKIKKNGCSVJGQH-JBLFQDNVSA-N
CHEMBL1713053	1193784	CCC1=C2CC[C@@H]3[C@H]([C@H]2[C@]4(Cc5ccccc5)N(C(=O)O/C/4=N\CC(=O)OC)C1=O)C(=O)NC3=O	InChI=1S/C25H25N3O7/c1-3-14-15-9-10-16-18(21(31)27-20(16)30)19(15)25(11-13-7-5-4-6-8-13)23(26-12-17(29)34-2)35-24(33)28(25)22(14)32/h4-8,16,18-19H,3,9-12H2,1-2H3,(H,27,30,31)/t16-,18-,19+,25+/m1/s1	XKIKKNGCSVJGQH-GSONXBCMSA-N
CHEMBL1353401	877285	CCC1=C2CC[C@@H]3[C@H]([C@H]2[C@]4(Cc5ccccc5)N(C(=O)O/C/4=N\CC(=O)OC)C1=O)C(=O)N(C)C3=O	InChI=1S/C26H27N3O7/c1-4-15-16-10-11-17-19(23(33)28(2)21(17)31)20(16)26(12-14-8-6-5-7-9-14)24(27-13-18(30)35-3)36-25(34)29(26)22(15)32/h5-9,17,19-20H,4,10-13H2,1-3H3/t17-,19-,20+,26+/m1/s1	LONONCJORFRSTP-CQBMSCNUSA-N
CHEMBL1514430	1038314	CCC1=C2CC[C@@H]3[C@H]([C@H]2[C@]4(Cc5ccccc5)N(C(=O)O/C/4=N\CC(=O)OC)C1=O)C(=O)N(C)C3=O	InChI=1S/C26H27N3O7/c1-4-15-16-10-11-17-19(23(33)28(2)21(17)31)20(16)26(12-14-8-6-5-7-9-14)24(27-13-18(30)35-3)36-25(34)29(26)22(15)32/h5-9,17,19-20H,4,10-13H2,1-3H3/b27-24-/t17-,19-,20+,26+/m1/s1	LONONCJORFRSTP-OTNTVVPHSA-N
CHEMBL1371095	894979	CCC1=C2CC[C@@H]3[C@H]([C@H]2[C@]4(C)N(C(=O)O/C/4=N\CC5CC5)C1=O)C(=O)N(C3=O)c6ccccc6	InChI=1S/C26H27N3O5/c1-3-16-17-11-12-18-19(23(32)28(21(18)30)15-7-5-4-6-8-15)20(17)26(2)24(27-13-14-9-10-14)34-25(33)29(26)22(16)31/h4-8,14,18-20H,3,9-13H2,1-2H3/b27-24-/t18-,19-,20+,26+/m1/s1	JZGBTRZWPKZEQK-MQJOJFMZSA-N
CHEMBL1868038	1308609	CCC1=C2CC[C@@H]3[C@H]([C@H]2[C@]4(C)N(C(=O)O/C/4=N\CC5CC5)C1=O)C(=O)N(C3=O)c6ccccc6	InChI=1S/C26H27N3O5/c1-3-16-17-11-12-18-19(23(32)28(21(18)30)15-7-5-4-6-8-15)20(17)26(2)24(27-13-14-9-10-14)34-25(33)29(26)22(16)31/h4-8,14,18-20H,3,9-13H2,1-2H3/t18-,19-,20+,26+/m1/s1	JZGBTRZWPKZEQK-CWAZBZNHSA-N
CHEMBL1413827	937711	CCC1=C2CC[C@@H]3[C@H]([C@H]2[C@]4(C)N(C(=O)O/C/4=N\Cc5ccccc5)C1=O)C(=O)N(C3=O)c6ccccc6	InChI=1S/C29H27N3O5/c1-3-19-20-14-15-21-22(26(35)31(24(21)33)18-12-8-5-9-13-18)23(20)29(2)27(37-28(36)32(29)25(19)34)30-16-17-10-6-4-7-11-17/h4-13,21-23H,3,14-16H2,1-2H3/b30-27-/t21-,22-,23+,29+/m1/s1	WGDFJEWZBOOZED-YYNUXVJISA-N
CHEMBL1712272	1193003	CCC1=C2CC[C@@H]3[C@H]([C@H]2[C@]4(C)N(C(=O)O/C/4=N\Cc5ccccc5)C1=O)C(=O)N(C3=O)c6ccccc6	InChI=1S/C29H27N3O5/c1-3-19-20-14-15-21-22(26(35)31(24(21)33)18-12-8-5-9-13-18)23(20)29(2)27(37-28(36)32(29)25(19)34)30-16-17-10-6-4-7-11-17/h4-13,21-23H,3,14-16H2,1-2H3/t21-,22-,23+,29+/m1/s1	WGDFJEWZBOOZED-NBOGMJGSSA-N
CHEMBL1440807	964691	CCC1=C2CC[C@@H]3[C@H]([C@H]2[C@]4(C)N(C(=O)O/C/4=N\CC(=O)OC)C1=O)C(=O)N(C3=O)c5ccccc5	InChI=1S/C25H25N3O7/c1-4-14-15-10-11-16-18(22(32)27(20(16)30)13-8-6-5-7-9-13)19(15)25(2)23(26-12-17(29)34-3)35-24(33)28(25)21(14)31/h5-9,16,18-19H,4,10-12H2,1-3H3/t16-,18-,19+,25+/m1/s1	FJTNRAVXNPGIDJ-GSONXBCMSA-N
CHEMBL1531982	1055866	CCC1=C2CC[C@@H]3[C@H]([C@H]2[C@]4(C)N(C(=O)O/C/4=N\CC(=O)OC)C1=O)C(=O)N(C3=O)c5ccccc5	InChI=1S/C25H25N3O7/c1-4-14-15-10-11-16-18(22(32)27(20(16)30)13-8-6-5-7-9-13)19(15)25(2)23(26-12-17(29)34-3)35-24(33)28(25)21(14)31/h5-9,16,18-19H,4,10-12H2,1-3H3/b26-23-/t16-,18-,19+,25+/m1/s1	FJTNRAVXNPGIDJ-JBLFQDNVSA-N
CHEMBL1513537	1037421	CCC1=C2CC[C@@H]3[C@H]([C@H]2[C@]4(C)N(C(=O)O/C/4=N\CC(=O)OC)C1=O)C(=O)N(CC(=O)OC)C3=O	InChI=1S/C22H25N3O9/c1-5-10-11-6-7-12-15(19(30)24(17(12)28)9-14(27)33-4)16(11)22(2)20(23-8-13(26)32-3)34-21(31)25(22)18(10)29/h12,15-16H,5-9H2,1-4H3/b23-20-/t12-,15-,16+,22+/m1/s1	KXYYVTVKRUNJAU-YSOZXZRQSA-N
CHEMBL1880973	1321544	CCC1=C2CC[C@@H]3[C@H]([C@H]2[C@]4(C)N(C(=O)O/C/4=N\CC(=O)OC)C1=O)C(=O)N(CC(=O)OC)C3=O	InChI=1S/C22H25N3O9/c1-5-10-11-6-7-12-15(19(30)24(17(12)28)9-14(27)33-4)16(11)22(2)20(23-8-13(26)32-3)34-21(31)25(22)18(10)29/h12,15-16H,5-9H2,1-4H3/t12-,15-,16+,22+/m1/s1	KXYYVTVKRUNJAU-ANMRPONVSA-N
CHEMBL1449774	973658	CCc1cc2CN(CC\C(=N\OC[C@H]3O[C@@H](C=C[C@@H]3Oc4ccc(OC)cc4)c5ccccc5)\C)CCc2nc1CC	InChI=1S/C35H43N3O4/c1-5-26-22-28-23-38(21-19-32(28)36-31(26)6-2)20-18-25(3)37-40-24-35-34(41-30-14-12-29(39-4)13-15-30)17-16-33(42-35)27-10-8-7-9-11-27/h7-17,22,33-35H,5-6,18-21,23-24H2,1-4H3/t33-,34-,35+/m0/s1	FAYBCRHOKZVQOA-PUPDPRJKSA-N
CHEMBL1589879	1113763	CCc1cc2CN(CC\C(=N\OC[C@H]3O[C@@H](C=C[C@@H]3Oc4ccc(OC)cc4)c5ccccc5)\C)CCc2nc1CC	InChI=1S/C35H43N3O4/c1-5-26-22-28-23-38(21-19-32(28)36-31(26)6-2)20-18-25(3)37-40-24-35-34(41-30-14-12-29(39-4)13-15-30)17-16-33(42-35)27-10-8-7-9-11-27/h7-17,22,33-35H,5-6,18-21,23-24H2,1-4H3/b37-25+/t33-,34-,35+/m0/s1	FAYBCRHOKZVQOA-ZZTVCBIESA-N
CHEMBL1362729	886613	CCc1cc2CN(CC\C(=N\O[C@@H](C)c3onc(c3)c4c(C)cc(C)cc4C)\C)CCc2nc1CC	InChI=1S/C30H40N4O2/c1-8-24-16-25-18-34(13-11-27(25)31-26(24)9-2)12-10-22(6)32-35-23(7)29-17-28(33-36-29)30-20(4)14-19(3)15-21(30)5/h14-17,23H,8-13,18H2,1-7H3/b32-22+/t23-/m0/s1	JLMGXXOJWVMRFD-JZRQUBEPSA-N
CHEMBL1375772	899656	CCc1cc2CN(CC\C(=N\O[C@@H](C)c3onc(c3)c4c(C)cc(C)cc4C)\C)CCc2nc1CC	InChI=1S/C30H40N4O2/c1-8-24-16-25-18-34(13-11-27(25)31-26(24)9-2)12-10-22(6)32-35-23(7)29-17-28(33-36-29)30-20(4)14-19(3)15-21(30)5/h14-17,23H,8-13,18H2,1-7H3/t23-/m0/s1	JLMGXXOJWVMRFD-QHCPKHFHSA-N
CHEMBL1624422	1147373	CCc1ccc2N(CCN3CCOCC3)C(=O)C(NC(=O)C)c2c1	InChI=1S/C18H25N3O3/c1-3-14-4-5-16-15(12-14)17(19-13(2)22)18(23)21(16)7-6-20-8-10-24-11-9-20/h4-5,12,17H,3,6-11H2,1-2H3,(H,19,22)	YTMAYQWAZDEHNQ-UHFFFAOYSA-N
CHEMBL1907308	1347894	CCc1ccc2N(CCN3CCOCC3)C(=O)C(NC(=O)C)c2c1	InChI=1S/C18H25N3O3.H2/c1-3-14-4-5-16-15(12-14)17(19-13(2)22)18(23)21(16)7-6-20-8-10-24-11-9-20;/h4-5,12,17H,3,6-11H2,1-2H3,(H,19,22);1H	FMCUQCPPANMRAL-UHFFFAOYSA-N
CHEMBL1342170	866054	CCc1ccc(cc1)\C(=C\C=N\c2ccc(cc2)S(=O)(=O)Nc3cnc4ccccc4n3)\O	InChI=1S/C25H22N4O3S/c1-2-18-7-9-19(10-8-18)24(30)15-16-26-20-11-13-21(14-12-20)33(31,32)29-25-17-27-22-5-3-4-6-23(22)28-25/h3-17,30H,2H2,1H3,(H,28,29)/b24-15-,26-16?	FRHVHCYEVYNEMF-LRWUNLNFSA-N
CHEMBL1902360	1342931	CCc1ccc(cc1)\C(=C\C=N\c2ccc(cc2)S(=O)(=O)Nc3cnc4ccccc4n3)\O	InChI=1S/C25H22N4O3S/c1-2-18-7-9-19(10-8-18)24(30)15-16-26-20-11-13-21(14-12-20)33(31,32)29-25-17-27-22-5-3-4-6-23(22)28-25/h3-17,30H,2H2,1H3,(H,28,29)	FRHVHCYEVYNEMF-UHFFFAOYSA-N
CHEMBL1877521	1318092	CCc1cccc(CC)c1\C=C\c2cncc(c2)C(=O)NC	InChI=1S/C19H22N2O/c1-4-15-7-6-8-16(5-2)18(15)10-9-14-11-17(13-21-12-14)19(22)20-3/h6-13H,4-5H2,1-3H3,(H,20,22)	NLOKJGFIQFVGNZ-UHFFFAOYSA-N
CHEMBL385426	464153	CCc1cccc(CC)c1\C=C\c2cncc(c2)C(=O)NC	InChI=1S/C19H22N2O/c1-4-15-7-6-8-16(5-2)18(15)10-9-14-11-17(13-21-12-14)19(22)20-3/h6-13H,4-5H2,1-3H3,(H,20,22)/b10-9+	NLOKJGFIQFVGNZ-MDZDMXLPSA-N
CHEMBL1492043	1015927	C(=C\c1ccccn1)/c2ccccn2	InChI=1S/C12H10N2/c1-3-9-13-11(5-1)7-8-12-6-2-4-10-14-12/h1-10H	HKEOCEQLCZEBMK-UHFFFAOYSA-N
CHEMBL67376	207216	C(=C\c1ccccn1)/c2ccccn2	InChI=1S/C12H10N2/c1-3-9-13-11(5-1)7-8-12-6-2-4-10-14-12/h1-10H/b8-7+	HKEOCEQLCZEBMK-BQYQJAHWSA-N
CHEMBL1306313	830197	C(=C\c1ccccn1)/c2ccncc2	InChI=1S/C12H10N2/c1-2-8-14-12(3-1)5-4-11-6-9-13-10-7-11/h1-10H	RETWYDZOYDJBIX-UHFFFAOYSA-N
CHEMBL69631	207181	C(=C\c1ccccn1)/c2ccncc2	InChI=1S/C12H10N2/c1-2-8-14-12(3-1)5-4-11-6-9-13-10-7-11/h1-10H/b5-4+	RETWYDZOYDJBIX-SNAWJCMRSA-N
CHEMBL1366280	890164	CCc1ccc(O)c(c1)\N=C\c2cccc(C)c2O	InChI=1S/C16H17NO2/c1-3-12-7-8-15(18)14(9-12)17-10-13-6-4-5-11(2)16(13)19/h4-10,18-19H,3H2,1-2H3	CCXFQMZSQXHYKQ-UHFFFAOYSA-N
CHEMBL244645	491251	CCc1ccc(O)c(c1)\N=C\c2cccc(C)c2O	InChI=1S/C16H17NO2/c1-3-12-7-8-15(18)14(9-12)17-10-13-6-4-5-11(2)16(13)19/h4-10,18-19H,3H2,1-2H3/b17-10+	CCXFQMZSQXHYKQ-LICLKQGHSA-N
CHEMBL1161909	743448	CCC1=C[C@H]2C[C@@H](C1)c3c(N)c4ccc(Cl)cc4nc3C2	InChI=1S/C18H19ClN2/c1-2-10-5-11-7-12(6-10)17-16(8-11)21-15-9-13(19)3-4-14(15)18(17)20/h3-5,9,11-12H,2,6-8H2,1H3,(H2,20,21)/t11-,12?/m0/s1	QTPHSDHUHXUYFE-PXYINDEMSA-N
CHEMBL483716	609320	CCC1=C[C@H]2C[C@@H](C1)c3c(N)c4ccc(Cl)cc4nc3C2	InChI=1S/C18H19ClN2/c1-2-10-5-11-7-12(6-10)17-16(8-11)21-15-9-13(19)3-4-14(15)18(17)20/h3-5,9,11-12H,2,6-8H2,1H3,(H2,20,21)/t11-,12+/m0/s1	QTPHSDHUHXUYFE-NWDGAFQWSA-N
CHEMBL562134	657187	CCc1cc(OC)cc2N=C(OC(=O)c12)c3cccnc3N4CCC[C@H](C4)C(=O)O	InChI=1S/C22H23N3O5/c1-3-13-10-15(29-2)11-17-18(13)22(28)30-20(24-17)16-7-4-8-23-19(16)25-9-5-6-14(12-25)21(26)27/h4,7-8,10-11,14H,3,5-6,9,12H2,1-2H3,(H,26,27)/t14-/m1/s1	YIJFVTHTWPIZQI-CQSZACIVSA-N
CHEMBL562390	658887	CCc1cc(OC)cc2N=C(OC(=O)c12)c3cccnc3N4CCC[C@H](C4)C(=O)O	InChI=1S/C22H23N3O5/c1-3-13-10-15(29-2)11-17-18(13)22(28)30-20(24-17)16-7-4-8-23-19(16)25-9-5-6-14(12-25)21(26)27/h4,7-8,10-11,14H,3,5-6,9,12H2,1-2H3,(H,26,27)/t14-/m0/s1	YIJFVTHTWPIZQI-AWEZNQCLSA-N
CHEMBL114566	287357	CC=C1[C@H](O)CC(=C\C=C\2/CCC[C@]3(C)C(CCC23)[C@@H](C)CCCC(C)(C)O)C[C@H]1O	InChI=1S/C28H46O3/c1-6-22-25(29)17-20(18-26(22)30)11-12-21-10-8-16-28(5)23(13-14-24(21)28)19(2)9-7-15-27(3,4)31/h6,11-12,19,23-26,29-31H,7-10,13-18H2,1-5H3/b20-11-,21-12+,22-6-/t19-,23?,24?,25+,26+,28+/m0/s1	SUUQQKHQTOSJCI-GFOHSECWSA-N
CHEMBL422073	287358	CC=C1[C@H](O)CC(=C\C=C\2/CCC[C@]3(C)C(CCC23)[C@@H](C)CCCC(C)(C)O)C[C@H]1O	InChI=1S/C28H46O3/c1-6-22-25(29)17-20(18-26(22)30)11-12-21-10-8-16-28(5)23(13-14-24(21)28)19(2)9-7-15-27(3,4)31/h6,11-12,19,23-26,29-31H,7-10,13-18H2,1-5H3/b20-11-,21-12+,22-6+/t19-,23?,24?,25+,26+,28+/m0/s1	SUUQQKHQTOSJCI-SGEMKYHKSA-N
CHEMBL114766	287264	CC=C1[C@H](O)CC(=C\C=C\2/CCC[C@]3(C)C(CCC23)[C@H](C)CCCC(C)(C)O)C[C@H]1O	InChI=1S/C28H46O3/c1-6-22-25(29)17-20(18-26(22)30)11-12-21-10-8-16-28(5)23(13-14-24(21)28)19(2)9-7-15-27(3,4)31/h6,11-12,19,23-26,29-31H,7-10,13-18H2,1-5H3/b20-11-,21-12+,22-6+/t19-,23?,24?,25-,26-,28-/m1/s1	SUUQQKHQTOSJCI-UNPITJCBSA-N
CHEMBL115266	286760	CC=C1[C@H](O)CC(=C\C=C\2/CCC[C@]3(C)C(CCC23)[C@H](C)CCCC(C)(C)O)C[C@H]1O	InChI=1S/C28H46O3/c1-6-22-25(29)17-20(18-26(22)30)11-12-21-10-8-16-28(5)23(13-14-24(21)28)19(2)9-7-15-27(3,4)31/h6,11-12,19,23-26,29-31H,7-10,13-18H2,1-5H3/b20-11-,21-12+,22-6-/t19-,23?,24?,25-,26-,28-/m1/s1	SUUQQKHQTOSJCI-ZPJXNTSSSA-N
CHEMBL115312	286929	CCC1[C@H](O)CC(=C\C=C\2/CCC[C@]3(C)C(CCC23)[C@@H](C)CCCC(C)(C)O)C[C@H]1O	InChI=1S/C28H48O3/c1-6-22-25(29)17-20(18-26(22)30)11-12-21-10-8-16-28(5)23(13-14-24(21)28)19(2)9-7-15-27(3,4)31/h11-12,19,22-26,29-31H,6-10,13-18H2,1-5H3/b20-11-,21-12+/t19-,22+,23?,24?,25+,26+,28+/m0/s1	VIQMBMNGDAEUQV-DLNFAVNPSA-N
CHEMBL324608	287269	CCC1[C@H](O)CC(=C\C=C\2/CCC[C@]3(C)C(CCC23)[C@@H](C)CCCC(C)(C)O)C[C@H]1O	InChI=1S/C28H48O3/c1-6-22-25(29)17-20(18-26(22)30)11-12-21-10-8-16-28(5)23(13-14-24(21)28)19(2)9-7-15-27(3,4)31/h11-12,19,22-26,29-31H,6-10,13-18H2,1-5H3/b20-11-,21-12+/t19-,22-,23?,24?,25+,26+,28+/m0/s1	VIQMBMNGDAEUQV-NBIBZSLMSA-N
CHEMBL116176	286928	CCC1[C@H](O)CC(=C\C=C\2/CCC[C@]3(C)C(CCC23)[C@H](C)CCCC(C)(C)O)C[C@H]1O	InChI=1S/C28H48O3/c1-6-22-25(29)17-20(18-26(22)30)11-12-21-10-8-16-28(5)23(13-14-24(21)28)19(2)9-7-15-27(3,4)31/h11-12,19,22-26,29-31H,6-10,13-18H2,1-5H3/b20-11-,21-12+/t19-,22-,23?,24?,25-,26-,28-/m1/s1	VIQMBMNGDAEUQV-MNZATTHPSA-N
CHEMBL324305	286384	CCC1[C@H](O)CC(=C\C=C\2/CCC[C@]3(C)C(CCC23)[C@H](C)CCCC(C)(C)O)C[C@H]1O	InChI=1S/C28H48O3/c1-6-22-25(29)17-20(18-26(22)30)11-12-21-10-8-16-28(5)23(13-14-24(21)28)19(2)9-7-15-27(3,4)31/h11-12,19,22-26,29-31H,6-10,13-18H2,1-5H3/b20-11-,21-12+/t19-,22+,23?,24?,25-,26-,28-/m1/s1	VIQMBMNGDAEUQV-FPGUYUGASA-N
CHEMBL1718241	1198972	C(=C\c1c[nH]c2ccccc12)/c3ccc4ccccc4n3	InChI=1S/C19H14N2/c1-3-7-18-14(5-1)9-11-16(21-18)12-10-15-13-20-19-8-4-2-6-17(15)19/h1-13,20H	XBSNGDJJHAYDLC-UHFFFAOYSA-N
CHEMBL1891124	1331695	C(=C\c1c[nH]c2ccccc12)/c3ccc4ccccc4n3	InChI=1S/C19H14N2/c1-3-7-18-14(5-1)9-11-16(21-18)12-10-15-13-20-19-8-4-2-6-17(15)19/h1-13,20H/b12-10+	XBSNGDJJHAYDLC-ZRDIBKRKSA-N
CHEMBL1287981	814372	C(=C\c1nccc2ccccc12)/c3c[nH]c4ccccc34	InChI=1S/C19H14N2/c1-2-6-16-14(5-1)11-12-20-19(16)10-9-15-13-21-18-8-4-3-7-17(15)18/h1-13,21H/b10-9+	GXWLLYOLXFYXAT-MDZDMXLPSA-N
CHEMBL1714689	1195420	C(=C\c1nccc2ccccc12)/c3c[nH]c4ccccc34	InChI=1S/C19H14N2/c1-2-6-16-14(5-1)11-12-20-19(16)10-9-15-13-21-18-8-4-3-7-17(15)18/h1-13,21H	GXWLLYOLXFYXAT-UHFFFAOYSA-N
CHEMBL606592	709687	CCC1NC(=O)[C@H]([C@@H](O)[C@@H](C)C\C=C\C)N(C)C(=O)[C@H](C(C)C)N(C)C(=O)[C@H](CC(C)C)N(C)C(=O)[C@H](CC(C)C)N(C)C(=O)[C@H](C)NC(=O)C(C)NC(=O)[C@@H](CC(C)C)N(C)C(=O)[C@H](NC(=O)[C@@H](CC(C)C)N(C)C(=O)CN(C)C1=O)C(C)C	InChI=1S/C62H111N11O12/c1-25-27-28-40(15)52(75)51-56(79)65-43(26-2)58(81)67(18)33-48(74)68(19)44(29-34(3)4)55(78)66-49(38(11)12)61(84)69(20)45(30-35(5)6)54(77)63-41(16)53(76)64-42(17)57(80)70(21)46(31-36(7)8)59(82)71(22)47(32-37(9)10)60(83)72(23)50(39(13)14)62(85)73(51)24/h25,27,34-47,49-52,75H,26,28-33H2,1-24H3,(H,63,77)(H,64,76)(H,65,79)(H,66,78)/b27-25+/t40-,41?,42-,43?,44-,45-,46+,47+,49-,50+…	PMATZTZNYRCHOR-BKNJIPQJSA-N
CHEMBL607476	709667	CCC1NC(=O)[C@H]([C@@H](O)[C@@H](C)C\C=C\C)N(C)C(=O)[C@H](C(C)C)N(C)C(=O)[C@H](CC(C)C)N(C)C(=O)[C@H](CC(C)C)N(C)C(=O)[C@H](C)NC(=O)C(C)NC(=O)[C@@H](CC(C)C)N(C)C(=O)[C@H](NC(=O)[C@@H](CC(C)C)N(C)C(=O)CN(C)C1=O)C(C)C	InChI=1S/C62H111N11O12/c1-25-27-28-40(15)52(75)51-56(79)65-43(26-2)58(81)67(18)33-48(74)68(19)44(29-34(3)4)55(78)66-49(38(11)12)61(84)69(20)45(30-35(5)6)54(77)63-41(16)53(76)64-42(17)57(80)70(21)46(31-36(7)8)59(82)71(22)47(32-37(9)10)60(83)72(23)50(39(13)14)62(85)73(51)24/h25,27,34-47,49-52,75H,26,28-33H2,1-24H3,(H,63,77)(H,64,76)(H,65,79)(H,66,78)/b27-25+/t40-,41?,42-,43?,44-,45-,46+,47+,49-,50-…	PMATZTZNYRCHOR-HSRHQDBVSA-N
CHEMBL303560	195042	CC[C@]1(O)C[C@@H]2CN(CCc3c([nH]c4ccccc34)[C@@](C2)(C(=O)OC)c5cc6c(cc5OC)N(C=O)[C@H]7[C@](O)([C@H](OC(=O)C)[C@]8(CC)C=CCN9CC[C@]67[C@H]89)C(=O)OC)C1	InChI=1S/C46H56N4O10/c1-7-42(55)22-28-23-45(40(53)58-5,36-30(14-18-48(24-28)25-42)29-12-9-10-13-33(29)47-36)32-20-31-34(21-35(32)57-4)50(26-51)38-44(31)16-19-49-17-11-15-43(8-2,37(44)49)39(60-27(3)52)46(38,56)41(54)59-6/h9-13,15,20-21,26,28,37-39,47,55-56H,7-8,14,16-19,22-25H2,1-6H3/t28?,37-,38+,39+,42-,43+,44+,45-,46-/m0/s1	OGWKCGZFUXNPDA-CUGARIAGSA-N
CHEMBL499458	586216	CC[C@]1(O)C[C@@H]2CN(CCc3c([nH]c4ccccc34)[C@@](C2)(C(=O)OC)c5cc6c(cc5OC)N(C=O)[C@H]7[C@](O)([C@H](OC(=O)C)[C@]8(CC)C=CCN9CC[C@]67[C@H]89)C(=O)OC)C1	InChI=1S/C46H56N4O10/c1-7-42(55)22-28-23-45(40(53)58-5,36-30(14-18-48(24-28)25-42)29-12-9-10-13-33(29)47-36)32-20-31-34(21-35(32)57-4)50(26-51)38-44(31)16-19-49-17-11-15-43(8-2,37(44)49)39(60-27(3)52)46(38,56)41(54)59-6/h9-13,15,20-21,26,28,37-39,47,55-56H,7-8,14,16-19,22-25H2,1-6H3/t28-,37-,38+,39+,42-,43+,44+,45-,46-/m0/s1	OGWKCGZFUXNPDA-CFWMRBGOSA-N
CHEMBL178556	401589	CCC1(O)[C@H](O)CC(=C\C=C/2\CCC[C@]3(C)C(CCC23)[C@H](C)CCCC(C)(C)O)C[C@H]1O	InChI=1S/C28H48O4/c1-6-28(32)24(29)17-20(18-25(28)30)11-12-21-10-8-16-27(5)22(13-14-23(21)27)19(2)9-7-15-26(3,4)31/h11-12,19,22-25,29-32H,6-10,13-18H2,1-5H3/b20-11-,21-12-/t19-,22?,23?,24-,25-,27-,28-/m1/s1	FHLUCRRNGVOENA-YZAZCMKJSA-N
CHEMBL180329	401556	CCC1(O)[C@H](O)CC(=C\C=C/2\CCC[C@]3(C)C(CCC23)[C@H](C)CCCC(C)(C)O)C[C@H]1O	InChI=1S/C28H48O4/c1-6-28(32)24(29)17-20(18-25(28)30)11-12-21-10-8-16-27(5)22(13-14-23(21)27)19(2)9-7-15-26(3,4)31/h11-12,19,22-25,29-32H,6-10,13-18H2,1-5H3/b20-11-,21-12-/t19-,22?,23?,24-,25-,27-,28+/m1/s1	FHLUCRRNGVOENA-JUHCPFQBSA-N
CHEMBL446599	566433	CC(C)C1=C2[C@H](O)[C@](C)(O)CC[C@@H]2[C@](C)(CC1)N=C=S	InChI=1S/C16H25NO2S/c1-10(2)11-5-7-15(3,17-9-20)12-6-8-16(4,19)14(18)13(11)12/h10,12,14,18-19H,5-8H2,1-4H3/t12-,14+,15+,16-/m1/s1	KMKVJTMIHMKYBS-SYAUCNOPSA-N
CHEMBL511539	566432	CC(C)C1=C2[C@H](O)[C@](C)(O)CC[C@@H]2[C@](C)(CC1)N=C=S	InChI=1S/C16H25NO2S/c1-10(2)11-5-7-15(3,17-9-20)12-6-8-16(4,19)14(18)13(11)12/h10,12,14,18-19H,5-8H2,1-4H3/t12-,14+,15+,16+/m1/s1	KMKVJTMIHMKYBS-OEAJRASXSA-N
CHEMBL513292	566705	CC(C)C1=C2[C@H](O)[C@](C)(O)CC[C@@H]2[C@](C)(CC1)N=C=S	InChI=1S/C16H25NO2S/c1-10(2)11-5-7-15(3,17-9-20)12-6-8-16(4,19)14(18)13(11)12/h10,12,14,18-19H,5-8H2,1-4H3/t12-,14+,15-,16-/m1/s1	KMKVJTMIHMKYBS-SLBVQIDZSA-N
CHEMBL1411846	935730	C\C=C\C1=CC2=CC(=O)C(C)(OC(=O)c3c(C)cc(O)cc3O)C(=O)C2=CO1	InChI=1S/C21H18O7/c1-4-5-14-7-12-8-17(24)21(3,19(25)15(12)10-27-14)28-20(26)18-11(2)6-13(22)9-16(18)23/h4-10,22-23H,1-3H3/b5-4+	ZLULUXWJVBHEMS-SNAWJCMRSA-N
CHEMBL1712324	1193055	C\C=C\C1=CC2=CC(=O)C(C)(OC(=O)c3c(C)cc(O)cc3O)C(=O)C2=CO1	InChI=1S/C21H18O7/c1-4-5-14-7-12-8-17(24)21(3,19(25)15(12)10-27-14)28-20(26)18-11(2)6-13(22)9-16(18)23/h4-10,22-23H,1-3H3	ZLULUXWJVBHEMS-UHFFFAOYSA-N
CHEMBL1302076	825960	C\C(=C/c1ccccc1)\C=N\NC(=O)c2ccncc2	InChI=1S/C16H15N3O/c1-13(11-14-5-3-2-4-6-14)12-18-19-16(20)15-7-9-17-10-8-15/h2-12H,1H3,(H,19,20)/b13-11+,18-12?	FSFKVSPCDZARKW-OWISRODJSA-N
CHEMBL583775	669771	C\C(=C/c1ccccc1)\C=N\NC(=O)c2ccncc2	InChI=1S/C16H15N3O/c1-13(11-14-5-3-2-4-6-14)12-18-19-16(20)15-7-9-17-10-8-15/h2-12H,1H3,(H,19,20)/b13-11+,18-12+	FSFKVSPCDZARKW-GTSFMQCKSA-N
CHEMBL556093	660762	CC(C)c1ccccc1C(=O)N(CC2CCC2)[C@@H]3CCNC3	InChI=1S/C19H28N2O/c1-14(2)17-8-3-4-9-18(17)19(22)21(13-15-6-5-7-15)16-10-11-20-12-16/h3-4,8-9,14-16,20H,5-7,10-13H2,1-2H3/t16-/m0/s1	LLXDSNCKQBRHMZ-INIZCTEOSA-N
CHEMBL559319	667961	CC(C)c1ccccc1C(=O)N(CC2CCC2)[C@@H]3CCNC3	InChI=1S/C19H28N2O/c1-14(2)17-8-3-4-9-18(17)19(22)21(13-15-6-5-7-15)16-10-11-20-12-16/h3-4,8-9,14-16,20H,5-7,10-13H2,1-2H3/t16-/m1/s1	LLXDSNCKQBRHMZ-MRXNPFEDSA-N
CHEMBL606549	710079	CC(C)c1ccc(cc1)S(=O)(=O)Nc2ccc3[nH]cc(C[C@@H]4CCCN4C)c3c2	InChI=1S/C23H29N3O2S/c1-16(2)17-6-9-21(10-7-17)29(27,28)25-19-8-11-23-22(14-19)18(15-24-23)13-20-5-4-12-26(20)3/h6-11,14-16,20,24-25H,4-5,12-13H2,1-3H3/t20-/m0/s1	DFFMMBXYEZXXOU-FQEVSTJZSA-N
CHEMBL606636	710065	CC(C)c1ccc(cc1)S(=O)(=O)Nc2ccc3[nH]cc(C[C@@H]4CCCN4C)c3c2	InChI=1S/C23H29N3O2S/c1-16(2)17-6-9-21(10-7-17)29(27,28)25-19-8-11-23-22(14-19)18(15-24-23)13-20-5-4-12-26(20)3/h6-11,14-16,20,24-25H,4-5,12-13H2,1-3H3/t20-/m1/s1	DFFMMBXYEZXXOU-HXUWFJFHSA-N
CHEMBL1578088	1101972	CC(C)c1ccc(C)cc1OCc2ccc(cc2)C(=O)N\N=C\c3cccc(O)c3O	InChI=1S/C25H26N2O4/c1-16(2)21-12-7-17(3)13-23(21)31-15-18-8-10-19(11-9-18)25(30)27-26-14-20-5-4-6-22(28)24(20)29/h4-14,16,28-29H,15H2,1-3H3,(H,27,30)	UHAFECCQQNERJC-UHFFFAOYSA-N
CHEMBL1887153	1327724	CC(C)c1ccc(C)cc1OCc2ccc(cc2)C(=O)N\N=C\c3cccc(O)c3O	InChI=1S/C25H26N2O4/c1-16(2)21-12-7-17(3)13-23(21)31-15-18-8-10-19(11-9-18)25(30)27-26-14-20-5-4-6-22(28)24(20)29/h4-14,16,28-29H,15H2,1-3H3,(H,27,30)/b26-14+	UHAFECCQQNERJC-VULFUBBASA-N
CHEMBL1377221	901105	CC(C)c1ccc(C)cc1OCC(=O)N\N=C\c2sc(Nc3ccccc3)nc2Cl	InChI=1S/C22H23ClN4O2S/c1-14(2)17-10-9-15(3)11-18(17)29-13-20(28)27-24-12-19-21(23)26-22(30-19)25-16-7-5-4-6-8-16/h4-12,14H,13H2,1-3H3,(H,25,26)(H,27,28)	MCHMETIOXGKJJS-UHFFFAOYSA-N
CHEMBL1709970	1190701	CC(C)c1ccc(C)cc1OCC(=O)N\N=C\c2sc(Nc3ccccc3)nc2Cl	InChI=1S/C22H23ClN4O2S/c1-14(2)17-10-9-15(3)11-18(17)29-13-20(28)27-24-12-19-21(23)26-22(30-19)25-16-7-5-4-6-8-16/h4-12,14H,13H2,1-3H3,(H,25,26)(H,27,28)/b24-12+	MCHMETIOXGKJJS-WYMPLXKRSA-N
CHEMBL1731027	1211758	CC(C)c1cc(\C=C(/C#N)\C(=O)NCCCc2ccccc2)cc(C(C)C)c1O	InChI=1S/C25H30N2O2/c1-17(2)22-14-20(15-23(18(3)4)24(22)28)13-21(16-26)25(29)27-12-8-11-19-9-6-5-7-10-19/h5-7,9-10,13-15,17-18,28H,8,11-12H2,1-4H3,(H,27,29)	JANPYFTYAGTSIN-UHFFFAOYSA-N
CHEMBL261508	529983	CC(C)c1cc(\C=C(/C#N)\C(=O)NCCCc2ccccc2)cc(C(C)C)c1O	InChI=1S/C25H30N2O2/c1-17(2)22-14-20(15-23(18(3)4)24(22)28)13-21(16-26)25(29)27-12-8-11-19-9-6-5-7-10-19/h5-7,9-10,13-15,17-18,28H,8,11-12H2,1-4H3,(H,27,29)/b21-13+	JANPYFTYAGTSIN-FYJGNVAPSA-N
CHEMBL1481779	1005663	CC(C)c1c(nnn1c2nonc2N)C(=O)N\N=C\c3cccc4ccccc34	InChI=1S/C19H18N8O2/c1-11(2)16-15(22-26-27(16)18-17(20)24-29-25-18)19(28)23-21-10-13-8-5-7-12-6-3-4-9-14(12)13/h3-11H,1-2H3,(H2,20,24)(H,23,28)	HVUYNDDPSUNKLB-UHFFFAOYSA-N
CHEMBL1885808	1326379	CC(C)c1c(nnn1c2nonc2N)C(=O)N\N=C\c3cccc4ccccc34	InChI=1S/C19H18N8O2/c1-11(2)16-15(22-26-27(16)18-17(20)24-29-25-18)19(28)23-21-10-13-8-5-7-12-6-3-4-9-14(12)13/h3-11H,1-2H3,(H2,20,24)(H,23,28)/b21-10+	HVUYNDDPSUNKLB-UFFVCSGVSA-N
CHEMBL1547062	1070946	CC(C)c1c(nnn1c2nonc2N)C(=O)N\N=C\c3c[nH]c4ccccc34	InChI=1S/C17H17N9O2/c1-9(2)14-13(21-25-26(14)16-15(18)23-28-24-16)17(27)22-20-8-10-7-19-12-6-4-3-5-11(10)12/h3-9,19H,1-2H3,(H2,18,23)(H,22,27)	VETCFLQKOPQYFC-UHFFFAOYSA-N
CHEMBL1867074	1307645	CC(C)c1c(nnn1c2nonc2N)C(=O)N\N=C\c3c[nH]c4ccccc34	InChI=1S/C17H17N9O2/c1-9(2)14-13(21-25-26(14)16-15(18)23-28-24-16)17(27)22-20-8-10-7-19-12-6-4-3-5-11(10)12/h3-9,19H,1-2H3,(H2,18,23)(H,22,27)/b20-8+	VETCFLQKOPQYFC-DNTJNYDQSA-N
CHEMBL251749	513515	C\C(=C/[C@]1(C)SC(=O)C=C1O)\C=C	InChI=1S/C10H12O2S/c1-4-7(2)6-10(3)8(11)5-9(12)13-10/h4-6,11H,1H2,2-3H3/b7-6+/t10-/m1/s1	KTIHHBYQAPHEJW-VQCYPWCPSA-N
CHEMBL251750	513518	C\C(=C/[C@]1(C)SC(=O)C=C1O)\C=C	InChI=1S/C10H12O2S/c1-4-7(2)6-10(3)8(11)5-9(12)13-10/h4-6,11H,1H2,2-3H3/b7-6+/t10-/m0/s1	KTIHHBYQAPHEJW-FGEFZZPRSA-N
CHEMBL248705	513513	C\C(=C/[C@@]1(C)SC(=O)C(=C1O)C)\C=C	InChI=1S/C11H14O2S/c1-5-7(2)6-11(4)9(12)8(3)10(13)14-11/h5-6,12H,1H2,2-4H3/b7-6+/t11-/m0/s1	SYQNUQSGEWNWKV-MLRMMBSGSA-N
CHEMBL399043	513510	C\C(=C/[C@@]1(C)SC(=O)C(=C1O)C)\C=C	InChI=1S/C11H14O2S/c1-5-7(2)6-11(4)9(12)8(3)10(13)14-11/h5-6,12H,1H2,2-4H3/b7-6+/t11-/m1/s1	SYQNUQSGEWNWKV-XUIVZRPNSA-N
CHEMBL464855	566435	CC(C)[C@@]1(O)CC[C@](C)(N=C=S)[C@H]2CC[C@@](C)(O)C=C12	InChI=1S/C16H25NO2S/c1-11(2)16(19)8-7-15(4,17-10-20)12-5-6-14(3,18)9-13(12)16/h9,11-12,18-19H,5-8H2,1-4H3/t12-,14+,15+,16+/m1/s1	ZUDSVIIZJCRBTA-OEAJRASXSA-N
CHEMBL511198	566434	CC(C)[C@@]1(O)CC[C@](C)(N=C=S)[C@H]2CC[C@@](C)(O)C=C12	InChI=1S/C16H25NO2S/c1-11(2)16(19)8-7-15(4,17-10-20)12-5-6-14(3,18)9-13(12)16/h9,11-12,18-19H,5-8H2,1-4H3/t12-,14-,15+,16+/m1/s1	ZUDSVIIZJCRBTA-OJLVUWQFSA-N
CHEMBL511540	566436	CC(C)[C@@]1(O)CC[C@](C)(N=C=S)[C@H]2CC[C@@](C)(O)C=C12	InChI=1S/C16H25NO2S/c1-11(2)16(19)8-7-15(4,17-10-20)12-5-6-14(3,18)9-13(12)16/h9,11-12,18-19H,5-8H2,1-4H3/t12-,14-,15-,16+/m1/s1	ZUDSVIIZJCRBTA-MIGQKNRLSA-N
CHEMBL1303742	827626	CCCc1sc(N\N=C\c2ccccn2)nc1c3ccc(Br)cc3	InChI=1S/C18H17BrN4S/c1-2-5-16-17(13-7-9-14(19)10-8-13)22-18(24-16)23-21-12-15-6-3-4-11-20-15/h3-4,6-12H,2,5H2,1H3,(H,22,23)	AWUBMIIAJHGFQS-UHFFFAOYSA-N
CHEMBL1718568	1199299	CCCc1sc(N\N=C\c2ccccn2)nc1c3ccc(Br)cc3	InChI=1S/C18H17BrN4S/c1-2-5-16-17(13-7-9-14(19)10-8-13)22-18(24-16)23-21-12-15-6-3-4-11-20-15/h3-4,6-12H,2,5H2,1H3,(H,22,23)/b21-12+	AWUBMIIAJHGFQS-CIAFOILYSA-N
CHEMBL1801745	1262823	CC(=CCC1=C(C)C(=O)c2ccccc2C1=O)C	InChI=1S/C16H16O2/c1-10(2)8-9-12-11(3)15(17)13-6-4-5-7-14(13)16(12)18/h4-8H,9H2,1-3H3	ABSPRNADVQNDOU-UHFFFAOYSA-N
CHEMBL1807061	1264742	CC(=CCC1=C(C)C(=O)c2ccccc2C1=O)C	InChI=1S/C16H16O2/c1-10(2)8-9-12-11(3)15(17)13-6-4-5-7-14(13)16(12)18/h4-8H,9H2,1-3H3	ABSPRNADVQNDOU-UHFFFAOYSA-N
CHEMBL1354414	878298	CC(C)(C)c1ccc(OC2C(O)COC2\C=C\C#Cc3ccccc3)cc1	InChI=1S/C24H26O3/c1-24(2,3)19-13-15-20(16-14-19)27-23-21(25)17-26-22(23)12-8-7-11-18-9-5-4-6-10-18/h4-6,8-10,12-16,21-23,25H,17H2,1-3H3/b12-8+	YZLNTXPCAPBKHZ-XYOKQWHBSA-N
CHEMBL1731716	1212447	CC(C)(C)c1ccc(OC2C(O)COC2\C=C\C#Cc3ccccc3)cc1	InChI=1S/C24H26O3/c1-24(2,3)19-13-15-20(16-14-19)27-23-21(25)17-26-22(23)12-8-7-11-18-9-5-4-6-10-18/h4-6,8-10,12-16,21-23,25H,17H2,1-3H3	YZLNTXPCAPBKHZ-UHFFFAOYSA-N
CHEMBL1091535	722275	CC\C(=C(/c1ccc(O)cc1)\c2ccc(\C=C\C(=O)O)cc2)\c3ccccc3	InChI=1S/C25H22O3/c1-2-23(19-6-4-3-5-7-19)25(21-13-15-22(26)16-14-21)20-11-8-18(9-12-20)10-17-24(27)28/h3-17,26H,2H2,1H3,(H,27,28)/b17-10+,25-23?	SCVIEONTACSLJA-DBJGKHSESA-N
CHEMBL195515	424474	CC\C(=C(/c1ccc(O)cc1)\c2ccc(\C=C\C(=O)O)cc2)\c3ccccc3	InChI=1S/C25H22O3/c1-2-23(19-6-4-3-5-7-19)25(21-13-15-22(26)16-14-21)20-11-8-18(9-12-20)10-17-24(27)28/h3-17,26H,2H2,1H3,(H,27,28)/b17-10+,25-23+	SCVIEONTACSLJA-YGCRUXFTSA-N
CHEMBL549465	663144	CCCCC1Oc2ccc(OC[C@@H]3CO[C@@](Cn4ccnc4)(O3)c5ccc(Cl)cc5Cl)cc2N(C)C1=O	InChI=1S/C27H29Cl2N3O5/c1-3-4-5-25-26(33)31(2)23-13-19(7-9-24(23)36-25)34-14-20-15-35-27(37-20,16-32-11-10-30-17-32)21-8-6-18(28)12-22(21)29/h6-13,17,20,25H,3-5,14-16H2,1-2H3/t20-,25?,27+/m1/s1	LUSCKCSHZMDXQF-JPVZYGRTSA-N
CHEMBL559899	656128	CCCCC1Oc2ccc(OC[C@@H]3CO[C@@](Cn4ccnc4)(O3)c5ccc(Cl)cc5Cl)cc2N(C)C1=O	InChI=1S/C27H29Cl2N3O5/c1-3-4-5-25-26(33)31(2)23-13-19(7-9-24(23)36-25)34-14-20-15-35-27(37-20,16-32-11-10-30-17-32)21-8-6-18(28)12-22(21)29/h6-13,17,20,25H,3-5,14-16H2,1-2H3/t20-,25?,27-/m0/s1	LUSCKCSHZMDXQF-LYKJRGSLSA-N
CHEMBL550944	664666	CC(C)CC[C@]1(C)C(=O)C(=C(O)c2cccn12)C3=NS(=O)(=O)c4cc(NS(=O)(=O)C)ccc4N3	InChI=1S/C22H26N4O6S2/c1-13(2)9-10-22(3)20(28)18(19(27)16-6-5-11-26(16)22)21-23-15-8-7-14(24-33(4,29)30)12-17(15)34(31,32)25-21/h5-8,11-13,24,27H,9-10H2,1-4H3,(H,23,25)/t22-/m0/s1	JMZBOMQLCLLBNA-QFIPXVFZSA-N
CHEMBL551220	661158	CC(C)CC[C@]1(C)C(=O)C(=C(O)c2cccn12)C3=NS(=O)(=O)c4cc(NS(=O)(=O)C)ccc4N3	InChI=1S/C22H26N4O6S2/c1-13(2)9-10-22(3)20(28)18(19(27)16-6-5-11-26(16)22)21-23-15-8-7-14(24-33(4,29)30)12-17(15)34(31,32)25-21/h5-8,11-13,24,27H,9-10H2,1-4H3,(H,23,25)/t22-/m1/s1	JMZBOMQLCLLBNA-JOCHJYFZSA-N
CHEMBL538946	664256	CCCCCCCCc1ccc(cc1)c2cnc([nH]2)[C@](C)(N)CO	InChI=1S/C20H31N3O/c1-3-4-5-6-7-8-9-16-10-12-17(13-11-16)18-14-22-19(23-18)20(2,21)15-24/h10-14,24H,3-9,15,21H2,1-2H3,(H,22,23)/t20-/m1/s1	WIDNNPWFFWXBKJ-HXUWFJFHSA-N
CHEMBL564090	667900	CCCCCCCCc1ccc(cc1)c2cnc([nH]2)[C@](C)(N)CO	InChI=1S/C20H31N3O/c1-3-4-5-6-7-8-9-16-10-12-17(13-11-16)18-14-22-19(23-18)20(2,21)15-24/h10-14,24H,3-9,15,21H2,1-2H3,(H,22,23)/t20-/m0/s1	WIDNNPWFFWXBKJ-FQEVSTJZSA-N
CHEMBL551607	660734	CCCCCCCCc1ccc(cc1)c2cnc([nH]2)[C@@](C)(N)COP(=O)(O)O	InChI=1S/C20H32N3O4P/c1-3-4-5-6-7-8-9-16-10-12-17(13-11-16)18-14-22-19(23-18)20(2,21)15-27-28(24,25)26/h10-14H,3-9,15,21H2,1-2H3,(H,22,23)(H2,24,25,26)/t20-/m0/s1	MACKQKJDRGTJQY-FQEVSTJZSA-N
CHEMBL564666	657237	CCCCCCCCc1ccc(cc1)c2cnc([nH]2)[C@@](C)(N)COP(=O)(O)O	InChI=1S/C20H32N3O4P/c1-3-4-5-6-7-8-9-16-10-12-17(13-11-16)18-14-22-19(23-18)20(2,21)15-27-28(24,25)26/h10-14H,3-9,15,21H2,1-2H3,(H,22,23)(H2,24,25,26)/t20-/m1/s1	MACKQKJDRGTJQY-HXUWFJFHSA-N
CHEMBL1398019	921903	CCCCCCCC#Cc1ccccc1\C=N\[S+]([O-])c2ccc(C)cc2	InChI=1S/C23H27NOS/c1-3-4-5-6-7-8-9-12-21-13-10-11-14-22(21)19-24-26(25)23-17-15-20(2)16-18-23/h10-11,13-19H,3-8H2,1-2H3/b24-19+	SCVDAEQMKWHSQK-LYBHJNIJSA-N
CHEMBL1465042	988926	CCCCCCCC#Cc1ccccc1\C=N\[S+]([O-])c2ccc(C)cc2	InChI=1S/C23H27NOS/c1-3-4-5-6-7-8-9-12-21-13-10-11-14-22(21)19-24-26(25)23-17-15-20(2)16-18-23/h10-11,13-19H,3-8H2,1-2H3	SCVDAEQMKWHSQK-UHFFFAOYSA-N
CHEMBL476906	607535	CC(CC\C=C\CC\C=C\c1ccccc1)C[C@@]2(C)C[C@@](C)(CC(=O)O)OO2	InChI=1S/C24H34O4/c1-20(17-23(2)19-24(3,28-27-23)18-22(25)26)13-9-6-4-5-7-10-14-21-15-11-8-12-16-21/h4,6,8,10-12,14-16,20H,5,7,9,13,17-19H2,1-3H3,(H,25,26)/b6-4+,14-10+/t20?,23-,24+/m1/s1	LTMUKXRJUSZQFQ-XGURFCRMSA-N
CHEMBL478527	607290	CC(CC\C=C\CC\C=C\c1ccccc1)C[C@@]2(C)C[C@@](C)(CC(=O)O)OO2	InChI=1S/C24H34O4/c1-20(17-23(2)19-24(3,28-27-23)18-22(25)26)13-9-6-4-5-7-10-14-21-15-11-8-12-16-21/h4,6,8,10-12,14-16,20H,5,7,9,13,17-19H2,1-3H3,(H,25,26)/b6-4+,14-10+/t20?,23-,24-/m1/s1	LTMUKXRJUSZQFQ-IQOZGBNLSA-N
CHEMBL477072	607577	CC(CCCCCC\C=C/C=C/c1ccccc1)C[C@]2(C)C[C@](C)(CC(=O)O)OO2	InChI=1S/C26H38O4/c1-22(19-25(2)21-26(3,30-29-25)20-24(27)28)15-11-8-6-4-5-7-9-12-16-23-17-13-10-14-18-23/h7,9-10,12-14,16-18,22H,4-6,8,11,15,19-21H2,1-3H3,(H,27,28)/b9-7-,16-12+/t22?,25-,26-/m1/s1	GBVSDTSXHOBZRG-DPAPXSQHSA-N
CHEMBL477490	607296	CC(CCCCCC\C=C/C=C/c1ccccc1)C[C@]2(C)C[C@](C)(CC(=O)O)OO2	InChI=1S/C26H38O4/c1-22(19-25(2)21-26(3,30-29-25)20-24(27)28)15-11-8-6-4-5-7-9-12-16-23-17-13-10-14-18-23/h7,9-10,12-14,16-18,22H,4-6,8,11,15,19-21H2,1-3H3,(H,27,28)/b9-7-,16-12+/t22?,25-,26+/m1/s1	GBVSDTSXHOBZRG-YSWPFMFGSA-N
CHEMBL1652261	1165332	CCCCCCCCCCCCCCCCCCOCCOP(=O)(O)CO[C@@H](CO)Cn1cnc2c(N)ncnc12	InChI=1S/C29H54N5O6P/c1-2-3-4-5-6-7-8-9-10-11-12-13-14-15-16-17-18-38-19-20-40-41(36,37)25-39-26(22-35)21-34-24-33-27-28(30)31-23-32-29(27)34/h23-24,26,35H,2-22,25H2,1H3,(H,36,37)(H2,30,31,32)/t26-/m1/s1	HMMRNEAGFOALKT-AREMUKBSSA-N
CHEMBL487297	600045	CCCCCCCCCCCCCCCCCCOCCOP(=O)(O)CO[C@@H](CO)Cn1cnc2c(N)ncnc12	InChI=1S/C29H54N5O6P/c1-2-3-4-5-6-7-8-9-10-11-12-13-14-15-16-17-18-38-19-20-40-41(36,37)25-39-26(22-35)21-34-24-33-27-28(30)31-23-32-29(27)34/h23-24,26,35H,2-22,25H2,1H3,(H,36,37)(H2,30,31,32)/t26-/m0/s1	HMMRNEAGFOALKT-SANMLTNESA-N
CHEMBL610021	709061	CC\C=C\C\C=C\C\C=C\CCCCCCCC(=O)N[C@@H]1CC[C@@]2(O)[C@H]3Cc4ccc(O)c5O[C@H]1[C@@]2(CCN3CC6CC6)c45	InChI=1S/C38H54N2O4/c1-2-3-4-5-6-7-8-9-10-11-12-13-14-15-16-17-33(42)39-30-22-23-38(43)32-26-29-20-21-31(41)35-34(29)37(38,36(30)44-35)24-25-40(32)27-28-18-19-28/h3-4,6-7,9-10,20-21,28,30,32,36,41,43H,2,5,8,11-19,22-27H2,1H3,(H,39,42)/b4-3+,7-6+,10-9+/t30-,32-,36+,37+,38-/m1/s1	BDEAPIBOCDRCEQ-YERGJTCLSA-N
CHEMBL610277	709065	CC\C=C\C\C=C\C\C=C\CCCCCCCC(=O)N[C@@H]1CC[C@@]2(O)[C@H]3Cc4ccc(O)c5O[C@H]1[C@@]2(CCN3CC6CC6)c45	InChI=1S/C38H54N2O4/c1-2-3-4-5-6-7-8-9-10-11-12-13-14-15-16-17-33(42)39-30-22-23-38(43)32-26-29-20-21-31(41)35-34(29)37(38,36(30)44-35)24-25-40(32)27-28-18-19-28/h3-4,6-7,9-10,20-21,28,30,32,36,41,43H,2,5,8,11-19,22-27H2,1H3,(H,39,42)/b4-3+,7-6+,10-9+/t30-,32+,36-,37-,38+/m0/s1	BDEAPIBOCDRCEQ-VQYHQDFDSA-N
CHEMBL610272	709049	CCCCC\C=C\C\C=C\CCCCCCCC(=O)N[C@@H]1CC[C@@]2(O)[C@H]3Cc4ccc(O)c5O[C@H]1[C@@]2(CCN3CC6CC6)c45	InChI=1S/C38H56N2O4/c1-2-3-4-5-6-7-8-9-10-11-12-13-14-15-16-17-33(42)39-30-22-23-38(43)32-26-29-20-21-31(41)35-34(29)37(38,36(30)44-35)24-25-40(32)27-28-18-19-28/h6-7,9-10,20-21,28,30,32,36,41,43H,2-5,8,11-19,22-27H2,1H3,(H,39,42)/b7-6+,10-9+/t30-,32-,36+,37+,38-/m1/s1	YQYPMWNVIHIRGQ-INTNPECTSA-N
CHEMBL610278	709066	CCCCC\C=C\C\C=C\CCCCCCCC(=O)N[C@@H]1CC[C@@]2(O)[C@H]3Cc4ccc(O)c5O[C@H]1[C@@]2(CCN3CC6CC6)c45	InChI=1S/C38H56N2O4/c1-2-3-4-5-6-7-8-9-10-11-12-13-14-15-16-17-33(42)39-30-22-23-38(43)32-26-29-20-21-31(41)35-34(29)37(38,36(30)44-35)24-25-40(32)27-28-18-19-28/h6-7,9-10,20-21,28,30,32,36,41,43H,2-5,8,11-19,22-27H2,1H3,(H,39,42)/b7-6+,10-9+/t30-,32+,36-,37-,38+/m0/s1	YQYPMWNVIHIRGQ-VADYNSSVSA-N
CHEMBL610017	709057	CCCCCCCC\C=C\CCCCCCCC(=O)N[C@@H]1CC[C@@]2(O)[C@H]3Cc4ccc(O)c5O[C@H]1[C@@]2(CCN3CC6CC6)c45	InChI=1S/C38H58N2O4/c1-2-3-4-5-6-7-8-9-10-11-12-13-14-15-16-17-33(42)39-30-22-23-38(43)32-26-29-20-21-31(41)35-34(29)37(38,36(30)44-35)24-25-40(32)27-28-18-19-28/h9-10,20-21,28,30,32,36,41,43H,2-8,11-19,22-27H2,1H3,(H,39,42)/b10-9+/t30-,32-,36+,37+,38-/m1/s1	OTCSJLJCIKPFHU-HNOAMPAHSA-N
CHEMBL610270	709047	CCCCCCCC\C=C\CCCCCCCC(=O)N[C@@H]1CC[C@@]2(O)[C@H]3Cc4ccc(O)c5O[C@H]1[C@@]2(CCN3CC6CC6)c45	InChI=1S/C38H58N2O4/c1-2-3-4-5-6-7-8-9-10-11-12-13-14-15-16-17-33(42)39-30-22-23-38(43)32-26-29-20-21-31(41)35-34(29)37(38,36(30)44-35)24-25-40(32)27-28-18-19-28/h9-10,20-21,28,30,32,36,41,43H,2-8,11-19,22-27H2,1H3,(H,39,42)/b10-9+/t30-,32+,36-,37-,38+/m0/s1	OTCSJLJCIKPFHU-KGJXWXEFSA-N
CHEMBL610019	709059	CCCCCCCCCCCCCCCCCC(=O)N[C@@H]1CC[C@@]2(O)[C@H]3Cc4ccc(O)c5O[C@H]1[C@@]2(CCN3CC6CC6)c45	InChI=1S/C38H60N2O4/c1-2-3-4-5-6-7-8-9-10-11-12-13-14-15-16-17-33(42)39-30-22-23-38(43)32-26-29-20-21-31(41)35-34(29)37(38,36(30)44-35)24-25-40(32)27-28-18-19-28/h20-21,28,30,32,36,41,43H,2-19,22-27H2,1H3,(H,39,42)/t30-,32+,36-,37-,38+/m0/s1	XOPZOYJMGKQERZ-XUBXQQAOSA-N
CHEMBL610269	709046	CCCCCCCCCCCCCCCCCC(=O)N[C@@H]1CC[C@@]2(O)[C@H]3Cc4ccc(O)c5O[C@H]1[C@@]2(CCN3CC6CC6)c45	InChI=1S/C38H60N2O4/c1-2-3-4-5-6-7-8-9-10-11-12-13-14-15-16-17-33(42)39-30-22-23-38(43)32-26-29-20-21-31(41)35-34(29)37(38,36(30)44-35)24-25-40(32)27-28-18-19-28/h20-21,28,30,32,36,41,43H,2-19,22-27H2,1H3,(H,39,42)/t30-,32-,36+,37+,38-/m1/s1	XOPZOYJMGKQERZ-CDIAVTDESA-N
CHEMBL610020	709060	CCCCCCCCCCCCCCCC(=O)N[C@@H]1CC[C@@]2(O)[C@H]3Cc4ccc(O)c5O[C@H]1[C@@]2(CCN3CC6CC6)c45	InChI=1S/C36H56N2O4/c1-2-3-4-5-6-7-8-9-10-11-12-13-14-15-31(40)37-28-20-21-36(41)30-24-27-18-19-29(39)33-32(27)35(36,34(28)42-33)22-23-38(30)25-26-16-17-26/h18-19,26,28,30,34,39,41H,2-17,20-25H2,1H3,(H,37,40)/t28-,30-,34+,35+,36-/m1/s1	UQUGTJRIPXJMFZ-VTEORPDTSA-N
CHEMBL610274	709051	CCCCCCCCCCCCCCCC(=O)N[C@@H]1CC[C@@]2(O)[C@H]3Cc4ccc(O)c5O[C@H]1[C@@]2(CCN3CC6CC6)c45	InChI=1S/C36H56N2O4/c1-2-3-4-5-6-7-8-9-10-11-12-13-14-15-31(40)37-28-20-21-36(41)30-24-27-18-19-29(39)33-32(27)35(36,34(28)42-33)22-23-38(30)25-26-16-17-26/h18-19,26,28,30,34,39,41H,2-17,20-25H2,1H3,(H,37,40)/t28-,30+,34-,35-,36+/m0/s1	UQUGTJRIPXJMFZ-YYQFEISMSA-N
CHEMBL451312	614925	CCCCCCCCCCC[C@@H](C[C@H]1OC(=O)[C@@H]1CCCCCC)OC(=O)[C@@H](CC(C)C)NC(=O)OCc2ccccc2	InChI=1S/C36H59NO6/c1-5-7-9-11-12-13-14-15-19-23-30(26-33-31(34(38)43-33)24-20-10-8-6-2)42-35(39)32(25-28(3)4)37-36(40)41-27-29-21-17-16-18-22-29/h16-18,21-22,28,30-33H,5-15,19-20,23-27H2,1-4H3,(H,37,40)/t30-,31-,32+,33-/m0/s1	OITCZADOYPEICM-SSNHPIBPSA-N
CHEMBL453289	614849	CCCCCCCCCCC[C@@H](C[C@H]1OC(=O)[C@@H]1CCCCCC)OC(=O)[C@@H](CC(C)C)NC(=O)OCc2ccccc2	InChI=1S/C36H59NO6/c1-5-7-9-11-12-13-14-15-19-23-30(26-33-31(34(38)43-33)24-20-10-8-6-2)42-35(39)32(25-28(3)4)37-36(40)41-27-29-21-17-16-18-22-29/h16-18,21-22,28,30-33H,5-15,19-20,23-27H2,1-4H3,(H,37,40)/t30-,31-,32-,33-/m0/s1	OITCZADOYPEICM-YRCZKMHPSA-N
CHEMBL1818523	1270722	CCCCCCCCCCCCn1nnc(CC(=O)O)n1	InChI=1S/C15H28N4O2/c1-2-3-4-5-6-7-8-9-10-11-12-19-17-14(16-18-19)13-15(20)21/h2-13H2,1H3,(H,20,21)	XXSUYIPTSOFKRD-UHFFFAOYSA-N
CHEMBL1823943	1274039	CCCCCCCCCCCCn1nnc(CC(=O)O)n1	InChI=1S/C15H28N4O2/c1-2-3-4-5-6-7-8-9-10-11-12-19-17-14(16-18-19)13-15(20)21/h2-13H2,1H3,(H,20,21)	XXSUYIPTSOFKRD-UHFFFAOYSA-N
CHEMBL444757	614381	CCCCCCCCCCCC(=O)c1c(O)c([C@H]2C[C@H](Oc3cc(O)ccc23)c4ccc(O)cc4)c(O)c(C(=O)CCCCCCCCCCC)c1O	InChI=1S/C45H62O8/c1-3-5-7-9-11-13-15-17-19-21-36(48)41-43(50)40(44(51)42(45(41)52)37(49)22-20-18-16-14-12-10-8-6-4-2)35-30-38(31-23-25-32(46)26-24-31)53-39-29-33(47)27-28-34(35)39/h23-29,35,38,46-47,50-52H,3-22,30H2,1-2H3/t35-,38+/m1/s1	CEJAYJCUSZHYDS-UXMGRTHOSA-N
CHEMBL448124	614379	CCCCCCCCCCCC(=O)c1c(O)c([C@H]2C[C@H](Oc3cc(O)ccc23)c4ccc(O)cc4)c(O)c(C(=O)CCCCCCCCCCC)c1O	InChI=1S/C45H62O8/c1-3-5-7-9-11-13-15-17-19-21-36(48)41-43(50)40(44(51)42(45(41)52)37(49)22-20-18-16-14-12-10-8-6-4-2)35-30-38(31-23-25-32(46)26-24-31)53-39-29-33(47)27-28-34(35)39/h23-29,35,38,46-47,50-52H,3-22,30H2,1-2H3/t35-,38-/m0/s1	CEJAYJCUSZHYDS-LFGICVIVSA-N
CHEMBL452963	614378	CCCCCCCCCCCC(=O)c1c(O)c([C@H]2C[C@H](Oc3cc(O)ccc23)c4ccc(O)cc4)c(O)c(C(=O)CCCCCCCCCCC)c1O	InChI=1S/C45H62O8/c1-3-5-7-9-11-13-15-17-19-21-36(48)41-43(50)40(44(51)42(45(41)52)37(49)22-20-18-16-14-12-10-8-6-4-2)35-30-38(31-23-25-32(46)26-24-31)53-39-29-33(47)27-28-34(35)39/h23-29,35,38,46-47,50-52H,3-22,30H2,1-2H3/t35-,38-/m1/s1	CEJAYJCUSZHYDS-FOYYQAIFSA-N
CHEMBL500796	614380	CCCCCCCCCCCC(=O)c1c(O)c([C@H]2C[C@H](Oc3cc(O)ccc23)c4ccc(O)cc4)c(O)c(C(=O)CCCCCCCCCCC)c1O	InChI=1S/C45H62O8/c1-3-5-7-9-11-13-15-17-19-21-36(48)41-43(50)40(44(51)42(45(41)52)37(49)22-20-18-16-14-12-10-8-6-4-2)35-30-38(31-23-25-32(46)26-24-31)53-39-29-33(47)27-28-34(35)39/h23-29,35,38,46-47,50-52H,3-22,30H2,1-2H3/t35-,38+/m0/s1	CEJAYJCUSZHYDS-ZGAWMTGXSA-N
CHEMBL1811922	1267100	CCCCCCCCCCCC(=O)N[C@H]1CCSC1=O	InChI=1S/C16H29NO2S/c1-2-3-4-5-6-7-8-9-10-11-15(18)17-14-12-13-20-16(14)19/h14H,2-13H2,1H3,(H,17,18)/t14-/m0/s1	YYLFSIAHXSJQKX-AWEZNQCLSA-N
CHEMBL1818524	1270723	CCCCCCCCCCCC(=O)N[C@H]1CCSC1=O	InChI=1S/C16H29NO2S/c1-2-3-4-5-6-7-8-9-10-11-15(18)17-14-12-13-20-16(14)19/h14H,2-13H2,1H3,(H,17,18)/t14-/m0/s1	YYLFSIAHXSJQKX-AWEZNQCLSA-N
CHEMBL1814828	1269875	CCCCCCCCCC(=O)CC(=O)N[C@H]1CCSC1=O	InChI=1S/C16H27NO3S/c1-2-3-4-5-6-7-8-9-13(18)12-15(19)17-14-10-11-21-16(14)20/h14H,2-12H2,1H3,(H,17,19)/t14-/m0/s1	DTKPMZLHSRTKNJ-AWEZNQCLSA-N
CHEMBL1823931	1274027	CCCCCCCCCC(=O)CC(=O)N[C@H]1CCSC1=O	InChI=1S/C16H27NO3S/c1-2-3-4-5-6-7-8-9-13(18)12-15(19)17-14-10-11-21-16(14)20/h14H,2-12H2,1H3,(H,17,19)/t14-/m0/s1	DTKPMZLHSRTKNJ-AWEZNQCLSA-N
CHEMBL541708	660027	CC(=CCC\C(=C\C[C@H]1C[C@]2(CC=C(C)C)C(=O)C3=C(Oc4cc(O)c(O)cc4C3=O)[C@](CC=C(C)C)(C2=O)C1(C)C)\C)C	InChI=1S/C38H48O6/c1-22(2)11-10-12-25(7)13-14-26-21-37(17-15-23(3)4)33(42)31-32(41)27-19-28(39)29(40)20-30(27)44-34(31)38(35(37)43,36(26,8)9)18-16-24(5)6/h11,13,15-16,19-20,26,39-40H,10,12,14,17-18,21H2,1-9H3/b25-13+/t26-,37+,38-/m1/s1	GXYVUXJLRPVWEK-FBIDHVQTSA-N
CHEMBL552959	665305	CC(=CCC\C(=C\C[C@H]1C[C@]2(CC=C(C)C)C(=O)C3=C(Oc4cc(O)c(O)cc4C3=O)[C@](CC=C(C)C)(C2=O)C1(C)C)\C)C	InChI=1S/C38H48O6/c1-22(2)11-10-12-25(7)13-14-26-21-37(17-15-23(3)4)33(42)31-32(41)27-19-28(39)29(40)20-30(27)44-34(31)38(35(37)43,36(26,8)9)18-16-24(5)6/h11,13,15-16,19-20,26,39-40H,10,12,14,17-18,21H2,1-9H3/b25-13+/t26-,37-,38+/m0/s1	GXYVUXJLRPVWEK-YRYFZAEHSA-N
CHEMBL556730	666892	CCCCCCCC[C@H](O)[C@H](O)\C=C\C(O)CCCCC(=O)O	InChI=1S/C18H34O5/c1-2-3-4-5-6-7-11-16(20)17(21)14-13-15(19)10-8-9-12-18(22)23/h13-17,19-21H,2-12H2,1H3,(H,22,23)/b14-13+/t15?,16-,17-/m1/s1	KFPLVZLISLBBSJ-BUXHKSIZSA-N
CHEMBL562101	656282	CCCCCCCC[C@H](O)[C@H](O)\C=C\C(O)CCCCC(=O)O	InChI=1S/C18H34O5/c1-2-3-4-5-6-7-11-16(20)17(21)14-13-15(19)10-8-9-12-18(22)23/h13-17,19-21H,2-12H2,1H3,(H,22,23)/b14-13+/t15?,16-,17+/m0/s1	KFPLVZLISLBBSJ-SXCVBOOLSA-N
CHEMBL582444	686350	CCCCCCCCN[C@H](C)[C@H](O)c1ccc(SC(C)C)cc1	InChI=1S/C20H35NOS/c1-5-6-7-8-9-10-15-21-17(4)20(22)18-11-13-19(14-12-18)23-16(2)3/h11-14,16-17,20-22H,5-10,15H2,1-4H3/t17-,20+/m0/s1	BFCDFTHTSVTWOG-FXAWDEMLSA-N
CHEMBL588119	686555	CCCCCCCCN[C@H](C)[C@H](O)c1ccc(SC(C)C)cc1	InChI=1S/C20H35NOS/c1-5-6-7-8-9-10-15-21-17(4)20(22)18-11-13-19(14-12-18)23-16(2)3/h11-14,16-17,20-22H,5-10,15H2,1-4H3/t17-,20-/m1/s1	BFCDFTHTSVTWOG-YLJYHZDGSA-N
CHEMBL1088939	719028	CCCCCCCC(=O)N[C@@H](CCN)C(=O)N[C@@H]([C@@H](C)O)C(=O)N[C@@H](CCN)C(=O)N[C@H]1CCNC(=O)[C@@H](NC(=O)[C@H](CCN)NC(=O)[C@H](CCN)NC(=O)[C@H](CC(C)C)NC(=O)[C@@H](Cc2ccccc2)NC(=O)[C@H](CCN)NC1=O)[C@@H](C)O	InChI=1S/C55H96N16O13/c1-6-7-8-9-13-16-43(74)62-35(17-23-56)50(79)71-45(33(5)73)55(84)67-38(20-26-59)47(76)66-40-22-28-61-54(83)44(32(4)72)70-51(80)39(21-27-60)64-46(75)36(18-24-57)65-52(81)41(29-31(2)3)68-53(82)42(30-34-14-11-10-12-15-34)69-48(77)37(19-25-58)63-49(40)78/h10-12,14-15,31-33,35-42,44-45,72-73H,6-9,13,16-30,56-60H2,1-5H3,(H,61,83)(H,62,74)(H,63,78)(H,64,75)(H,65,81)(H,66,76)(H,67,84…	MUZYEKLWXWDOOD-RUDZPDEXSA-N
CHEMBL1091296	719202	CCCCCCCC(=O)N[C@@H](CCN)C(=O)N[C@@H]([C@@H](C)O)C(=O)N[C@@H](CCN)C(=O)N[C@H]1CCNC(=O)[C@@H](NC(=O)[C@H](CCN)NC(=O)[C@H](CCN)NC(=O)[C@H](CC(C)C)NC(=O)[C@@H](Cc2ccccc2)NC(=O)[C@H](CCN)NC1=O)[C@@H](C)O	InChI=1S/C55H96N16O13/c1-6-7-8-9-13-16-43(74)62-35(17-23-56)50(79)71-45(33(5)73)55(84)67-38(20-26-59)47(76)66-40-22-28-61-54(83)44(32(4)72)70-51(80)39(21-27-60)64-46(75)36(18-24-57)65-52(81)41(29-31(2)3)68-53(82)42(30-34-14-11-10-12-15-34)69-48(77)37(19-25-58)63-49(40)78/h10-12,14-15,31-33,35-42,44-45,72-73H,6-9,13,16-30,56-60H2,1-5H3,(H,61,83)(H,62,74)(H,63,78)(H,64,75)(H,65,81)(H,66,76)(H,67,84…	MUZYEKLWXWDOOD-YRQGMKSNSA-N
CHEMBL457645	613238	C\C(=C\C=C\C(=C\C(=O)O)\C)\C=C\C1=C(C)CC[C@H](C1)C(=C)C	InChI=1S/C21H28O2/c1-15(2)19-12-10-18(5)20(14-19)11-9-16(3)7-6-8-17(4)13-21(22)23/h6-9,11,13,19H,1,10,12,14H2,2-5H3,(H,22,23)/b8-6+,11-9+,16-7-,17-13+/t19-/m0/s1	LHPFAXFJCWKZQW-PEQMNPEFSA-N
CHEMBL513434	613237	C\C(=C\C=C\C(=C\C(=O)O)\C)\C=C\C1=C(C)CC[C@H](C1)C(=C)C	InChI=1S/C21H28O2/c1-15(2)19-12-10-18(5)20(14-19)11-9-16(3)7-6-8-17(4)13-21(22)23/h6-9,11,13,19H,1,10,12,14H2,2-5H3,(H,22,23)/b8-6+,11-9+,16-7-,17-13+/t19-/m1/s1	LHPFAXFJCWKZQW-FXXSCDQUSA-N
CHEMBL1773356	1244392	C\C(=C\C=C\C(=C\C(=O)O)\C)\C=C\C1=C[C@@H]2CC[C@@]1(C)C2(C)C	InChI=1S/C21H28O2/c1-15(7-6-8-16(2)13-19(22)23)9-10-18-14-17-11-12-21(18,5)20(17,3)4/h6-10,13-14,17H,11-12H2,1-5H3,(H,22,23)/b8-6+,10-9+,15-7-,16-13+/t17-,21+/m0/s1	OLTHLBHNRAIYMD-AWRNQUDUSA-N
CHEMBL514245	613176	C\C(=C\C=C\C(=C\C(=O)O)\C)\C=C\C1=C[C@@H]2CC[C@@]1(C)C2(C)C	InChI=1S/C21H28O2/c1-15(7-6-8-16(2)13-19(22)23)9-10-18-14-17-11-12-21(18,5)20(17,3)4/h6-10,13-14,17H,11-12H2,1-5H3,(H,22,23)/b8-6+,10-9+,15-7-,16-13+/t17-,21+/m1/s1	OLTHLBHNRAIYMD-ARXSASNASA-N
CHEMBL140178	326687	CCCCCCCC(=O)OC[C@@H](CO)OC(=O)CCCCCCC	InChI=1S/C19H36O5/c1-3-5-7-9-11-13-18(21)23-16-17(15-20)24-19(22)14-12-10-8-6-4-2/h17,20H,3-16H2,1-2H3/t17-/m1/s1	ZQBULZYTDGUSSK-QGZVFWFLSA-N
CHEMBL55267	187509	CCCCCCCC(=O)OC[C@@H](CO)OC(=O)CCCCCCC	InChI=1S/C19H36O5/c1-3-5-7-9-11-13-18(21)23-16-17(15-20)24-19(22)14-12-10-8-6-4-2/h17,20H,3-16H2,1-2H3/t17-/m0/s1	ZQBULZYTDGUSSK-KRWDZBQOSA-N
CHEMBL1555208	1079092	CCCC\C(=C\[C@@H](NP(=O)(c1ccccc1)c2ccccc2)c3ccccc3)\C	InChI=1S/C26H30NOP/c1-3-4-14-22(2)21-26(23-15-8-5-9-16-23)27-29(28,24-17-10-6-11-18-24)25-19-12-7-13-20-25/h5-13,15-21,26H,3-4,14H2,1-2H3,(H,27,28)/t26-/m1/s1	ODYSAWYGZWJOPM-AREMUKBSSA-N
CHEMBL1605413	1129297	CCCC\C(=C\[C@@H](NP(=O)(c1ccccc1)c2ccccc2)c3ccccc3)\C	InChI=1S/C26H30NOP/c1-3-4-14-22(2)21-26(23-15-8-5-9-16-23)27-29(28,24-17-10-6-11-18-24)25-19-12-7-13-20-25/h5-13,15-21,26H,3-4,14H2,1-2H3,(H,27,28)/b22-21+/t26-/m1/s1	ODYSAWYGZWJOPM-VYNOCKSYSA-N
CHEMBL606608	709860	CCCCCCCN1CC[C@]23[C@@H]4Oc5c(O)ccc(C[C@@H]1[C@]2(O)Cc6c4[nH]c7ccccc67)c35	InChI=1S/C29H34N2O3/c1-2-3-4-5-8-14-31-15-13-28-24-18-11-12-22(32)26(24)34-27(28)25-20(17-29(28,33)23(31)16-18)19-9-6-7-10-21(19)30-25/h6-7,9-12,23,27,30,32-33H,2-5,8,13-17H2,1H3/t23-,27-,28+,29-/m1/s1	GOLXYWIDKOWDCQ-HYJYBNJOSA-N
CHEMBL611705	709311	CCCCCCCN1CC[C@]23[C@@H]4Oc5c(O)ccc(C[C@@H]1[C@]2(O)Cc6c4[nH]c7ccccc67)c35	InChI=1S/C29H34N2O3/c1-2-3-4-5-8-14-31-15-13-28-24-18-11-12-22(32)26(24)34-27(28)25-20(17-29(28,33)23(31)16-18)19-9-6-7-10-21(19)30-25/h6-7,9-12,23,27,30,32-33H,2-5,8,13-17H2,1H3/t23-,27+,28+,29-/m1/s1	GOLXYWIDKOWDCQ-FQYQUSJJSA-N
CHEMBL525005	610627	CCCCCCC(=O)OC1C[C@]2(CCC3(O2)C=CC(=O)C=C3)O[C@]4(CCC5(O4)C=CC(=O)C=C5)C1	InChI=1S/C28H34O7/c1-2-3-4-5-6-24(31)32-23-19-27(17-15-25(33-27)11-7-21(29)8-12-25)35-28(20-23)18-16-26(34-28)13-9-22(30)10-14-26/h7-14,23H,2-6,15-20H2,1H3/t23-,27+,28-	FMTRESOBDJZRGR-AWOUSUJPSA-N
CHEMBL525162	611078	CCCCCCC(=O)OC1C[C@]2(CCC3(O2)C=CC(=O)C=C3)O[C@]4(CCC5(O4)C=CC(=O)C=C5)C1	InChI=1S/C28H34O7/c1-2-3-4-5-6-24(31)32-23-19-27(17-15-25(33-27)11-7-21(29)8-12-25)35-28(20-23)18-16-26(34-28)13-9-22(30)10-14-26/h7-14,23H,2-6,15-20H2,1H3/t23?,27-,28+	FMTRESOBDJZRGR-YGQVVATNSA-N
CHEMBL607176	709900	CC\C=C\C[C@H](C)[C@H](O)[C@H](N(C)C(=O)[C@H](C(C)C)N(C)C(=O)[C@@H](CC(C)C)N(C)C(=O)[C@@H](CC(C)C)N(C)C(=O)[C@H](C)NC(=O)C(C)NC(=O)[C@H](CC(C)C)N(C)C(=O)[C@@H](NC(=O)[C@@H](CC(C)C)N(C)C=O)C(C)C)C(=O)NC(CC)C(=O)N1CCC[C@@H]1C	InChI=1S/C66H119N11O12/c1-25-27-28-30-44(15)56(79)55(60(83)69-48(26-2)62(85)77-32-29-31-45(77)16)76(24)66(89)54(43(13)14)75(23)64(87)52(36-41(9)10)74(22)63(86)51(35-40(7)8)73(21)61(84)47(18)68-57(80)46(17)67-59(82)50(34-39(5)6)72(20)65(88)53(42(11)12)70-58(81)49(33-38(3)4)71(19)37-78/h27-28,37-56,79H,25-26,29-36H2,1-24H3,(H,67,82)(H,68,80)(H,69,83)(H,70,81)/b28-27+/t44-,45+,46?,47-,48?,49-,50-,51…	FLUXYJJKDUOXKW-WXKNJHEMSA-N
CHEMBL607177	709901	CC\C=C\C[C@H](C)[C@H](O)[C@H](N(C)C(=O)[C@H](C(C)C)N(C)C(=O)[C@@H](CC(C)C)N(C)C(=O)[C@@H](CC(C)C)N(C)C(=O)[C@H](C)NC(=O)C(C)NC(=O)[C@H](CC(C)C)N(C)C(=O)[C@@H](NC(=O)[C@@H](CC(C)C)N(C)C=O)C(C)C)C(=O)NC(CC)C(=O)N1CCC[C@@H]1C	InChI=1S/C66H119N11O12/c1-25-27-28-30-44(15)56(79)55(60(83)69-48(26-2)62(85)77-32-29-31-45(77)16)76(24)66(89)54(43(13)14)75(23)64(87)52(36-41(9)10)74(22)63(86)51(35-40(7)8)73(21)61(84)47(18)68-57(80)46(17)67-59(82)50(34-39(5)6)72(20)65(88)53(42(11)12)70-58(81)49(33-38(3)4)71(19)37-78/h27-28,37-56,79H,25-26,29-36H2,1-24H3,(H,67,82)(H,68,80)(H,69,83)(H,70,81)/b28-27+/t44-,45-,46?,47-,48?,49-,50-,51…	FLUXYJJKDUOXKW-DXVKRTCUSA-N
CHEMBL550837	661664	CC(=CCC[C@H]([C@H]1[C@@H](O)C[C@@]2(C)C3=CC[C@H]4C(C)(C)[C@@H](O)CC[C@]4(C)[C@H]3CC[C@]12C)C(=O)O)C	InChI=1S/C30H48O4/c1-18(2)9-8-10-19(26(33)34)25-22(31)17-30(7)21-11-12-23-27(3,4)24(32)14-15-28(23,5)20(21)13-16-29(25,30)6/h9,11,19-20,22-25,31-32H,8,10,12-17H2,1-7H3,(H,33,34)/t19-,20-,22-,23-,24+,25+,28+,29-,30+/m0/s1	IOPZFWUTZDYRHQ-GLFDZLRQSA-N
CHEMBL563714	665125	CC(=CCC[C@H]([C@H]1[C@@H](O)C[C@@]2(C)C3=CC[C@H]4C(C)(C)[C@@H](O)CC[C@]4(C)[C@H]3CC[C@]12C)C(=O)O)C	InChI=1S/C30H48O4/c1-18(2)9-8-10-19(26(33)34)25-22(31)17-30(7)21-11-12-23-27(3,4)24(32)14-15-28(23,5)20(21)13-16-29(25,30)6/h9,11,19-20,22-25,31-32H,8,10,12-17H2,1-7H3,(H,33,34)/t19-,20-,22-,23-,24-,25+,28+,29-,30+/m0/s1	IOPZFWUTZDYRHQ-OQBPAUIUSA-N
CHEMBL558652	666113	CC(C)CC[C@@H](O)[C@](C)(O)[C@@H]1CC[C@@H]2[C@@H]3C[C@@H](O)[C@@H]4C[C@H](O)CC[C@]4(C)[C@@H]3CC[C@@]12C	InChI=1S/C27H48O4/c1-16(2)6-9-24(30)27(5,31)23-8-7-19-18-15-22(29)21-14-17(28)10-12-25(21,3)20(18)11-13-26(19,23)4/h16-24,28-31H,6-15H2,1-5H3/t17-,18-,19-,20-,21+,22+,23-,24+,25+,26-,27+/m0/s1	WLTFEENGLHNKSP-CHUJWHAUSA-N
CHEMBL560139	657300	CC(C)CC[C@@H](O)[C@](C)(O)[C@@H]1CC[C@@H]2[C@@H]3C[C@@H](O)[C@@H]4C[C@H](O)CC[C@]4(C)[C@@H]3CC[C@@]12C	InChI=1S/C27H48O4/c1-16(2)6-9-24(30)27(5,31)23-8-7-19-18-15-22(29)21-14-17(28)10-12-25(21,3)20(18)11-13-26(19,23)4/h16-24,28-31H,6-15H2,1-5H3/t17-,18-,19-,20-,21+,22-,23-,24+,25+,26-,27+/m0/s1	WLTFEENGLHNKSP-ZYHYDSQVSA-N
CHEMBL558256	666103	CC(C)CC[C@@H](O)[C@](C)(O)[C@@H]1CC[C@@H]2[C@@H]3CC(=O)[C@@H]4C[C@H](O)CC[C@]4(C)[C@@H]3CC[C@@]12C	InChI=1S/C27H46O4/c1-16(2)6-9-24(30)27(5,31)23-8-7-19-18-15-22(29)21-14-17(28)10-12-25(21,3)20(18)11-13-26(19,23)4/h16-21,23-24,28,30-31H,6-15H2,1-5H3/t17-,18+,19+,20+,21+,23+,24-,25-,26+,27-/m1/s1	BMTTUHNUPKSNHI-FQTOXTOYSA-N
CHEMBL559941	657293	CC(C)CC[C@@H](O)[C@](C)(O)[C@@H]1CC[C@@H]2[C@@H]3CC(=O)[C@@H]4C[C@H](O)CC[C@]4(C)[C@@H]3CC[C@@]12C	InChI=1S/C27H46O4/c1-16(2)6-9-24(30)27(5,31)23-8-7-19-18-15-22(29)21-14-17(28)10-12-25(21,3)20(18)11-13-26(19,23)4/h16-21,23-24,28,30-31H,6-15H2,1-5H3/t17-,18+,19+,20+,21-,23+,24-,25-,26+,27-/m1/s1	BMTTUHNUPKSNHI-NBNOIDAGSA-N
CHEMBL560796	659003	CC(C)CC[C@@H](O)[C@](C)(O)[C@@H]1CC[C@@H]2[C@@H]3CC(=O)[C@@H]4C[C@H](O)CC[C@]4(C)[C@@H]3CC[C@@]12C	InChI=1S/C27H46O4/c1-16(2)6-9-24(30)27(5,31)23-8-7-19-18-15-22(29)21-14-17(28)10-12-25(21,3)20(18)11-13-26(19,23)4/h16-21,23-24,28,30-31H,6-15H2,1-5H3/t17-,18-,19-,20-,21+,23-,24+,25+,26-,27+/m0/s1	BMTTUHNUPKSNHI-XCTRBCSVSA-N
CHEMBL559048	666122	CC(C)CC[C@@H](O)[C@](C)(O)[C@H]1CC[C@@H]2[C@@H]3CC(=O)[C@@H]4C[C@H](O)[C@@H](O)C[C@]4(C)[C@@H]3CC[C@@]12C	InChI=1S/C27H46O5/c1-15(2)6-9-24(31)27(5,32)23-8-7-17-16-12-20(28)19-13-21(29)22(30)14-26(19,4)18(16)10-11-25(17,23)3/h15-19,21-24,29-32H,6-14H2,1-5H3/t16-,17-,18-,19-,21+,22-,23-,24+,25-,26+,27+/m0/s1	UQTLRMAXXDCFFD-ODUVHUIYSA-N
CHEMBL562711	660795	CC(C)CC[C@@H](O)[C@](C)(O)[C@H]1CC[C@@H]2[C@@H]3CC(=O)[C@@H]4C[C@H](O)[C@@H](O)C[C@]4(C)[C@@H]3CC[C@@]12C	InChI=1S/C27H46O5/c1-15(2)6-9-24(31)27(5,32)23-8-7-17-16-12-20(28)19-13-21(29)22(30)14-26(19,4)18(16)10-11-25(17,23)3/h15-19,21-24,29-32H,6-14H2,1-5H3/t16-,17-,18-,19+,21+,22-,23-,24+,25-,26+,27+/m0/s1	UQTLRMAXXDCFFD-MUURXVJHSA-N
CHEMBL564474	655588	CC(C)CC[C@@H](O)[C@](C)(O)[C@H]1CC[C@@H]2[C@@H]3CC(=O)[C@@H]4C[C@H](O)[C@@H](O)C[C@]4(C)[C@@H]3CC[C@@]12C	InChI=1S/C27H46O5/c1-15(2)6-9-24(31)27(5,32)23-8-7-17-16-12-20(28)19-13-21(29)22(30)14-26(19,4)18(16)10-11-25(17,23)3/h15-19,21-24,29-32H,6-14H2,1-5H3/t16-,17-,18-,19+,21-,22+,23-,24-,25-,26+,27+/m0/s1	UQTLRMAXXDCFFD-MVBTYRTFSA-N
CHEMBL564892	660803	CC(C)CC[C@@H](O)[C@](C)(O)[C@H]1CC[C@@H]2[C@@H]3CC(=O)[C@@H]4C[C@H](O)[C@@H](O)C[C@]4(C)[C@@H]3CC[C@@]12C	InChI=1S/C27H46O5/c1-15(2)6-9-24(31)27(5,32)23-8-7-17-16-12-20(28)19-13-21(29)22(30)14-26(19,4)18(16)10-11-25(17,23)3/h15-19,21-24,29-32H,6-14H2,1-5H3/t16-,17-,18-,19+,21-,22+,23-,24+,25-,26+,27+/m0/s1	UQTLRMAXXDCFFD-HTMKTGTPSA-N
CHEMBL606738	709865	CCCCCCN1CC[C@]23[C@@H]4Oc5c(O)ccc(C[C@@H]1[C@]2(O)Cc6c4[nH]c7ccccc67)c35	InChI=1S/C28H32N2O3/c1-2-3-4-7-13-30-14-12-27-23-17-10-11-21(31)25(23)33-26(27)24-19(16-28(27,32)22(30)15-17)18-8-5-6-9-20(18)29-24/h5-6,8-11,22,26,29,31-32H,2-4,7,12-16H2,1H3/t22-,26-,27+,28-/m1/s1	IWSGNBBJILPDPI-HLJLCZKJSA-N
CHEMBL611699	709305	CCCCCCN1CC[C@]23[C@@H]4Oc5c(O)ccc(C[C@@H]1[C@]2(O)Cc6c4[nH]c7ccccc67)c35	InChI=1S/C28H32N2O3/c1-2-3-4-7-13-30-14-12-27-23-17-10-11-21(31)25(23)33-26(27)24-19(16-28(27,32)22(30)15-17)18-8-5-6-9-20(18)29-24/h5-6,8-11,22,26,29,31-32H,2-4,7,12-16H2,1H3/t22-,26+,27+,28-/m1/s1	IWSGNBBJILPDPI-CSZVXOJQSA-N
CHEMBL449715	622655	CCCCCCOC(C)C1=C(C)c2cc3nc([C@H](CCC(=O)NO[C@H]4O[C@H](CO)[C@@H](O)[C@@H](O)[C@H]4O)[C@@H]3C)c5CC(=O)c6c(C)c(cc7nc(cc1[nH]2)c(C)c7CC)[nH]c56	InChI=1S/C45H59N5O9/c1-8-10-11-12-15-57-25(7)38-23(5)31-17-30-22(4)27(13-14-37(53)50-59-45-44(56)43(55)42(54)36(20-51)58-45)40(48-30)28-16-35(52)39-24(6)32(49-41(28)39)18-33-26(9-2)21(3)29(46-33)19-34(38)47-31/h17-19,22,25,27,36,42-45,47,49,51,54-56H,8-16,20H2,1-7H3,(H,50,53)/b29-19-,30-17-,31-17-,32-18-,33-18-,34-19-,40-28-/t22-,25?,27-,36+,42-,43-,44+,45-/m0/s1	IGZIOBRPPALGCE-IARBDCIRSA-N
CHEMBL526376	622656	CCCCCCOC(C)C1=C(C)c2cc3nc([C@H](CCC(=O)NO[C@H]4O[C@H](CO)[C@@H](O)[C@@H](O)[C@H]4O)[C@@H]3C)c5CC(=O)c6c(C)c(cc7nc(cc1[nH]2)c(C)c7CC)[nH]c56	InChI=1S/C45H59N5O9/c1-8-10-11-12-15-57-25(7)38-23(5)31-17-30-22(4)27(13-14-37(53)50-59-45-44(56)43(55)42(54)36(20-51)58-45)40(48-30)28-16-35(52)39-24(6)32(49-41(28)39)18-33-26(9-2)21(3)29(46-33)19-34(38)47-31/h17-19,22,25,27,36,42-45,47,49,51,54-56H,8-16,20H2,1-7H3,(H,50,53)/b29-19-,30-17-,31-17-,32-18-,33-18-,34-19-,40-28-/t22-,25?,27-,36+,42+,43-,44+,45-/m0/s1	IGZIOBRPPALGCE-CCYWVTBDSA-N
CHEMBL304923	196555	CCCC[C@@](C)(O)[C@H]1[C@@H]2CCN3CC[C@]45[C@@H]6Oc7c(O)ccc(CC3[C@]24C=C[C@]16OC)c57	InChI=1S/C27H35NO4/c1-4-5-9-24(2,30)22-17-8-13-28-14-12-26-20-16-6-7-18(29)21(20)32-23(26)27(22,31-3)11-10-25(17,26)19(28)15-16/h6-7,10-11,17,19,22-23,29-30H,4-5,8-9,12-15H2,1-3H3/t17-,19?,22-,23-,24-,25-,26+,27-/m1/s1	YRNWQXDPCCQSGA-NMARNSLISA-N
CHEMBL64112	196628	CCCC[C@@](C)(O)[C@H]1[C@@H]2CCN3CC[C@]45[C@@H]6Oc7c(O)ccc(CC3[C@]24C=C[C@]16OC)c57	InChI=1S/C27H35NO4/c1-4-5-9-24(2,30)22-17-8-13-28-14-12-26-20-16-6-7-18(29)21(20)32-23(26)27(22,31-3)11-10-25(17,26)19(28)15-16/h6-7,10-11,17,19,22-23,29-30H,4-5,8-9,12-15H2,1-3H3/t17-,19?,22+,23+,24+,25+,26-,27+/m0/s1	YRNWQXDPCCQSGA-WQJDXQFSSA-N
CHEMBL1509318	1033202	CCCCCC(=O)N1CCN(CC\N=C\C2=C(O)CC(CC2=O)c3ccc(OC)c(OC)c3)CC1	InChI=1S/C27H39N3O5/c1-4-5-6-7-27(33)30-14-12-29(13-15-30)11-10-28-19-22-23(31)16-21(17-24(22)32)20-8-9-25(34-2)26(18-20)35-3/h8-9,18-19,21,31H,4-7,10-17H2,1-3H3	CONSESCKONLXFY-UHFFFAOYSA-N
CHEMBL1871558	1312129	CCCCCC(=O)N1CCN(CC\N=C\C2=C(O)CC(CC2=O)c3ccc(OC)c(OC)c3)CC1	InChI=1S/C27H39N3O5/c1-4-5-6-7-27(33)30-14-12-29(13-15-30)11-10-28-19-22-23(31)16-21(17-24(22)32)20-8-9-25(34-2)26(18-20)35-3/h8-9,18-19,21,31H,4-7,10-17H2,1-3H3/b28-19+	CONSESCKONLXFY-TURZUDJPSA-N
CHEMBL1547193	1071077	CCCCCC(=O)N1CCN(CC\N=C\C2=C(O)CC(CC2=O)c3cccs3)CC1	InChI=1S/C23H33N3O3S/c1-2-3-4-7-23(29)26-12-10-25(11-13-26)9-8-24-17-19-20(27)15-18(16-21(19)28)22-6-5-14-30-22/h5-6,14,17-18,27H,2-4,7-13,15-16H2,1H3	ZCILKYVWRGTBCL-UHFFFAOYSA-N
CHEMBL1901965	1342536	CCCCCC(=O)N1CCN(CC\N=C\C2=C(O)CC(CC2=O)c3cccs3)CC1	InChI=1S/C23H33N3O3S/c1-2-3-4-7-23(29)26-12-10-25(11-13-26)9-8-24-17-19-20(27)15-18(16-21(19)28)22-6-5-14-30-22/h5-6,14,17-18,27H,2-4,7-13,15-16H2,1H3/b24-17+	ZCILKYVWRGTBCL-JJIBRWJFSA-N
CHEMBL1310001	833885	CCCCCC(=O)N\N=C\c1oc(cc1)[N+](=O)[O-]	InChI=1S/C11H15N3O4/c1-2-3-4-5-10(15)13-12-8-9-6-7-11(18-9)14(16)17/h6-8H,2-5H2,1H3,(H,13,15)	YTNRXSKHWJUPPW-UHFFFAOYSA-N
CHEMBL1733454	1214185	CCCCCC(=O)N\N=C\c1oc(cc1)[N+](=O)[O-]	InChI=1S/C11H15N3O4/c1-2-3-4-5-10(15)13-12-8-9-6-7-11(18-9)14(16)17/h6-8H,2-5H2,1H3,(H,13,15)/b12-8+	YTNRXSKHWJUPPW-XYOKQWHBSA-N
CHEMBL508331	557844	CC(C)(C[C@@H]1CC[C@@H](CC1)N(C2CC2)C(=O)c3ccc(cc3)[C@@](C)(O)C(F)(F)F)C#N	InChI=1S/C24H31F3N2O2/c1-22(2,15-28)14-16-4-10-19(11-5-16)29(20-12-13-20)21(30)17-6-8-18(9-7-17)23(3,31)24(25,26)27/h6-9,16,19-20,31H,4-5,10-14H2,1-3H3/t16-,19-,23-/m0/s1	PZBZXZHGYMAIMC-NVVBAYIOSA-N
CHEMBL523600	557901	CC(C)(C[C@@H]1CC[C@@H](CC1)N(C2CC2)C(=O)c3ccc(cc3)[C@@](C)(O)C(F)(F)F)C#N	InChI=1S/C24H31F3N2O2/c1-22(2,15-28)14-16-4-10-19(11-5-16)29(20-12-13-20)21(30)17-6-8-18(9-7-17)23(3,31)24(25,26)27/h6-9,16,19-20,31H,4-5,10-14H2,1-3H3/t16-,19+,23-/m0/s1	PZBZXZHGYMAIMC-QUZZAMIASA-N
CHEMBL1627243	1150134	CC(C)C[C@@H]1NC(=O)[C@H](CCCC(=O)O)NC(=O)C[S+]([O-])C[C@H](NC(=O)CCCCNC(=O)[C@H](CC(=O)N)NC(=O)C2(CCCCC2)NC(=O)[C@H](Cc3ccc(O)cc3)NC1=O)C(=O)N	InChI=1S/C42H63N9O13S/c1-24(2)19-28-39(61)49-29(20-25-12-14-26(52)15-13-25)40(62)51-42(16-5-3-6-17-42)41(63)50-30(21-32(43)53)37(59)45-18-7-4-10-33(54)47-31(36(44)58)22-65(64)23-34(55)46-27(38(60)48-28)9-8-11-35(56)57/h12-15,24,27-31,52H,3-11,16-23H2,1-2H3,(H2,43,53)(H2,44,58)(H,45,59)(H,46,55)(H,47,54)(H,48,60)(H,49,61)(H,50,63)(H,51,62)(H,56,57)/t27-,28-,29-,30-,31-,65-/m0/s1	YNWUNFGKJHUKJS-MWNZNSOUSA-N
CHEMBL379915	440769	CC(C)C[C@@H]1NC(=O)[C@H](CCCC(=O)O)NC(=O)C[S+]([O-])C[C@H](NC(=O)CCCCNC(=O)[C@H](CC(=O)N)NC(=O)C2(CCCCC2)NC(=O)[C@H](Cc3ccc(O)cc3)NC1=O)C(=O)N	InChI=1S/C42H63N9O13S/c1-24(2)19-28-39(61)49-29(20-25-12-14-26(52)15-13-25)40(62)51-42(16-5-3-6-17-42)41(63)50-30(21-32(43)53)37(59)45-18-7-4-10-33(54)47-31(36(44)58)22-65(64)23-34(55)46-27(38(60)48-28)9-8-11-35(56)57/h12-15,24,27-31,52H,3-11,16-23H2,1-2H3,(H2,43,53)(H2,44,58)(H,45,59)(H,46,55)(H,47,54)(H,48,60)(H,49,61)(H,50,63)(H,51,62)(H,56,57)/t27-,28-,29-,30-,31-,65?/m0/s1	YNWUNFGKJHUKJS-RLESCGPSSA-N
CHEMBL472950	557646	CC\C=C/[C@H]1O[C@@H]1C2=C(C)C(=O)[C@@]3(O2)[C@@H](O)[C@](NC3=O)(OC)C(=O)c4ccccc4	InChI=1S/C22H23NO7/c1-4-5-11-14-16(29-14)15-12(2)17(24)21(30-15)19(26)22(28-3,23-20(21)27)18(25)13-9-7-6-8-10-13/h5-11,14,16,19,26H,4H2,1-3H3,(H,23,27)/b11-5-/t14-,16+,19+,21+,22+/m0/s1	UCUHTBUWKCQZNJ-HEXMCVDWSA-N
CHEMBL473144	557579	CC\C=C/[C@H]1O[C@@H]1C2=C(C)C(=O)[C@@]3(O2)[C@@H](O)[C@](NC3=O)(OC)C(=O)c4ccccc4	InChI=1S/C22H23NO7/c1-4-5-11-14-16(29-14)15-12(2)17(24)21(30-15)19(26)22(28-3,23-20(21)27)18(25)13-9-7-6-8-10-13/h5-11,14,16,19,26H,4H2,1-3H3,(H,23,27)/b11-5-/t14-,16+,19-,21-,22-/m1/s1	UCUHTBUWKCQZNJ-WZNGDJORSA-N
CHEMBL592420	697417	CC(C)C[C@@H](CO)NC(=O)[C@@H]1O[C@H]2CN(Cc3ccccc3)C(=O)[C@H]1O2	InChI=1S/C19H26N2O5/c1-12(2)8-14(11-22)20-18(23)16-17-19(24)21(10-15(25-16)26-17)9-13-6-4-3-5-7-13/h3-7,12,14-17,22H,8-11H2,1-2H3,(H,20,23)/t14-,15+,16+,17-/m1/s1	YLFMGINTBAGZCH-LTIDMASMSA-N
CHEMBL600032	697416	CC(C)C[C@@H](CO)NC(=O)[C@@H]1O[C@H]2CN(Cc3ccccc3)C(=O)[C@H]1O2	InChI=1S/C19H26N2O5/c1-12(2)8-14(11-22)20-18(23)16-17-19(24)21(10-15(25-16)26-17)9-13-6-4-3-5-7-13/h3-7,12,14-17,22H,8-11H2,1-2H3,(H,20,23)/t14-,15-,16-,17+/m1/s1	YLFMGINTBAGZCH-VQHPVUNQSA-N
CHEMBL560248	654846	CC(C)C[C@H](N(CC1CCC1)c2ccc(C#N)c(Cl)c2)c3nnnn3C	InChI=1S/C19H25ClN6/c1-13(2)9-18(19-22-23-24-25(19)3)26(12-14-5-4-6-14)16-8-7-15(11-21)17(20)10-16/h7-8,10,13-14,18H,4-6,9,12H2,1-3H3/t18-/m0/s1	NRNKWZJLUHDQSO-SFHVURJKSA-N
CHEMBL560249	654847	CC(C)C[C@H](N(CC1CCC1)c2ccc(C#N)c(Cl)c2)c3nnnn3C	InChI=1S/C19H25ClN6/c1-13(2)9-18(19-22-23-24-25(19)3)26(12-14-5-4-6-14)16-8-7-15(11-21)17(20)10-16/h7-8,10,13-14,18H,4-6,9,12H2,1-3H3/t18-/m1/s1	NRNKWZJLUHDQSO-GOSISDBHSA-N
CHEMBL496682	622334	CC(C)C[C@H](NC(=O)[C@H](Cc1ccccc1)NC(=O)c2cccc3CCCCc23)B(O)O	InChI=1S/C25H33BN2O4/c1-17(2)15-23(26(31)32)28-25(30)22(16-18-9-4-3-5-10-18)27-24(29)21-14-8-12-19-11-6-7-13-20(19)21/h3-5,8-10,12,14,17,22-23,31-32H,6-7,11,13,15-16H2,1-2H3,(H,27,29)(H,28,30)/t22-,23+/m0/s1	MZHTUAPXZCUHOQ-XZOQPEGZSA-N
CHEMBL499504	622226	CC(C)C[C@H](NC(=O)[C@H](Cc1ccccc1)NC(=O)c2cccc3CCCCc23)B(O)O	InChI=1S/C25H33BN2O4/c1-17(2)15-23(26(31)32)28-25(30)22(16-18-9-4-3-5-10-18)27-24(29)21-14-8-12-19-11-6-7-13-20(19)21/h3-5,8-10,12,14,17,22-23,31-32H,6-7,11,13,15-16H2,1-2H3,(H,27,29)(H,28,30)/t22-,23-/m0/s1	MZHTUAPXZCUHOQ-GOTSBHOMSA-N
CHEMBL325041	287372	CC(C)C[C@H](NC(=O)[C@H](Cc1ccccc1)NC(=O)c2cnccn2)B(O)O	InChI=1S/C19H25BN4O4/c1-13(2)10-17(20(27)28)24-18(25)15(11-14-6-4-3-5-7-14)23-19(26)16-12-21-8-9-22-16/h3-9,12-13,15,17,27-28H,10-11H2,1-2H3,(H,23,26)(H,24,25)/t15-,17-/m0/s1	GXJABQQUPOEUTA-RDJZCZTQSA-N
CHEMBL524664	622227	CC(C)C[C@H](NC(=O)[C@H](Cc1ccccc1)NC(=O)c2cnccn2)B(O)O	InChI=1S/C19H25BN4O4/c1-13(2)10-17(20(27)28)24-18(25)15(11-14-6-4-3-5-7-14)23-19(26)16-12-21-8-9-22-16/h3-9,12-13,15,17,27-28H,10-11H2,1-2H3,(H,23,26)(H,24,25)/t15-,17+/m0/s1	GXJABQQUPOEUTA-DOTOQJQBSA-N
CHEMBL504464	623185	CC(C)C[C@H](NC(=O)[C@@H](Cc1ccccc1)NC(=O)[C@H]2CCCc3ccccc23)B4O[C@H]5C[C@H]6C[C@H](C6(C)C)[C@]5(C)O4	InChI=1S/C35H47BN2O4/c1-22(2)18-31(36-41-30-21-25-20-29(34(25,3)4)35(30,5)42-36)38-33(40)28(19-23-12-7-6-8-13-23)37-32(39)27-17-11-15-24-14-9-10-16-26(24)27/h6-10,12-14,16,22,25,27-31H,11,15,17-21H2,1-5H3,(H,37,39)(H,38,40)/t25-,27+,28-,29-,30+,31-,35-/m0/s1	VOTDVUBZDFZSLV-YADVNKIHSA-N
CHEMBL506562	623184	CC(C)C[C@H](NC(=O)[C@@H](Cc1ccccc1)NC(=O)[C@H]2CCCc3ccccc23)B4O[C@H]5C[C@H]6C[C@H](C6(C)C)[C@]5(C)O4	InChI=1S/C35H47BN2O4/c1-22(2)18-31(36-41-30-21-25-20-29(34(25,3)4)35(30,5)42-36)38-33(40)28(19-23-12-7-6-8-13-23)37-32(39)27-17-11-15-24-14-9-10-16-26(24)27/h6-10,12-14,16,22,25,27-31H,11,15,17-21H2,1-5H3,(H,37,39)(H,38,40)/t25-,27-,28-,29-,30+,31-,35-/m0/s1	VOTDVUBZDFZSLV-KGUYINGYSA-N
CHEMBL1802893	1263982	CC(C)C[C@H](NC(=O)[C@H](CCC(=O)N)NC(=O)C)C(=O)N[C@@H](CC(=O)O)C(=O)N[C@@H](CC(C)C)C(=O)N[C@@H](Cc1ccccc1)C(=O)O	InChI=1S/C32H48N6O10/c1-17(2)13-22(35-28(43)21(34-19(5)39)11-12-26(33)40)29(44)37-24(16-27(41)42)31(46)36-23(14-18(3)4)30(45)38-25(32(47)48)15-20-9-7-6-8-10-20/h6-10,17-18,21-25H,11-16H2,1-5H3,(H2,33,40)(H,34,39)(H,35,43)(H,36,46)(H,37,44)(H,38,45)(H,41,42)(H,47,48)/t21-,22-,23-,24-,25-/m0/s1	GUYPSPYYEGXQDZ-KEOOTSPTSA-N
CHEMBL1824973	1275079	CC(C)C[C@H](NC(=O)[C@H](CCC(=O)N)NC(=O)C)C(=O)N[C@@H](CC(=O)O)C(=O)N[C@@H](CC(C)C)C(=O)N[C@@H](Cc1ccccc1)C(=O)O	InChI=1S/C32H48N6O10/c1-17(2)13-22(35-28(43)21(34-19(5)39)11-12-26(33)40)29(44)37-24(16-27(41)42)31(46)36-23(14-18(3)4)30(45)38-25(32(47)48)15-20-9-7-6-8-10-20/h6-10,17-18,21-25H,11-16H2,1-5H3,(H2,33,40)(H,34,39)(H,35,43)(H,36,46)(H,37,44)(H,38,45)(H,41,42)(H,47,48)/t21-,22-,23-,24-,25-/m0/s1	GUYPSPYYEGXQDZ-KEOOTSPTSA-N
CHEMBL1170638	750314	CC(C)C[C@H](NC(=O)[C@@H](N)Cc1ccccc1)C(=O)N[C@@H]([C@H](C)O)C(=O)N[C@@H](CC(C)C)C(=O)N[C@@H](C)C(=O)N[C@@H](CCCNC(=N)N)C(=O)O	InChI=1S/C34H57N9O8/c1-18(2)15-25(30(47)39-20(5)28(45)40-24(33(50)51)13-10-14-38-34(36)37)42-32(49)27(21(6)44)43-31(48)26(16-19(3)4)41-29(46)23(35)17-22-11-8-7-9-12-22/h7-9,11-12,18-21,23-27,44H,10,13-17,35H2,1-6H3,(H,39,47)(H,40,45)(H,41,46)(H,42,49)(H,43,48)(H,50,51)(H4,36,37,38)/t20-,21+,23-,24-,25-,26-,27-/m0/s1	OBDAANRZAJHREA-XCPBJYSRSA-N
CHEMBL1170649	750325	CC(C)C[C@H](NC(=O)[C@@H](N)Cc1ccccc1)C(=O)N[C@@H]([C@H](C)O)C(=O)N[C@@H](CC(C)C)C(=O)N[C@@H](C)C(=O)N[C@@H](CCCNC(=N)N)C(=O)O	InChI=1S/C34H57N9O8/c1-18(2)15-25(30(47)39-20(5)28(45)40-24(33(50)51)13-10-14-38-34(36)37)42-32(49)27(21(6)44)43-31(48)26(16-19(3)4)41-29(46)23(35)17-22-11-8-7-9-12-22/h7-9,11-12,18-21,23-27,44H,10,13-17,35H2,1-6H3,(H,39,47)(H,40,45)(H,41,46)(H,42,49)(H,43,48)(H,50,51)(H4,36,37,38)/t20-,21+,23-,24+,25-,26-,27-/m0/s1	OBDAANRZAJHREA-ZROMGOQPSA-N
CHEMBL1802892	1263981	CC(C)C[C@H](NC(=O)[C@@H](N)CCC(=O)N)C(=O)N[C@@H](CC(=O)O)C(=O)N[C@@H](CC(C)C)C(=O)N[C@@H](Cc1ccccc1)C(=O)O	InChI=1S/C30H46N6O9/c1-16(2)12-20(33-26(40)19(31)10-11-24(32)37)27(41)35-22(15-25(38)39)29(43)34-21(13-17(3)4)28(42)36-23(30(44)45)14-18-8-6-5-7-9-18/h5-9,16-17,19-23H,10-15,31H2,1-4H3,(H2,32,37)(H,33,40)(H,34,43)(H,35,41)(H,36,42)(H,38,39)(H,44,45)/t19-,20-,21-,22-,23-/m0/s1	MREUTGVQQVOOCI-VUBDRERZSA-N
CHEMBL1824971	1275077	CC(C)C[C@H](NC(=O)[C@@H](N)CCC(=O)N)C(=O)N[C@@H](CC(=O)O)C(=O)N[C@@H](CC(C)C)C(=O)N[C@@H](Cc1ccccc1)C(=O)O	InChI=1S/C30H46N6O9/c1-16(2)12-20(33-26(40)19(31)10-11-24(32)37)27(41)35-22(15-25(38)39)29(43)34-21(13-17(3)4)28(42)36-23(30(44)45)14-18-8-6-5-7-9-18/h5-9,16-17,19-23H,10-15,31H2,1-4H3,(H2,32,37)(H,33,40)(H,34,43)(H,35,41)(H,36,42)(H,38,39)(H,44,45)/t19-,20-,21-,22-,23-/m0/s1	MREUTGVQQVOOCI-VUBDRERZSA-N
CHEMBL229392	480804	CC(C)C[C@H](NC(=O)[C@@H](NC(=O)c1ccc(cc1)N=Nc2ccccc2)C(C)C)C=O	InChI=1S/C24H30N4O3/c1-16(2)14-21(15-29)25-24(31)22(17(3)4)26-23(30)18-10-12-20(13-11-18)28-27-19-8-6-5-7-9-19/h5-13,15-17,21-22H,14H2,1-4H3,(H,25,31)(H,26,30)/b28-27+/t21-,22-/m0/s1	MEDIZBOJLLOEPZ-HCNWAXQFSA-N
CHEMBL229501	480812	CC(C)C[C@H](NC(=O)[C@@H](NC(=O)c1ccc(cc1)N=Nc2ccccc2)C(C)C)C=O	InChI=1S/C24H30N4O3/c1-16(2)14-21(15-29)25-24(31)22(17(3)4)26-23(30)18-10-12-20(13-11-18)28-27-19-8-6-5-7-9-19/h5-13,15-17,21-22H,14H2,1-4H3,(H,25,31)(H,26,30)/b28-27-/t21-,22-/m0/s1	MEDIZBOJLLOEPZ-CGOVDPIQSA-N
CHEMBL229393	480806	CC(C)C[C@H](NC(=O)[C@@H](NC(=O)c1cccc(c1)N=Nc2ccccc2)C(C)C)C=O	InChI=1S/C24H30N4O3/c1-16(2)13-21(15-29)25-24(31)22(17(3)4)26-23(30)18-9-8-12-20(14-18)28-27-19-10-6-5-7-11-19/h5-12,14-17,21-22H,13H2,1-4H3,(H,25,31)(H,26,30)/b28-27+/t21-,22-/m0/s1	IGNYVABQSQGYGN-HCNWAXQFSA-N
CHEMBL376768	480813	CC(C)C[C@H](NC(=O)[C@@H](NC(=O)c1cccc(c1)N=Nc2ccccc2)C(C)C)C=O	InChI=1S/C24H30N4O3/c1-16(2)13-21(15-29)25-24(31)22(17(3)4)26-23(30)18-9-8-12-20(14-18)28-27-19-10-6-5-7-11-19/h5-12,14-17,21-22H,13H2,1-4H3,(H,25,31)(H,26,30)/b28-27-/t21-,22-/m0/s1	IGNYVABQSQGYGN-CGOVDPIQSA-N
CHEMBL229502	480814	CC(C)C[C@H](NC(=O)[C@@H](NCS(=O)(=O)c1ccc(cc1)N=Nc2ccccc2)C(C)C)C=O	InChI=1S/C24H32N4O4S/c1-17(2)14-21(15-29)26-24(30)23(18(3)4)25-16-33(31,32)22-12-10-20(11-13-22)28-27-19-8-6-5-7-9-19/h5-13,15,17-18,21,23,25H,14,16H2,1-4H3,(H,26,30)/b28-27-/t21-,23-/m0/s1	SPMDIJHITWCGEV-AHXKDEHYSA-N
CHEMBL374842	480808	CC(C)C[C@H](NC(=O)[C@@H](NCS(=O)(=O)c1ccc(cc1)N=Nc2ccccc2)C(C)C)C=O	InChI=1S/C24H32N4O4S/c1-17(2)14-21(15-29)26-24(30)23(18(3)4)25-16-33(31,32)22-12-10-20(11-13-22)28-27-19-8-6-5-7-9-19/h5-13,15,17-18,21,23,25H,14,16H2,1-4H3,(H,26,30)/b28-27+/t21-,23-/m0/s1	SPMDIJHITWCGEV-JJJYQRMDSA-N
CHEMBL557282	667251	CC(C)C[C@H](NC(=O)[C@H](O)Cc1ccc(OS(=O)(=O)O)c(Cl)c1)C(=O)N2[C@H]3C[C@@H](O)CC[C@@H]3C[C@H]2C(=O)N[C@H](CCCNC(=N)N)C=O	InChI=1S/C30H45ClN6O10S/c1-16(2)10-22(36-28(42)25(40)12-17-5-8-26(21(31)11-17)47-48(44,45)46)29(43)37-23-14-20(39)7-6-18(23)13-24(37)27(41)35-19(15-38)4-3-9-34-30(32)33/h5,8,11,15-16,18-20,22-25,39-40H,3-4,6-7,9-10,12-14H2,1-2H3,(H,35,41)(H,36,42)(H4,32,33,34)(H,44,45,46)/t18-,19+,20+,22+,23-,24-,25+/m0/s1	CUWDICYBIPXADQ-WDSRYGJSSA-N
CHEMBL564258	661965	CC(C)C[C@H](NC(=O)[C@H](O)Cc1ccc(OS(=O)(=O)O)c(Cl)c1)C(=O)N2[C@H]3C[C@@H](O)CC[C@@H]3C[C@H]2C(=O)N[C@H](CCCNC(=N)N)C=O	InChI=1S/C30H45ClN6O10S/c1-16(2)10-22(36-28(42)25(40)12-17-5-8-26(21(31)11-17)47-48(44,45)46)29(43)37-23-14-20(39)7-6-18(23)13-24(37)27(41)35-19(15-38)4-3-9-34-30(32)33/h5,8,11,15-16,18-20,22-25,39-40H,3-4,6-7,9-10,12-14H2,1-2H3,(H,35,41)(H,36,42)(H4,32,33,34)(H,44,45,46)/t18-,19-,20+,22+,23-,24-,25+/m0/s1	CUWDICYBIPXADQ-ADSAJTLWSA-N
CHEMBL551352	664773	CC(C)C[C@@H](NC(=O)OC(C)(C)C)C(=O)OC1=C(Oc2cc(O)cc(O)c2C1=O)c3ccc(O)c(O)c3	InChI=1S/C26H29NO10/c1-12(2)8-15(27-25(34)37-26(3,4)5)24(33)36-23-21(32)20-18(31)10-14(28)11-19(20)35-22(23)13-6-7-16(29)17(30)9-13/h6-7,9-12,15,28-31H,8H2,1-5H3,(H,27,34)/t15-/m0/s1	BGUXPSFPYQBUCW-HNNXBMFYSA-N
CHEMBL551547	664774	CC(C)C[C@@H](NC(=O)OC(C)(C)C)C(=O)OC1=C(Oc2cc(O)cc(O)c2C1=O)c3ccc(O)c(O)c3	InChI=1S/C26H29NO10/c1-12(2)8-15(27-25(34)37-26(3,4)5)24(33)36-23-21(32)20-18(31)10-14(28)11-19(20)35-22(23)13-6-7-16(29)17(30)9-13/h6-7,9-12,15,28-31H,8H2,1-5H3,(H,27,34)/t15-/m1/s1	BGUXPSFPYQBUCW-OAHLLOKOSA-N
CHEMBL551479	662845	CCCC[C@H](Sc1ccc(OCCCOc2cccc(C)c2C)cc1)C(=O)O	InChI=1S/C23H30O4S/c1-4-5-10-22(23(24)25)28-20-13-11-19(12-14-20)26-15-7-16-27-21-9-6-8-17(2)18(21)3/h6,8-9,11-14,22H,4-5,7,10,15-16H2,1-3H3,(H,24,25)/t22-/m1/s1	SPSCEYHKPUTWNP-JOCHJYFZSA-N
CHEMBL551480	662846	CCCC[C@H](Sc1ccc(OCCCOc2cccc(C)c2C)cc1)C(=O)O	InChI=1S/C23H30O4S/c1-4-5-10-22(23(24)25)28-20-13-11-19(12-14-20)26-15-7-16-27-21-9-6-8-17(2)18(21)3/h6,8-9,11-14,22H,4-5,7,10,15-16H2,1-3H3,(H,24,25)/t22-/m0/s1	SPSCEYHKPUTWNP-QFIPXVFZSA-N
CHEMBL1170076	749516	CCCC[C@H](Sc1nc(OCCc2ccccc2)cc(OCCc3ccccc3)n1)C(=O)O	InChI=1S/C26H30N2O4S/c1-2-3-14-22(25(29)30)33-26-27-23(31-17-15-20-10-6-4-7-11-20)19-24(28-26)32-18-16-21-12-8-5-9-13-21/h4-13,19,22H,2-3,14-18H2,1H3,(H,29,30)/t22-/m0/s1	KYRBYBXVVWQIJQ-QFIPXVFZSA-N
CHEMBL1173564	751129	CCCC[C@H](Sc1nc(OCCc2ccccc2)cc(OCCc3ccccc3)n1)C(=O)O	InChI=1S/C26H30N2O4S/c1-2-3-14-22(25(29)30)33-26-27-23(31-17-15-20-10-6-4-7-11-20)19-24(28-26)32-18-16-21-12-8-5-9-13-21/h4-13,19,22H,2-3,14-18H2,1H3,(H,29,30)/t22-/m1/s1	KYRBYBXVVWQIJQ-JOCHJYFZSA-N
CHEMBL1607819	1131703	CCCCCN1C2=C(C=C(C(=O)OCC)/C/1=N/C(=O)c3occc3)C(=O)N4C=CC=CC4=N2	InChI=1S/C24H24N4O5/c1-3-5-7-13-28-20-16(23(30)27-12-8-6-11-19(27)25-20)15-17(24(31)32-4-2)21(28)26-22(29)18-10-9-14-33-18/h6,8-12,14-15H,3-5,7,13H2,1-2H3	LAPVHTKJGUOWBK-UHFFFAOYSA-N
CHEMBL1728026	1208757	CCCCCN1C2=C(C=C(C(=O)OCC)/C/1=N/C(=O)c3occc3)C(=O)N4C=CC=CC4=N2	InChI=1S/C24H24N4O5/c1-3-5-7-13-28-20-16(23(30)27-12-8-6-11-19(27)25-20)15-17(24(31)32-4-2)21(28)26-22(29)18-10-9-14-33-18/h6,8-12,14-15H,3-5,7,13H2,1-2H3/b26-21-	LAPVHTKJGUOWBK-QLYXXIJNSA-N
CHEMBL606607	709859	CC(C)CCN1CC[C@]23[C@@H]4Oc5c(O)ccc(C[C@@H]1[C@]2(O)Cc6c4[nH]c7ccccc67)c35	InChI=1S/C27H30N2O3/c1-15(2)9-11-29-12-10-26-22-16-7-8-20(30)24(22)32-25(26)23-18(14-27(26,31)21(29)13-16)17-5-3-4-6-19(17)28-23/h3-8,15,21,25,28,30-31H,9-14H2,1-2H3/t21-,25-,26+,27-/m1/s1	BEVXSLFDRXFERL-ORZNUPDKSA-N
CHEMBL611703	709309	CC(C)CCN1CC[C@]23[C@@H]4Oc5c(O)ccc(C[C@@H]1[C@]2(O)Cc6c4[nH]c7ccccc67)c35	InChI=1S/C27H30N2O3/c1-15(2)9-11-29-12-10-26-22-16-7-8-20(30)24(22)32-25(26)23-18(14-27(26,31)21(29)13-16)17-5-3-4-6-19(17)28-23/h3-8,15,21,25,28,30-31H,9-14H2,1-2H3/t21-,25+,26+,27-/m1/s1	BEVXSLFDRXFERL-NVSKSXHLSA-N
CHEMBL607484	709855	CCCCCN1CC[C@]23[C@@H]4Oc5c(O)ccc(C[C@@H]1[C@]2(O)Cc6c4[nH]c7ccccc67)c35	InChI=1S/C27H30N2O3/c1-2-3-6-12-29-13-11-26-22-16-9-10-20(30)24(22)32-25(26)23-18(15-27(26,31)21(29)14-16)17-7-4-5-8-19(17)28-23/h4-5,7-10,21,25,28,30-31H,2-3,6,11-15H2,1H3/t21-,25-,26+,27-/m1/s1	YZUKMCNAQHMHIQ-ORZNUPDKSA-N
CHEMBL611701	709307	CCCCCN1CC[C@]23[C@@H]4Oc5c(O)ccc(C[C@@H]1[C@]2(O)Cc6c4[nH]c7ccccc67)c35	InChI=1S/C27H30N2O3/c1-2-3-6-12-29-13-11-26-22-16-9-10-20(30)24(22)32-25(26)23-18(15-27(26,31)21(29)14-16)17-7-4-5-8-19(17)28-23/h4-5,7-10,21,25,28,30-31H,2-3,6,11-15H2,1H3/t21-,25+,26+,27-/m1/s1	YZUKMCNAQHMHIQ-NVSKSXHLSA-N
CHEMBL1669450	1168407	C(CCCC\N=C\1/N2CCCC2=Nc3ccccc13)CCC\N=C\4/N5CCCC5=Nc6ccccc46	InChI=1S/C30H36N6/c1(3-9-19-31-29-23-13-5-7-15-25(23)33-27-17-11-21-35(27)29)2-4-10-20-32-30-24-14-6-8-16-26(24)34-28-18-12-22-36(28)30/h5-8,13-16H,1-4,9-12,17-22H2	PTHMERWLLKXUPI-UHFFFAOYSA-N
CHEMBL213609	456803	C(CCCC\N=C\1/N2CCCC2=Nc3ccccc13)CCC\N=C\4/N5CCCC5=Nc6ccccc46	InChI=1S/C30H36N6/c1(3-9-19-31-29-23-13-5-7-15-25(23)33-27-17-11-21-35(27)29)2-4-10-20-32-30-24-14-6-8-16-26(24)34-28-18-12-22-36(28)30/h5-8,13-16H,1-4,9-12,17-22H2/b31-29-,32-30-	PTHMERWLLKXUPI-SZDCHMHBSA-N
CHEMBL1669455	1168412	C(CCCC\N=C\1/N2CCCCCCC2=Nc3ccccc13)CCC\N=C\4/N5CCCCCCC5=Nc6ccccc46	InChI=1S/C36H48N6/c1(5-15-25-37-35-29-19-11-13-21-31(29)39-33-23-9-3-7-17-27-41(33)35)2-6-16-26-38-36-30-20-12-14-22-32(30)40-34-24-10-4-8-18-28-42(34)36/h11-14,19-22H,1-10,15-18,23-28H2	IMQLTHGMTZPIHZ-UHFFFAOYSA-N
CHEMBL213889	456716	C(CCCC\N=C\1/N2CCCCCCC2=Nc3ccccc13)CCC\N=C\4/N5CCCCCCC5=Nc6ccccc46	InChI=1S/C36H48N6/c1(5-15-25-37-35-29-19-11-13-21-31(29)39-33-23-9-3-7-17-27-41(33)35)2-6-16-26-38-36-30-20-12-14-22-32(30)40-34-24-10-4-8-18-28-42(34)36/h11-14,19-22H,1-10,15-18,23-28H2/b37-35-,38-36-	IMQLTHGMTZPIHZ-JXPYRENWSA-N
CHEMBL590039	703057	CCCCCOC(=O)N1CCN(CC1)C(=O)[C@@H](CCC(=O)O)NC(=O)c2cc(cc(n2)c3ccccc3)N4CCC[C@H](O)C4	InChI=1S/C32H43N5O7/c1-2-3-7-19-44-32(43)36-17-15-35(16-18-36)31(42)26(12-13-29(39)40)34-30(41)28-21-24(37-14-8-11-25(38)22-37)20-27(33-28)23-9-5-4-6-10-23/h4-6,9-10,20-21,25-26,38H,2-3,7-8,11-19,22H2,1H3,(H,34,41)(H,39,40)/t25-,26+/m1/s1	IVOQNAUOSVRACT-FTJBHMTQSA-N
CHEMBL590255	703056	CCCCCOC(=O)N1CCN(CC1)C(=O)[C@@H](CCC(=O)O)NC(=O)c2cc(cc(n2)c3ccccc3)N4CCC[C@H](O)C4	InChI=1S/C32H43N5O7/c1-2-3-7-19-44-32(43)36-17-15-35(16-18-36)31(42)26(12-13-29(39)40)34-30(41)28-21-24(37-14-8-11-25(38)22-37)20-27(33-28)23-9-5-4-6-10-23/h4-6,9-10,20-21,25-26,38H,2-3,7-8,11-19,22H2,1H3,(H,34,41)(H,39,40)/t25-,26-/m0/s1	IVOQNAUOSVRACT-UIOOFZCWSA-N
CHEMBL590260	703076	CCCCCOC(=O)N1CCN(CC1)C(=O)[C@@H](CCC(=O)O)NC(=O)c2cc(cc(n2)c3ccccc3)N4CC[C@@H](C4)C(=O)N5CCCC5	InChI=1S/C36H48N6O7/c1-2-3-9-22-49-36(48)41-20-18-40(19-21-41)35(47)29(12-13-32(43)44)38-33(45)31-24-28(23-30(37-31)26-10-5-4-6-11-26)42-17-14-27(25-42)34(46)39-15-7-8-16-39/h4-6,10-11,23-24,27,29H,2-3,7-9,12-22,25H2,1H3,(H,38,45)(H,43,44)/t27-,29-/m0/s1	LPQOHXBXVPFPFO-YTMVLYRLSA-N
CHEMBL601485	703077	CCCCCOC(=O)N1CCN(CC1)C(=O)[C@@H](CCC(=O)O)NC(=O)c2cc(cc(n2)c3ccccc3)N4CC[C@@H](C4)C(=O)N5CCCC5	InChI=1S/C36H48N6O7/c1-2-3-9-22-49-36(48)41-20-18-40(19-21-41)35(47)29(12-13-32(43)44)38-33(45)31-24-28(23-30(37-31)26-10-5-4-6-11-26)42-17-14-27(25-42)34(46)39-15-7-8-16-39/h4-6,10-11,23-24,27,29H,2-3,7-9,12-22,25H2,1H3,(H,38,45)(H,43,44)/t27-,29+/m1/s1	LPQOHXBXVPFPFO-PXJZQJOASA-N
CHEMBL601483	703074	CCCCCOC(=O)N1CCN(CC1)C(=O)[C@@H](CCC(=O)O)NC(=O)c2cc(cc(n2)c3ccccc3)N4CC[C@@H](C4)C(=O)N(CC)CC	InChI=1S/C36H50N6O7/c1-4-7-11-22-49-36(48)41-20-18-40(19-21-41)35(47)29(14-15-32(43)44)38-33(45)31-24-28(23-30(37-31)26-12-9-8-10-13-26)42-17-16-27(25-42)34(46)39(5-2)6-3/h8-10,12-13,23-24,27,29H,4-7,11,14-22,25H2,1-3H3,(H,38,45)(H,43,44)/t27-,29-/m0/s1	HGLFTLWQACJOLO-YTMVLYRLSA-N
CHEMBL601484	703075	CCCCCOC(=O)N1CCN(CC1)C(=O)[C@@H](CCC(=O)O)NC(=O)c2cc(cc(n2)c3ccccc3)N4CC[C@@H](C4)C(=O)N(CC)CC	InChI=1S/C36H50N6O7/c1-4-7-11-22-49-36(48)41-20-18-40(19-21-41)35(47)29(14-15-32(43)44)38-33(45)31-24-28(23-30(37-31)26-12-9-8-10-13-26)42-17-16-27(25-42)34(46)39(5-2)6-3/h8-10,12-13,23-24,27,29H,4-7,11,14-22,25H2,1-3H3,(H,38,45)(H,43,44)/t27-,29+/m1/s1	HGLFTLWQACJOLO-PXJZQJOASA-N
CHEMBL601277	703072	CCCCCOC(=O)N1CCN(CC1)C(=O)[C@@H](CCC(=O)O)NC(=O)c2cc(cc(n2)c3ccccc3)N4CC[C@@H](C4)N(C)C	InChI=1S/C33H46N6O6/c1-4-5-9-20-45-33(44)38-18-16-37(17-19-38)32(43)27(12-13-30(40)41)35-31(42)29-22-26(39-15-14-25(23-39)36(2)3)21-28(34-29)24-10-7-6-8-11-24/h6-8,10-11,21-22,25,27H,4-5,9,12-20,23H2,1-3H3,(H,35,42)(H,40,41)/t25-,27-/m0/s1	DGKHFUWKKKMIHF-BDYUSTAISA-N
CHEMBL601482	703073	CCCCCOC(=O)N1CCN(CC1)C(=O)[C@@H](CCC(=O)O)NC(=O)c2cc(cc(n2)c3ccccc3)N4CC[C@@H](C4)N(C)C	InChI=1S/C33H46N6O6/c1-4-5-9-20-45-33(44)38-18-16-37(17-19-38)32(43)27(12-13-30(40)41)35-31(42)29-22-26(39-15-14-25(23-39)36(2)3)21-28(34-29)24-10-7-6-8-11-24/h6-8,10-11,21-22,25,27H,4-5,9,12-20,23H2,1-3H3,(H,35,42)(H,40,41)/t25-,27+/m1/s1	DGKHFUWKKKMIHF-VPUSJEBWSA-N
CHEMBL1870160	1310731	CC(C)CC(=O)N1C\C=C/C[C@H](N(Cc2ccc(Cl)cc2)C(=O)[C@@H]1Cc3ccccc3)c4ccc(Cl)cc4	InChI=1S/C32H34Cl2N2O2/c1-23(2)20-31(37)35-19-7-6-10-29(26-13-17-28(34)18-14-26)36(22-25-11-15-27(33)16-12-25)32(38)30(35)21-24-8-4-3-5-9-24/h3-9,11-18,23,29-30H,10,19-22H2,1-2H3/b7-6-/t29-,30-/m0/s1	KJNBQAOBBJBTSL-GXIWQNFMSA-N
CHEMBL1874139	1314710	CC(C)CC(=O)N1C\C=C/C[C@H](N(Cc2ccc(Cl)cc2)C(=O)[C@@H]1Cc3ccccc3)c4ccc(Cl)cc4	InChI=1S/C32H34Cl2N2O2/c1-23(2)20-31(37)35-19-7-6-10-29(26-13-17-28(34)18-14-26)36(22-25-11-15-27(33)16-12-25)32(38)30(35)21-24-8-4-3-5-9-24/h3-9,11-18,23,29-30H,10,19-22H2,1-2H3/t29-,30-/m0/s1	KJNBQAOBBJBTSL-KYJUHHDHSA-N
CHEMBL550424	661936	CC(C)(CC(=O)NC1CC1)CC(=O)N[C@@H]2C3CC4CC2C[C@](O)(C4)C3	InChI=1S/C20H32N2O3/c1-19(2,10-16(23)21-15-3-4-15)11-17(24)22-18-13-5-12-6-14(18)9-20(25,7-12)8-13/h12-15,18,25H,3-11H2,1-2H3,(H,21,23)(H,22,24)/t12?,13?,14?,18-,20-	ZQTYSHNSWFSRTJ-MMSAGYDNSA-N
CHEMBL552519	663604	CC(C)(CC(=O)NC1CC1)CC(=O)N[C@@H]2C3CC4CC2C[C@](O)(C4)C3	InChI=1S/C20H32N2O3/c1-19(2,10-16(23)21-15-3-4-15)11-17(24)22-18-13-5-12-6-14(18)9-20(25,7-12)8-13/h12-15,18,25H,3-11H2,1-2H3,(H,21,23)(H,22,24)/t12?,13?,14?,18-,20+	ZQTYSHNSWFSRTJ-SOPKXULZSA-N
CHEMBL554377	667531	C\C=C(/C)\C(=O)O[C@@H]1[C@H](O)\C(=C\[C@]23O[C@]2(C[C@@H](C)[C@H]3OC(=O)c4ccccc4)C(=O)[C@@H](C)[C@H](OC(=O)C)[C@H]5[C@@H]1C5(C)C)\C	InChI=1S/C34H42O9/c1-9-17(2)30(38)41-27-24-23(32(24,7)8)26(40-21(6)35)20(5)28(37)33-16-19(4)29(34(33,43-33)15-18(3)25(27)36)42-31(39)22-13-11-10-12-14-22/h9-15,19-20,23-27,29,36H,16H2,1-8H3/b17-9+,18-15+/t19-,20-,23+,24-,25-,26-,27+,29+,33+,34+/m1/s1	FYGIUALPJJOYCO-OFBPKHAKSA-N
CHEMBL555262	656856	C\C=C(/C)\C(=O)O[C@@H]1[C@H](O)\C(=C\[C@]23O[C@]2(C[C@@H](C)[C@H]3OC(=O)c4ccccc4)C(=O)[C@@H](C)[C@H](OC(=O)C)[C@H]5[C@@H]1C5(C)C)\C	InChI=1S/C34H42O9/c1-9-17(2)30(38)41-27-24-23(32(24,7)8)26(40-21(6)35)20(5)28(37)33-16-19(4)29(34(33,43-33)15-18(3)25(27)36)42-31(39)22-13-11-10-12-14-22/h9-15,19-20,23-27,29,36H,16H2,1-8H3/b17-9+,18-15+/t19-,20+,23-,24+,25+,26+,27-,29-,33-,34-/m0/s1	FYGIUALPJJOYCO-DQOMFPQGSA-N
CHEMBL1616433	1139384	CC(C)(C)C(=O)OCOC(=O)[C@@H]1N2[C@H](SC1(C)C)[C@H](\N=C\N3CCCCCC3)C2=O	InChI=1S/C21H33N3O5S/c1-20(2,3)19(27)29-13-28-18(26)15-21(4,5)30-17-14(16(25)24(15)17)22-12-23-10-8-6-7-9-11-23/h12,14-15,17H,6-11,13H2,1-5H3/t14-,15+,17-/m1/s1	NPGNOVNWUSPMDP-HLLBOEOZSA-N
CHEMBL1650818	1162842	CC(C)(C)C(=O)OCOC(=O)[C@@H]1N2[C@H](SC1(C)C)[C@H](\N=C\N3CCCCCC3)C2=O	InChI=1S/C21H33N3O5S/c1-20(2,3)19(27)29-13-28-18(26)15-21(4,5)30-17-14(16(25)24(15)17)22-12-23-10-8-6-7-9-11-23/h12,14-15,17H,6-11,13H2,1-5H3/b22-12+/t14-,15+,17-/m1/s1	NPGNOVNWUSPMDP-UTEPHESZSA-N
CHEMBL447013	566653	CC(C)[C@H]1CC[C@](C)(N=C=S)[C@H]2CCC(=C[C@H]12)C	InChI=1S/C16H25NS/c1-11(2)13-7-8-16(4,17-10-18)15-6-5-12(3)9-14(13)15/h9,11,13-15H,5-8H2,1-4H3/t13-,14-,15-,16-/m1/s1	SRYJMNDTUAKSRD-KLHDSHLOSA-N
CHEMBL457458	566655	CC(C)[C@H]1CC[C@](C)(N=C=S)[C@H]2CCC(=C[C@H]12)C	InChI=1S/C16H25NS/c1-11(2)13-7-8-16(4,17-10-18)15-6-5-12(3)9-14(13)15/h9,11,13-15H,5-8H2,1-4H3/t13-,14+,15+,16-/m0/s1	SRYJMNDTUAKSRD-JJXSEGSLSA-N
CHEMBL461284	547363	CC(C)[C@@H]1C[C@@H](CCN1c2ccccc2)OC(c3ccccc3)c4ccccc4	InChI=1S/C27H31NO/c1-21(2)26-20-25(18-19-28(26)24-16-10-5-11-17-24)29-27(22-12-6-3-7-13-22)23-14-8-4-9-15-23/h3-17,21,25-27H,18-20H2,1-2H3/t25-,26+/m0/s1	JJYFATIJRSJXEC-IZZNHLLZSA-N
CHEMBL517735	547364	CC(C)[C@@H]1C[C@@H](CCN1c2ccccc2)OC(c3ccccc3)c4ccccc4	InChI=1S/C27H31NO/c1-21(2)26-20-25(18-19-28(26)24-16-10-5-11-17-24)29-27(22-12-6-3-7-13-22)23-14-8-4-9-15-23/h3-17,21,25-27H,18-20H2,1-2H3/t25-,26-/m0/s1	JJYFATIJRSJXEC-UIOOFZCWSA-N
CHEMBL459633	547449	CC(C)[C@@H]1C[C@@H](CCN1C)OC(c2ccccc2)c3ccccc3	InChI=1S/C22H29NO/c1-17(2)21-16-20(14-15-23(21)3)24-22(18-10-6-4-7-11-18)19-12-8-5-9-13-19/h4-13,17,20-22H,14-16H2,1-3H3/t20-,21+/m0/s1	IEZNENQPFVMLHV-LEWJYISDSA-N
CHEMBL461080	547361	CC(C)[C@@H]1C[C@@H](CCN1C)OC(c2ccccc2)c3ccccc3	InChI=1S/C22H29NO/c1-17(2)21-16-20(14-15-23(21)3)24-22(18-10-6-4-7-11-18)19-12-8-5-9-13-19/h4-13,17,20-22H,14-16H2,1-3H3/t20-,21-/m0/s1	IEZNENQPFVMLHV-SFTDATJTSA-N
CHEMBL552993	657973	CC(C)[C@@H]1N[C@H](CCCCCCc2cccc3CN(Cc23)C(=O)O[C@H]4C[C@@H](N(C4)C1=O)C(=O)N[C@@]5(C[C@H]5C=C)C(=O)NS(=O)(=O)C6CC6)C(F)(F)F	InChI=1S/C36H48F3N5O7S/c1-4-24-17-35(24,33(47)42-52(49,50)26-14-15-26)41-31(45)28-16-25-19-44(28)32(46)30(21(2)3)40-29(36(37,38)39)13-8-6-5-7-10-22-11-9-12-23-18-43(20-27(22)23)34(48)51-25/h4,9,11-12,21,24-26,28-30,40H,1,5-8,10,13-20H2,2-3H3,(H,41,45)(H,42,47)/t24-,25-,28+,29+,30+,35-/m1/s1	NTGLPLGRYULJMB-MPOJOYOMSA-N
CHEMBL553639	663266	CC(C)[C@@H]1N[C@H](CCCCCCc2cccc3CN(Cc23)C(=O)O[C@H]4C[C@@H](N(C4)C1=O)C(=O)N[C@@]5(C[C@H]5C=C)C(=O)NS(=O)(=O)C6CC6)C(F)(F)F	InChI=1S/C36H48F3N5O7S/c1-4-24-17-35(24,33(47)42-52(49,50)26-14-15-26)41-31(45)28-16-25-19-44(28)32(46)30(21(2)3)40-29(36(37,38)39)13-8-6-5-7-10-22-11-9-12-23-18-43(20-27(22)23)34(48)51-25/h4,9,11-12,21,24-26,28-30,40H,1,5-8,10,13-20H2,2-3H3,(H,41,45)(H,42,47)/t24-,25-,28+,29-,30+,35-/m1/s1	NTGLPLGRYULJMB-BUVKCIMNSA-N
CHEMBL541951	656252	CC(C)[C@@H]1N[C@@H](C)CCCCCCc2cccc3CN(Cc23)C(=O)O[C@H]4C[C@@H](N(C4)C1=O)C(=O)N[C@@]5(C[C@H]5C=C)C(=O)NS(=O)(=O)C6CC6	InChI=1S/C36H51N5O7S/c1-5-26-18-36(26,34(44)39-49(46,47)28-15-16-28)38-32(42)30-17-27-20-41(30)33(43)31(22(2)3)37-23(4)11-8-6-7-9-12-24-13-10-14-25-19-40(21-29(24)25)35(45)48-27/h5,10,13-14,22-23,26-28,30-31,37H,1,6-9,11-12,15-21H2,2-4H3,(H,38,42)(H,39,44)/t23-,26-,27-,30+,31-,36-/m1/s1	HPGNQBRQZSIBDI-VDXFORMASA-N
CHEMBL553640	663267	CC(C)[C@@H]1N[C@@H](C)CCCCCCc2cccc3CN(Cc23)C(=O)O[C@H]4C[C@@H](N(C4)C1=O)C(=O)N[C@@]5(C[C@H]5C=C)C(=O)NS(=O)(=O)C6CC6	InChI=1S/C36H51N5O7S/c1-5-26-18-36(26,34(44)39-49(46,47)28-15-16-28)38-32(42)30-17-27-20-41(30)33(43)31(22(2)3)37-23(4)11-8-6-7-9-12-24-13-10-14-25-19-40(21-29(24)25)35(45)48-27/h5,10,13-14,22-23,26-28,30-31,37H,1,6-9,11-12,15-21H2,2-4H3,(H,38,42)(H,39,44)/t23-,26+,27+,30-,31+,36+/m0/s1	HPGNQBRQZSIBDI-NZGJTWAISA-N
CHEMBL540754	667544	CC(C)[C@@H]1NC(=O)[C@H](Cc2ccccc2)NC(=O)[C@@H](NC(=O)CCSSC[C@H](NC(=O)[C@H](CC(=O)N)NC1=O)C(=O)N3CCC[C@H]3C(=O)N[C@@H](CCCNC(=N)N)C(=O)NCC(=O)N)C(c4ccccc4)c5ccccc5	InChI=1S/C52H69N13O10S2/c1-30(2)43-49(73)61-36(27-39(53)66)46(70)62-37(51(75)65-24-13-21-38(65)48(72)59-34(20-12-23-57-52(55)56)45(69)58-28-40(54)67)29-77-76-25-22-41(68)63-44(42(32-16-8-4-9-17-32)33-18-10-5-11-19-33)50(74)60-35(47(71)64-43)26-31-14-6-3-7-15-31/h3-11,14-19,30,34-38,42-44H,12-13,20-29H2,1-2H3,(H2,53,66)(H2,54,67)(H,58,69)(H,59,72)(H,60,74)(H,61,73)(H,62,70)(H,63,68)(H,64,71)(H4,55…	JZJJYUZXSSJSRW-IGDALVITSA-N
CHEMBL555452	660428	CC(C)[C@@H]1NC(=O)[C@H](Cc2ccccc2)NC(=O)[C@@H](NC(=O)CCSSC[C@H](NC(=O)[C@H](CC(=O)N)NC1=O)C(=O)N3CCC[C@H]3C(=O)N[C@@H](CCCNC(=N)N)C(=O)NCC(=O)N)C(c4ccccc4)c5ccccc5	InChI=1S/C52H69N13O10S2/c1-30(2)43-49(73)61-36(27-39(53)66)46(70)62-37(51(75)65-24-13-21-38(65)48(72)59-34(20-12-23-57-52(55)56)45(69)58-28-40(54)67)29-77-76-25-22-41(68)63-44(42(32-16-8-4-9-17-32)33-18-10-5-11-19-33)50(74)60-35(47(71)64-43)26-31-14-6-3-7-15-31/h3-11,14-19,30,34-38,42-44H,12-13,20-29H2,1-2H3,(H2,53,66)(H2,54,67)(H,58,69)(H,59,72)(H,60,74)(H,61,73)(H,62,70)(H,63,68)(H,64,71)(H4,55…	JZJJYUZXSSJSRW-BNGVKBMASA-N
CHEMBL600417	702693	CC(C)[C@H](C)\C=C\[C@H](C)[C@@H]1C[C@H](O)C2=C3C=CC4=CC(=O)CC[C@@]4(C)[C@H]3CC[C@@]12C	InChI=1S/C28H40O2/c1-17(2)18(3)7-8-19(4)24-16-25(30)26-22-10-9-20-15-21(29)11-13-27(20,5)23(22)12-14-28(24,26)6/h7-10,15,17-19,23-25,30H,11-14,16H2,1-6H3/b8-7+/t18-,19+,23-,24+,25+,27-,28+/m0/s1	MMVSNLKSAHIETF-IBJCVOCSSA-N
CHEMBL601235	702620	CC(C)[C@H](C)\C=C\[C@H](C)[C@@H]1C[C@H](O)C2=C3C=CC4=CC(=O)CC[C@@]4(C)[C@H]3CC[C@@]12C	InChI=1S/C28H40O2/c1-17(2)18(3)7-8-19(4)24-16-25(30)26-22-10-9-20-15-21(29)11-13-27(20,5)23(22)12-14-28(24,26)6/h7-10,15,17-19,23-25,30H,11-14,16H2,1-6H3/b8-7+/t18-,19+,23-,24+,25-,27-,28+/m0/s1	MMVSNLKSAHIETF-HAPVDJJQSA-N
CHEMBL1812583	1267608	CC(C)[C@@H](CO)N1C=C(C(=O)O)C(=O)c2c(O)c(Cc3cccc(Cl)c3F)ccc12	InChI=1S/C22H21ClFNO5/c1-11(2)17(10-26)25-9-14(22(29)30)21(28)18-16(25)7-6-13(20(18)27)8-12-4-3-5-15(23)19(12)24/h3-7,9,11,17,26-27H,8,10H2,1-2H3,(H,29,30)/t17-/m1/s1	KWMYEDHNWNCEQC-QGZVFWFLSA-N
CHEMBL1818956	1271159	CC(C)[C@@H](CO)N1C=C(C(=O)O)C(=O)c2c(O)c(Cc3cccc(Cl)c3F)ccc12	InChI=1S/C22H21ClFNO5/c1-11(2)17(10-26)25-9-14(22(29)30)21(28)18-16(25)7-6-13(20(18)27)8-12-4-3-5-15(23)19(12)24/h3-7,9,11,17,26-27H,8,10H2,1-2H3,(H,29,30)/t17-/m1/s1	KWMYEDHNWNCEQC-QGZVFWFLSA-N
CHEMBL274389	467246	CC(C)[C@@H](CO)Nc1nc(cc(N)c1C#N)C(=O)NCc2ccc(cc2)S(=O)(=O)C	InChI=1S/C20H25N5O4S/c1-12(2)18(11-26)25-19-15(9-21)16(22)8-17(24-19)20(27)23-10-13-4-6-14(7-5-13)30(3,28)29/h4-8,12,18,26H,10-11H2,1-3H3,(H,23,27)(H3,22,24,25)/t18-/m1/s1	RMQRIVKQWJAGJF-GOSISDBHSA-N
CHEMBL495459	585790	CC(C)[C@@H](CO)Nc1nc(cc(N)c1C#N)C(=O)NCc2ccc(cc2)S(=O)(=O)C	InChI=1S/C20H25N5O4S/c1-12(2)18(11-26)25-19-15(9-21)16(22)8-17(24-19)20(27)23-10-13-4-6-14(7-5-13)30(3,28)29/h4-8,12,18,26H,10-11H2,1-3H3,(H,23,27)(H3,22,24,25)/t18-/m0/s1	RMQRIVKQWJAGJF-SFHVURJKSA-N
CHEMBL446777	623488	CC(C)[C@H](N)COc1c(C)cccc1C	InChI=1S/C13H21NO/c1-9(2)12(14)8-15-13-10(3)6-5-7-11(13)4/h5-7,9,12H,8,14H2,1-4H3/t12-/m0/s1	YONZEVQTIYSTAP-LBPRGKRZSA-N
CHEMBL474672	623540	CC(C)[C@H](N)COc1c(C)cccc1C	InChI=1S/C13H21NO/c1-9(2)12(14)8-15-13-10(3)6-5-7-11(13)4/h5-7,9,12H,8,14H2,1-4H3/t12-/m1/s1	YONZEVQTIYSTAP-GFCCVEGCSA-N
CHEMBL589539	696772	CCC[C@H](NC(=O)[C@H]1[C@H]2[C@H](CN1C(=O)[C@@H](NC(=O)NC3(CCCCC3)[C@@H](C)S(=O)(=O)N(C)C)C(C)(C)C)C2(C)C)C(=O)C(=O)NC4CC4	InChI=1S/C34H58N6O7S/c1-10-14-23(26(41)29(43)35-21-15-16-21)36-28(42)25-24-22(33(24,6)7)19-40(25)30(44)27(32(3,4)5)37-31(45)38-34(17-12-11-13-18-34)20(2)48(46,47)39(8)9/h20-25,27H,10-19H2,1-9H3,(H,35,43)(H,36,42)(H2,37,38,45)/t20-,22-,23-,24-,25-,27+/m0/s1	XGNIHKNTRQARTB-JJDISPEOSA-N
CHEMBL589726	696771	CCC[C@H](NC(=O)[C@H]1[C@H]2[C@H](CN1C(=O)[C@@H](NC(=O)NC3(CCCCC3)[C@@H](C)S(=O)(=O)N(C)C)C(C)(C)C)C2(C)C)C(=O)C(=O)NC4CC4	InChI=1S/C34H58N6O7S/c1-10-14-23(26(41)29(43)35-21-15-16-21)36-28(42)25-24-22(33(24,6)7)19-40(25)30(44)27(32(3,4)5)37-31(45)38-34(17-12-11-13-18-34)20(2)48(46,47)39(8)9/h20-25,27H,10-19H2,1-9H3,(H,35,43)(H,36,42)(H2,37,38,45)/t20-,22+,23+,24+,25+,27-/m1/s1	XGNIHKNTRQARTB-VRKCYLIMSA-N
CHEMBL1170412	750268	CCC[C@H](NC(=O)[C@@H](NC(=O)[C@@H](NC(=O)OC(C)(C)C)C(C)(C)C)c1ccc(Oc2cc(nc3cc(OC)ccc23)c4ccccc4)c(C=C)c1)C(=O)NS(=O)(=O)C5(CC=C)CC5	InChI=1S/C48H59N5O9S/c1-11-17-35(42(54)53-63(58,59)48(24-12-2)25-26-48)50-43(55)40(51-44(56)41(46(4,5)6)52-45(57)62-47(7,8)9)32-20-23-38(30(13-3)27-32)61-39-29-36(31-18-15-14-16-19-31)49-37-28-33(60-10)21-22-34(37)39/h12-16,18-23,27-29,35,40-41H,2-3,11,17,24-26H2,1,4-10H3,(H,50,55)(H,51,56)(H,52,57)(H,53,54)/t35-,40-,41+/m0/s1	GJXXYKVCGUMFBF-QDXXHNKASA-N
CHEMBL1170413	750269	CCC[C@H](NC(=O)[C@@H](NC(=O)[C@@H](NC(=O)OC(C)(C)C)C(C)(C)C)c1ccc(Oc2cc(nc3cc(OC)ccc23)c4ccccc4)c(C=C)c1)C(=O)NS(=O)(=O)C5(CC=C)CC5	InChI=1S/C48H59N5O9S/c1-11-17-35(42(54)53-63(58,59)48(24-12-2)25-26-48)50-43(55)40(51-44(56)41(46(4,5)6)52-45(57)62-47(7,8)9)32-20-23-38(30(13-3)27-32)61-39-29-36(31-18-15-14-16-19-31)49-37-28-33(60-10)21-22-34(37)39/h12-16,18-23,27-29,35,40-41H,2-3,11,17,24-26H2,1,4-10H3,(H,50,55)(H,51,56)(H,52,57)(H,53,54)/t35-,40+,41+/m0/s1	GJXXYKVCGUMFBF-XZEUHSQHSA-N
CHEMBL1170414	750270	CCC[C@H](NC(=O)[C@@H](NC(=O)[C@@H](NC(=O)OC(C)(C)C)C(C)(C)C)c1ccc(Oc2cc(nc3cc(OC)ccc23)c4ccccc4)c(C=C)c1)C(=O)NS(=O)(=O)c5ccccc5	InChI=1S/C48H55N5O9S/c1-10-18-36(43(54)53-63(58,59)34-21-16-13-17-22-34)50-44(55)41(51-45(56)42(47(3,4)5)52-46(57)62-48(6,7)8)32-23-26-39(30(11-2)27-32)61-40-29-37(31-19-14-12-15-20-31)49-38-28-33(60-9)24-25-35(38)40/h11-17,19-29,36,41-42H,2,10,18H2,1,3-9H3,(H,50,55)(H,51,56)(H,52,57)(H,53,54)/t36-,41-,42+/m0/s1	ABQDSEUHQASKRE-KJRKWWHGSA-N
CHEMBL1170415	750271	CCC[C@H](NC(=O)[C@@H](NC(=O)[C@@H](NC(=O)OC(C)(C)C)C(C)(C)C)c1ccc(Oc2cc(nc3cc(OC)ccc23)c4ccccc4)c(C=C)c1)C(=O)NS(=O)(=O)c5ccccc5	InChI=1S/C48H55N5O9S/c1-10-18-36(43(54)53-63(58,59)34-21-16-13-17-22-34)50-44(55)41(51-45(56)42(47(3,4)5)52-46(57)62-48(6,7)8)32-23-26-39(30(11-2)27-32)61-40-29-37(31-19-14-12-15-20-31)49-38-28-33(60-9)24-25-35(38)40/h11-17,19-29,36,41-42H,2,10,18H2,1,3-9H3,(H,50,55)(H,51,56)(H,52,57)(H,53,54)/t36-,41+,42+/m0/s1	ABQDSEUHQASKRE-FAZLVCDOSA-N
CHEMBL1170416	750272	CCC[C@H](NC(=O)[C@@H](NC(=O)[C@@H](NC(=O)OC(C)(C)C)C(C)(C)C)c1ccc(Oc2cc(nc3cc(OC)ccc23)c4ccccc4)c(C=C)c1)C(=O)NS(=O)(=O)c5ccccc5C=C	InChI=1S/C50H57N5O9S/c1-11-19-37(45(56)55-65(60,61)42-23-18-17-20-31(42)12-2)52-46(57)43(53-47(58)44(49(4,5)6)54-48(59)64-50(7,8)9)34-24-27-40(32(13-3)28-34)63-41-30-38(33-21-15-14-16-22-33)51-39-29-35(62-10)25-26-36(39)41/h12-18,20-30,37,43-44H,2-3,11,19H2,1,4-10H3,(H,52,57)(H,53,58)(H,54,59)(H,55,56)/t37-,43-,44+/m0/s1	DIAWVOPAWLDFQK-CNCNVOIDSA-N
CHEMBL1170417	750273	CCC[C@H](NC(=O)[C@@H](NC(=O)[C@@H](NC(=O)OC(C)(C)C)C(C)(C)C)c1ccc(Oc2cc(nc3cc(OC)ccc23)c4ccccc4)c(C=C)c1)C(=O)NS(=O)(=O)c5ccccc5C=C	InChI=1S/C50H57N5O9S/c1-11-19-37(45(56)55-65(60,61)42-23-18-17-20-31(42)12-2)52-46(57)43(53-47(58)44(49(4,5)6)54-48(59)64-50(7,8)9)34-24-27-40(32(13-3)28-34)63-41-30-38(33-21-15-14-16-22-33)51-39-29-35(62-10)25-26-36(39)41/h12-18,20-30,37,43-44H,2-3,11,19H2,1,4-10H3,(H,52,57)(H,53,58)(H,54,59)(H,55,56)/t37-,43+,44+/m0/s1	DIAWVOPAWLDFQK-ZVMKXMJESA-N
CHEMBL1170418	750274	CCC[C@H](NC(=O)[C@@H](NC(=O)[C@@H](NC(=O)OC(C)(C)C)C(C)(C)C)c1ccc(Oc2cc(nc3cc(OC)ccc23)c4ccccc4)c(C=C)c1)C(=O)NS(=O)(=O)c5ccccc5CC=C	InChI=1S/C51H59N5O9S/c1-11-19-34-23-17-18-24-43(34)66(61,62)56-46(57)38(20-12-2)53-47(58)44(54-48(59)45(50(4,5)6)55-49(60)65-51(7,8)9)35-25-28-41(32(13-3)29-35)64-42-31-39(33-21-15-14-16-22-33)52-40-30-36(63-10)26-27-37(40)42/h11,13-18,21-31,38,44-45H,1,3,12,19-20H2,2,4-10H3,(H,53,58)(H,54,59)(H,55,60)(H,56,57)/t38-,44-,45+/m0/s1	YCIGJFUUIGZMOW-XPYXGJQASA-N
CHEMBL1170419	750275	CCC[C@H](NC(=O)[C@@H](NC(=O)[C@@H](NC(=O)OC(C)(C)C)C(C)(C)C)c1ccc(Oc2cc(nc3cc(OC)ccc23)c4ccccc4)c(C=C)c1)C(=O)NS(=O)(=O)c5ccccc5CC=C	InChI=1S/C51H59N5O9S/c1-11-19-34-23-17-18-24-43(34)66(61,62)56-46(57)38(20-12-2)53-47(58)44(54-48(59)45(50(4,5)6)55-49(60)65-51(7,8)9)35-25-28-41(32(13-3)29-35)64-42-31-39(33-21-15-14-16-22-33)52-40-30-36(63-10)26-27-37(40)42/h11,13-18,21-31,38,44-45H,1,3,12,19-20H2,2,4-10H3,(H,53,58)(H,54,59)(H,55,60)(H,56,57)/t38-,44+,45+/m0/s1	YCIGJFUUIGZMOW-LQTKEOBTSA-N
CHEMBL1170408	750264	CCC[C@H](NC(=O)[C@@H](NC(=O)[C@@H](NC(=O)OC(C)(C)C)C(C)(C)C)c1ccc(Oc2cc(nc3cc(OC)ccc23)c4ccccc4)c(C=C)c1)C(=O)NS(=O)(=O)CCCC=C	InChI=1S/C47H59N5O9S/c1-11-14-18-26-62(57,58)52-42(53)35(19-12-2)49-43(54)40(50-44(55)41(46(4,5)6)51-45(56)61-47(7,8)9)32-22-25-38(30(13-3)27-32)60-39-29-36(31-20-16-15-17-21-31)48-37-28-33(59-10)23-24-34(37)39/h11,13,15-17,20-25,27-29,35,40-41H,1,3,12,14,18-19,26H2,2,4-10H3,(H,49,54)(H,50,55)(H,51,56)(H,52,53)/t35-,40-,41+/m0/s1	VEKPHSPAMHKHOX-QDXXHNKASA-N
CHEMBL1170409	750265	CCC[C@H](NC(=O)[C@@H](NC(=O)[C@@H](NC(=O)OC(C)(C)C)C(C)(C)C)c1ccc(Oc2cc(nc3cc(OC)ccc23)c4ccccc4)c(C=C)c1)C(=O)NS(=O)(=O)CCCC=C	InChI=1S/C47H59N5O9S/c1-11-14-18-26-62(57,58)52-42(53)35(19-12-2)49-43(54)40(50-44(55)41(46(4,5)6)51-45(56)61-47(7,8)9)32-22-25-38(30(13-3)27-32)60-39-29-36(31-20-16-15-17-21-31)48-37-28-33(59-10)23-24-34(37)39/h11,13,15-17,20-25,27-29,35,40-41H,1,3,12,14,18-19,26H2,2,4-10H3,(H,49,54)(H,50,55)(H,51,56)(H,52,53)/t35-,40+,41+/m0/s1	VEKPHSPAMHKHOX-XZEUHSQHSA-N
CHEMBL1170410	750266	CCC[C@H](NC(=O)[C@@H](NC(=O)[C@@H](NC(=O)OC(C)(C)C)C(C)(C)C)c1ccc(Oc2cc(nc3cc(OC)ccc23)c4ccccc4)c(C=C)c1)C(=O)NS(=O)(=O)CCCCC=C	InChI=1S/C48H61N5O9S/c1-11-14-15-19-27-63(58,59)53-43(54)36(20-12-2)50-44(55)41(51-45(56)42(47(4,5)6)52-46(57)62-48(7,8)9)33-23-26-39(31(13-3)28-33)61-40-30-37(32-21-17-16-18-22-32)49-38-29-34(60-10)24-25-35(38)40/h11,13,16-18,21-26,28-30,36,41-42H,1,3,12,14-15,19-20,27H2,2,4-10H3,(H,50,55)(H,51,56)(H,52,57)(H,53,54)/t36-,41-,42+/m0/s1	GBVSVJQQQRTYIH-KJRKWWHGSA-N
CHEMBL1170411	750267	CCC[C@H](NC(=O)[C@@H](NC(=O)[C@@H](NC(=O)OC(C)(C)C)C(C)(C)C)c1ccc(Oc2cc(nc3cc(OC)ccc23)c4ccccc4)c(C=C)c1)C(=O)NS(=O)(=O)CCCCC=C	InChI=1S/C48H61N5O9S/c1-11-14-15-19-27-63(58,59)53-43(54)36(20-12-2)50-44(55)41(51-45(56)42(47(4,5)6)52-46(57)62-48(7,8)9)33-23-26-39(31(13-3)28-33)61-40-30-37(32-21-17-16-18-22-32)49-38-29-34(60-10)24-25-35(38)40/h11,13,16-18,21-26,28-30,36,41-42H,1,3,12,14-15,19-20,27H2,2,4-10H3,(H,50,55)(H,51,56)(H,52,57)(H,53,54)/t36-,41+,42+/m0/s1	GBVSVJQQQRTYIH-FAZLVCDOSA-N
CHEMBL540500	654245	CC(C)[C@@H](NC(=O)OCC1c2ccccc2c3ccccc13)C(=O)N[C@H](COC(=O)C)Cc4ccccc4	InChI=1S/C31H34N2O5/c1-20(2)29(30(35)32-23(18-37-21(3)34)17-22-11-5-4-6-12-22)33-31(36)38-19-28-26-15-9-7-13-24(26)25-14-8-10-16-27(25)28/h4-16,20,23,28-29H,17-19H2,1-3H3,(H,32,35)(H,33,36)/t23-,29-/m0/s1	JGCIDDDZVPWPCS-IADCTJSHSA-N
CHEMBL552149	664790	CC(C)[C@@H](NC(=O)OCC1c2ccccc2c3ccccc13)C(=O)N[C@H](COC(=O)C)Cc4ccccc4	InChI=1S/C31H34N2O5/c1-20(2)29(30(35)32-23(18-37-21(3)34)17-22-11-5-4-6-12-22)33-31(36)38-19-28-26-15-9-7-13-24(26)25-14-8-10-16-27(25)28/h4-16,20,23,28-29H,17-19H2,1-3H3,(H,32,35)(H,33,36)/t23-,29+/m1/s1	JGCIDDDZVPWPCS-BTYSJIOQSA-N
CHEMBL561091	655990	CC(C)[C@@H](NC(=O)OC(C)(C)C)C(=O)OC1=C(Oc2cc(O)cc(O)c2C1=O)c3ccc(O)c(O)c3	InChI=1S/C25H27NO10/c1-11(2)19(26-24(33)36-25(3,4)5)23(32)35-22-20(31)18-16(30)9-13(27)10-17(18)34-21(22)12-6-7-14(28)15(29)8-12/h6-11,19,27-30H,1-5H3,(H,26,33)/t19-/m0/s1	GREDBCKFHYLAPT-IBGZPJMESA-N
CHEMBL561491	655998	CC(C)[C@@H](NC(=O)OC(C)(C)C)C(=O)OC1=C(Oc2cc(O)cc(O)c2C1=O)c3ccc(O)c(O)c3	InChI=1S/C25H27NO10/c1-11(2)19(26-24(33)36-25(3,4)5)23(32)35-22-20(31)18-16(30)9-13(27)10-17(18)34-21(22)12-6-7-14(28)15(29)8-12/h6-11,19,27-30H,1-5H3,(H,26,33)/t19-/m1/s1	GREDBCKFHYLAPT-LJQANCHMSA-N
CHEMBL1397279	921163	C\C(=C/[C@@H](NP(=O)(c1ccccc1)c2ccccc2)c3ccccc3)\CO[Si](c4ccccc4)(c5ccccc5)C(C)(C)C	InChI=1S/C39H42NO2PSi/c1-32(31-42-44(39(2,3)4,36-26-16-8-17-27-36)37-28-18-9-19-29-37)30-38(33-20-10-5-11-21-33)40-43(41,34-22-12-6-13-23-34)35-24-14-7-15-25-35/h5-30,38H,31H2,1-4H3,(H,40,41)/t38-/m1/s1	WRSMSHMFZJPGSD-KXQOOQHDSA-N
CHEMBL1724754	1205485	C\C(=C/[C@@H](NP(=O)(c1ccccc1)c2ccccc2)c3ccccc3)\CO[Si](c4ccccc4)(c5ccccc5)C(C)(C)C	InChI=1S/C39H42NO2PSi/c1-32(31-42-44(39(2,3)4,36-26-16-8-17-27-36)37-28-18-9-19-29-37)30-38(33-20-10-5-11-21-33)40-43(41,34-22-12-6-13-23-34)35-24-14-7-15-25-35/h5-30,38H,31H2,1-4H3,(H,40,41)/b32-30+/t38-/m1/s1	WRSMSHMFZJPGSD-OALNTKBRSA-N
CHEMBL1170861	750388	CC(C)[C@H](NP(=O)(OC[C@@H]1O[C@@H](n2cnc3C(=O)NC(=Nc23)N)[C@@](C)(O)[C@@H]1O)Oc4cccc5ccccc45)C(=O)OCc6ccccc6	InChI=1S/C33H37N6O9P/c1-19(2)25(30(42)45-16-20-10-5-4-6-11-20)38-49(44,48-23-15-9-13-21-12-7-8-14-22(21)23)46-17-24-27(40)33(3,43)31(47-24)39-18-35-26-28(39)36-32(34)37-29(26)41/h4-15,18-19,24-25,27,31,40,43H,16-17H2,1-3H3,(H,38,44)(H3,34,36,37,41)/t24-,25+,27-,31-,33-,49?/m1/s1	DRJJXKUAPGVURE-XRRHSEIISA-N
CHEMBL1172183	750771	CC(C)[C@H](NP(=O)(OC[C@@H]1O[C@@H](n2cnc3C(=O)NC(=Nc23)N)[C@@](C)(O)[C@@H]1O)Oc4cccc5ccccc45)C(=O)OCc6ccccc6	InChI=1S/C33H37N6O9P/c1-19(2)25(30(42)45-16-20-10-5-4-6-11-20)38-49(44,48-23-15-9-13-21-12-7-8-14-22(21)23)46-17-24-27(40)33(3,43)31(47-24)39-18-35-26-28(39)36-32(34)37-29(26)41/h4-15,18-19,24-25,27,31,40,43H,16-17H2,1-3H3,(H,38,44)(H3,34,36,37,41)/t24-,25-,27-,31-,33-,49?/m1/s1	DRJJXKUAPGVURE-ARWXADBCSA-N
CHEMBL551655	661975	CC(C)[C@H](NS(=O)(=O)c1ccc2c(c1)sc3ccc(NS(=O)(=O)C)cc23)C(=O)O	InChI=1S/C18H20N2O6S3/c1-10(2)17(18(21)22)20-29(25,26)12-5-6-13-14-8-11(19-28(3,23)24)4-7-15(14)27-16(13)9-12/h4-10,17,19-20H,1-3H3,(H,21,22)/t17-/m0/s1	KNBKYJWSHYOTTH-KRWDZBQOSA-N
CHEMBL562850	658475	CC(C)[C@H](NS(=O)(=O)c1ccc2c(c1)sc3ccc(NS(=O)(=O)C)cc23)C(=O)O	InChI=1S/C18H20N2O6S3/c1-10(2)17(18(21)22)20-29(25,26)12-5-6-13-14-8-11(19-28(3,23)24)4-7-15(14)27-16(13)9-12/h4-10,17,19-20H,1-3H3,(H,21,22)/t17-/m1/s1	KNBKYJWSHYOTTH-QGZVFWFLSA-N
CHEMBL550786	660266	CC(C)[C@H](NS(=O)(=O)c1ccc2c(c1)sc3cc(NC(=O)Nc4ccccc4)ccc23)C(=O)O	InChI=1S/C24H23N3O5S2/c1-14(2)22(23(28)29)27-34(31,32)17-9-11-19-18-10-8-16(12-20(18)33-21(19)13-17)26-24(30)25-15-6-4-3-5-7-15/h3-14,22,27H,1-2H3,(H,28,29)(H2,25,26,30)/t22-/m1/s1	CCTDBXLXFNHDIL-JOCHJYFZSA-N
CHEMBL564510	654939	CC(C)[C@H](NS(=O)(=O)c1ccc2c(c1)sc3cc(NC(=O)Nc4ccccc4)ccc23)C(=O)O	InChI=1S/C24H23N3O5S2/c1-14(2)22(23(28)29)27-34(31,32)17-9-11-19-18-10-8-16(12-20(18)33-21(19)13-17)26-24(30)25-15-6-4-3-5-7-15/h3-14,22,27H,1-2H3,(H,28,29)(H2,25,26,30)/t22-/m0/s1	CCTDBXLXFNHDIL-QFIPXVFZSA-N
CHEMBL551190	660280	CC(C)[C@H](NS(=O)(=O)c1ccc2sc3ccccc3c2c1)C(=O)O	InChI=1S/C17H17NO4S2/c1-10(2)16(17(19)20)18-24(21,22)11-7-8-15-13(9-11)12-5-3-4-6-14(12)23-15/h3-10,16,18H,1-2H3,(H,19,20)/t16-/m0/s1	BWJNOHKLFBLHOO-INIZCTEOSA-N
CHEMBL570310	660279	CC(C)[C@H](NS(=O)(=O)c1ccc2sc3ccccc3c2c1)C(=O)O	InChI=1S/C17H17NO4S2/c1-10(2)16(17(19)20)18-24(21,22)11-7-8-15-13(9-11)12-5-3-4-6-14(12)23-15/h3-10,16,18H,1-2H3,(H,19,20)/t16-/m1/s1	BWJNOHKLFBLHOO-MRXNPFEDSA-N
CHEMBL552376	665593	CC(C)[C@H](NS(=O)(=O)c1ccc2sc3cc(NS(=O)(=O)C)ccc3c2c1)C(=O)O	InChI=1S/C18H20N2O6S3/c1-10(2)17(18(21)22)20-29(25,26)12-5-7-15-14(9-12)13-6-4-11(8-16(13)27-15)19-28(3,23)24/h4-10,17,19-20H,1-3H3,(H,21,22)/t17-/m1/s1	JUTPKTDNWMOAGF-QGZVFWFLSA-N
CHEMBL552377	665594	CC(C)[C@H](NS(=O)(=O)c1ccc2sc3cc(NS(=O)(=O)C)ccc3c2c1)C(=O)O	InChI=1S/C18H20N2O6S3/c1-10(2)17(18(21)22)20-29(25,26)12-5-7-15-14(9-12)13-6-4-11(8-16(13)27-15)19-28(3,23)24/h4-10,17,19-20H,1-3H3,(H,21,22)/t17-/m0/s1	JUTPKTDNWMOAGF-KRWDZBQOSA-N
CHEMBL562864	661383	CC(C)[C@H](Oc1cccc(Cn2c(C)c(C(=O)c3ccc(Cl)cc3)c4ccc(OC(F)(F)F)cc24)c1)C(=O)O	InChI=1S/C29H25ClF3NO5/c1-16(2)27(28(36)37)38-21-6-4-5-18(13-21)15-34-17(3)25(26(35)19-7-9-20(30)10-8-19)23-12-11-22(14-24(23)34)39-29(31,32)33/h4-14,16,27H,15H2,1-3H3,(H,36,37)/t27-/m1/s1	GDSCCLCHSVBGDJ-HHHXNRCGSA-N
CHEMBL564902	664868	CC(C)[C@H](Oc1cccc(Cn2c(C)c(C(=O)c3ccc(Cl)cc3)c4ccc(OC(F)(F)F)cc24)c1)C(=O)O	InChI=1S/C29H25ClF3NO5/c1-16(2)27(28(36)37)38-21-6-4-5-18(13-21)15-34-17(3)25(26(35)19-7-9-20(30)10-8-19)23-12-11-22(14-24(23)34)39-29(31,32)33/h4-14,16,27H,15H2,1-3H3,(H,36,37)/t27-/m0/s1	GDSCCLCHSVBGDJ-MHZLTWQESA-N
CHEMBL560160	657916	CCC[C@H](Oc1cccc(Cn2c(C)c(C(=O)c3ccc(Cl)cc3)c4ccc(OC(F)(F)F)cc24)c1)C(=O)O	InChI=1S/C29H25ClF3NO5/c1-3-5-25(28(36)37)38-21-7-4-6-18(14-21)16-34-17(2)26(27(35)19-8-10-20(30)11-9-19)23-13-12-22(15-24(23)34)39-29(31,32)33/h4,6-15,25H,3,5,16H2,1-2H3,(H,36,37)/t25-/m0/s1	ZFQAHULOEMHEDO-VWLOTQADSA-N
CHEMBL564036	664981	CCC[C@H](Oc1cccc(Cn2c(C)c(C(=O)c3ccc(Cl)cc3)c4ccc(OC(F)(F)F)cc24)c1)C(=O)O	InChI=1S/C29H25ClF3NO5/c1-3-5-25(28(36)37)38-21-7-4-6-18(14-21)16-34-17(2)26(27(35)19-8-10-20(30)11-9-19)23-13-12-22(15-24(23)34)39-29(31,32)33/h4,6-15,25H,3,5,16H2,1-2H3,(H,36,37)/t25-/m1/s1	ZFQAHULOEMHEDO-RUZDIDTESA-N
CHEMBL1532023	1055907	CC(C)[C@@H](OCc1ccccc1)[C@H](C)CO\N=C(/C)\CCN2CCc3nc(c4ccccc4)c(cc3C2)c5ccccc5	InChI=1S/C38H45N3O2/c1-28(2)38(42-27-31-14-8-5-9-15-31)29(3)26-43-40-30(4)20-22-41-23-21-36-34(25-41)24-35(32-16-10-6-11-17-32)37(39-36)33-18-12-7-13-19-33/h5-19,24,28-29,38H,20-23,25-27H2,1-4H3/b40-30+/t29-,38-/m1/s1	NLYMFKXKPZBKBZ-QBOPWXIISA-N
CHEMBL1563571	1087455	CC(C)[C@@H](OCc1ccccc1)[C@H](C)CO\N=C(/C)\CCN2CCc3nc(c4ccccc4)c(cc3C2)c5ccccc5	InChI=1S/C38H45N3O2/c1-28(2)38(42-27-31-14-8-5-9-15-31)29(3)26-43-40-30(4)20-22-41-23-21-36-34(25-41)24-35(32-16-10-6-11-17-32)37(39-36)33-18-12-7-13-19-33/h5-19,24,28-29,38H,20-23,25-27H2,1-4H3/t29-,38-/m1/s1	NLYMFKXKPZBKBZ-XZJHWRHTSA-N
CHEMBL606798	709872	C\C=C\CN1CC[C@]23[C@@H]4Oc5c(O)ccc(C[C@@H]1[C@]2(O)Cc6c4[nH]c7ccccc67)c35	InChI=1S/C26H26N2O3/c1-2-3-11-28-12-10-25-21-15-8-9-19(29)23(21)31-24(25)22-17(14-26(25,30)20(28)13-15)16-6-4-5-7-18(16)27-22/h2-9,20,24,27,29-30H,10-14H2,1H3/b3-2+/t20-,24-,25+,26-/m1/s1	PUQMBDFIIVFHRS-VNYVSCHHSA-N
CHEMBL611702	709308	C\C=C\CN1CC[C@]23[C@@H]4Oc5c(O)ccc(C[C@@H]1[C@]2(O)Cc6c4[nH]c7ccccc67)c35	InChI=1S/C26H26N2O3/c1-2-3-11-28-12-10-25-21-15-8-9-19(29)23(21)31-24(25)22-17(14-26(25,30)20(28)13-15)16-6-4-5-7-18(16)27-22/h2-9,20,24,27,29-30H,10-14H2,1H3/b3-2+/t20-,24+,25+,26-/m1/s1	PUQMBDFIIVFHRS-RNKIXQAJSA-N
CHEMBL606676	709864	CC(C)CN1CC[C@]23[C@@H]4Oc5c(O)ccc(C[C@@H]1[C@]2(O)Cc6c4[nH]c7ccccc67)c35	InChI=1S/C26H28N2O3/c1-14(2)13-28-10-9-25-21-15-7-8-19(29)23(21)31-24(25)22-17(12-26(25,30)20(28)11-15)16-5-3-4-6-18(16)27-22/h3-8,14,20,24,27,29-30H,9-13H2,1-2H3/t20-,24-,25+,26-/m1/s1	UYFOANFUTFLIOV-YEHREXKJSA-N
CHEMBL608241	709312	CC(C)CN1CC[C@]23[C@@H]4Oc5c(O)ccc(C[C@@H]1[C@]2(O)Cc6c4[nH]c7ccccc67)c35	InChI=1S/C26H28N2O3/c1-14(2)13-28-10-9-25-21-15-7-8-19(29)23(21)31-24(25)22-17(12-26(25,30)20(28)11-15)16-5-3-4-6-18(16)27-22/h3-8,14,20,24,27,29-30H,9-13H2,1-2H3/t20-,24+,25+,26-/m1/s1	UYFOANFUTFLIOV-IFKAHUTRSA-N
CHEMBL606673	709861	CCCCN1CC[C@]23[C@@H]4Oc5c(O)ccc(C[C@@H]1[C@]2(O)Cc6c4[nH]c7ccccc67)c35	InChI=1S/C26H28N2O3/c1-2-3-11-28-12-10-25-21-15-8-9-19(29)23(21)31-24(25)22-17(14-26(25,30)20(28)13-15)16-6-4-5-7-18(16)27-22/h4-9,20,24,27,29-30H,2-3,10-14H2,1H3/t20-,24-,25+,26-/m1/s1	GTZZJXACLAMRNF-YEHREXKJSA-N
CHEMBL611700	709306	CCCCN1CC[C@]23[C@@H]4Oc5c(O)ccc(C[C@@H]1[C@]2(O)Cc6c4[nH]c7ccccc67)c35	InChI=1S/C26H28N2O3/c1-2-3-11-28-12-10-25-21-15-8-9-19(29)23(21)31-24(25)22-17(14-26(25,30)20(28)13-15)16-6-4-5-7-18(16)27-22/h4-9,20,24,27,29-30H,2-3,10-14H2,1H3/t20-,24+,25+,26-/m1/s1	GTZZJXACLAMRNF-IFKAHUTRSA-N
CHEMBL606606	709858	CC(=CCN1CC[C@]23[C@@H]4Oc5c(O)ccc(C[C@@H]1[C@]2(O)Cc6c4[nH]c7ccccc67)c35)C	InChI=1S/C27H28N2O3/c1-15(2)9-11-29-12-10-26-22-16-7-8-20(30)24(22)32-25(26)23-18(14-27(26,31)21(29)13-16)17-5-3-4-6-19(17)28-23/h3-9,21,25,28,30-31H,10-14H2,1-2H3/t21-,25-,26+,27-/m1/s1	YAIPVGIZVNJFSG-ORZNUPDKSA-N
CHEMBL611696	709302	CC(=CCN1CC[C@]23[C@@H]4Oc5c(O)ccc(C[C@@H]1[C@]2(O)Cc6c4[nH]c7ccccc67)c35)C	InChI=1S/C27H28N2O3/c1-15(2)9-11-29-12-10-26-22-16-7-8-20(30)24(22)32-25(26)23-18(14-27(26,31)21(29)13-16)17-5-3-4-6-19(17)28-23/h3-9,21,25,28,30-31H,10-14H2,1-2H3/t21-,25+,26+,27-/m1/s1	YAIPVGIZVNJFSG-NVSKSXHLSA-N
CHEMBL1464976	988860	CCCCn1c(O)c(N=Nc2ccccn2)c3ccccc13	InChI=1S/C17H18N4O/c1-2-3-12-21-14-9-5-4-8-13(14)16(17(21)22)20-19-15-10-6-7-11-18-15/h4-11,22H,2-3,12H2,1H3	XRGFBDPLYOOKHD-UHFFFAOYSA-N
CHEMBL1716049	1196780	CCCCn1c(O)c(N=Nc2ccccn2)c3ccccc13	InChI=1S/C17H18N4O/c1-2-3-12-21-14-9-5-4-8-13(14)16(17(21)22)20-19-15-10-6-7-11-18-15/h4-11,22H,2-3,12H2,1H3/b20-19+	XRGFBDPLYOOKHD-FMQUCBEESA-N
CHEMBL1519375	1043259	C\C=C\Cn1c(SCCCc2ccccc2)nc3N(C)C(=O)NC(=O)c13	InChI=1S/C19H22N4O2S/c1-3-4-12-23-15-16(22(2)18(25)21-17(15)24)20-19(23)26-13-8-11-14-9-6-5-7-10-14/h3-7,9-10H,8,11-13H2,1-2H3,(H,21,24,25)/b4-3+	MGHRGGHCCMMDND-ONEGZZNKSA-N
CHEMBL1897371	1337942	C\C=C\Cn1c(SCCCc2ccccc2)nc3N(C)C(=O)NC(=O)c13	InChI=1S/C19H22N4O2S/c1-3-4-12-23-15-16(22(2)18(25)21-17(15)24)20-19(23)26-13-8-11-14-9-6-5-7-10-14/h3-7,9-10H,8,11-13H2,1-2H3,(H,21,24,25)	MGHRGGHCCMMDND-UHFFFAOYSA-N
CHEMBL1669447	1168404	C(CCC\N=C/1\N2CCCCCCC2=Nc3ccccc13)CCC\N=C\4/N5CCCCCCC5=Nc6ccccc46	InChI=1S/C35H46N6/c1(4-14-24-36-34-28-18-10-12-20-30(28)38-32-22-8-2-6-16-26-40(32)34)5-15-25-37-35-29-19-11-13-21-31(29)39-33-23-9-3-7-17-27-41(33)35/h10-13,18-21H,1-9,14-17,22-27H2/b36-34+,37-35?	VONLTYRKEZGXEY-HHTLYKBMSA-N
CHEMBL214881	457128	C(CCC\N=C/1\N2CCCCCCC2=Nc3ccccc13)CCC\N=C\4/N5CCCCCCC5=Nc6ccccc46	InChI=1S/C35H46N6/c1(4-14-24-36-34-28-18-10-12-20-30(28)38-32-22-8-2-6-16-26-40(32)34)5-15-25-37-35-29-19-11-13-21-31(29)39-33-23-9-3-7-17-27-41(33)35/h10-13,18-21H,1-9,14-17,22-27H2/b36-34-,37-35+	VONLTYRKEZGXEY-QYQVJVQQSA-N
CHEMBL1793796	1257427	CC(C)(C)NC[C@@H](O)COc1cccc2C(=O)CCCc12	InChI=1S/C17H25NO3/c1-17(2,3)18-10-12(19)11-21-16-9-5-6-13-14(16)7-4-8-15(13)20/h5-6,9,12,18-19H,4,7-8,10-11H2,1-3H3/t12-/m1/s1	IXHBTMCLRNMKHZ-GFCCVEGCSA-N
CHEMBL293030	200968	CC(C)(C)NC[C@@H](O)COc1cccc2C(=O)CCCc12	InChI=1S/C17H25NO3/c1-17(2,3)18-10-12(19)11-21-16-9-5-6-13-14(16)7-4-8-15(13)20/h5-6,9,12,18-19H,4,7-8,10-11H2,1-3H3	IXHBTMCLRNMKHZ-UHFFFAOYSA-N
CHEMBL15313	115591	CCC(C)N(C)C(=O)c1cc2ccccc2c(n1)c3ccccc3Cl	InChI=1S/C21H21ClN2O/c1-4-14(2)24(3)21(25)19-13-15-9-5-6-10-16(15)20(23-19)17-11-7-8-12-18(17)22/h5-14H,4H2,1-3H3	RAVIZVQZGXBOQO-UHFFFAOYSA-N
CHEMBL481537	624371	CCC(C)N(C)C(=O)c1cc2ccccc2c(n1)c3ccccc3Cl	InChI=1S/C21H21ClN2O/c1-4-14(2)24(3)21(25)19-13-15-9-5-6-10-16(15)20(23-19)17-11-7-8-12-18(17)22/h5-14H,4H2,1-3H3	RAVIZVQZGXBOQO-UHFFFAOYSA-N
CHEMBL1889732	1330303	CC(C)CNC(=O)\C=C\C(=O)O	InChI=1S/C8H13NO3/c1-6(2)5-9-7(10)3-4-8(11)12/h3-4,6H,5H2,1-2H3,(H,9,10)(H,11,12)	XJSSNSHFQBQNBR-UHFFFAOYSA-N
CHEMBL1898959	1339530	CC(C)CNC(=O)\C=C\C(=O)O	InChI=1S/C8H13NO3/c1-6(2)5-9-7(10)3-4-8(11)12/h3-4,6H,5H2,1-2H3,(H,9,10)(H,11,12)/b4-3+	XJSSNSHFQBQNBR-ONEGZZNKSA-N
CHEMBL546230	635197	CC(C)(CNC(=O)[C@H]1CCCCN1)c2nc(c3ccc(Cl)c(O)c3)c([nH]2)c4ccncc4	InChI=1S/C24H28ClN5O2/c1-24(2,14-28-22(32)18-5-3-4-10-27-18)23-29-20(15-8-11-26-12-9-15)21(30-23)16-6-7-17(25)19(31)13-16/h6-9,11-13,18,27,31H,3-5,10,14H2,1-2H3,(H,28,32)(H,29,30)/t18-/m1/s1	RTXIGAYXHFNRSZ-GOSISDBHSA-N
CHEMBL582407	635198	CC(C)(CNC(=O)[C@H]1CCCCN1)c2nc(c3ccc(Cl)c(O)c3)c([nH]2)c4ccncc4	InChI=1S/C24H28ClN5O2/c1-24(2,14-28-22(32)18-5-3-4-10-27-18)23-29-20(15-8-11-26-12-9-15)21(30-23)16-6-7-17(25)19(31)13-16/h6-9,11-13,18,27,31H,3-5,10,14H2,1-2H3,(H,28,32)(H,29,30)/t18-/m0/s1	RTXIGAYXHFNRSZ-SFHVURJKSA-N
CHEMBL1488245	1012129	C\C=C\C=N\NC(=O)c1ccncc1	InChI=1S/C10H11N3O/c1-2-3-6-12-13-10(14)9-4-7-11-8-5-9/h2-8H,1H3,(H,13,14)/b3-2+,12-6?	YLWYNCPRXFCNLQ-CPBVQVPNSA-N
CHEMBL574011	669056	C\C=C\C=N\NC(=O)c1ccncc1	InChI=1S/C10H11N3O/c1-2-3-6-12-13-10(14)9-4-7-11-8-5-9/h2-8H,1H3,(H,13,14)/b3-2+,12-6+	YLWYNCPRXFCNLQ-WYIUXTECSA-N
CHEMBL1729186	1209917	CCC\C=N\O	InChI=1S/C4H9NO/c1-2-3-4-5-6/h4,6H,2-3H2,1H3	KGGVGTQEGGOZRN-UHFFFAOYSA-N
CHEMBL1869638	1310209	CCC\C=N\O	InChI=1S/C4H9NO/c1-2-3-4-5-6/h4,6H,2-3H2,1H3/b5-4+	KGGVGTQEGGOZRN-SNAWJCMRSA-N
CHEMBL1237210	799561	CC(C)C(=O)[C@@]12C(=C(CC=C(C)C)C(=O)[C@@](CC=C(C)C)(C[C@H](CC=C(C)C)[C@@]1(C)CCC=C(C)C)C2=O)O	InChI=1S/C35H52O4/c1-22(2)13-12-19-33(11)27(16-14-23(3)4)21-34(20-18-25(7)8)30(37)28(17-15-24(5)6)31(38)35(33,32(34)39)29(36)26(9)10/h13-15,18,26-27,38H,12,16-17,19-21H2,1-11H3/t27-,33+,34+,35-/m0/s1	IWBJJCOKGLUQIZ-HQKKAZOISA-N
CHEMBL1571879	1095763	CC(C)C(=O)[C@@]12C(=C(CC=C(C)C)C(=O)[C@@](CC=C(C)C)(C[C@H](CC=C(C)C)[C@@]1(C)CCC=C(C)C)C2=O)O	InChI=1S/C35H52O4/c1-22(2)13-12-19-33(11)27(16-14-23(3)4)21-34(20-18-25(7)8)30(37)28(17-15-24(5)6)31(38)35(33,32(34)39)29(36)26(9)10/h13-15,18,26-27,38H,12,16-17,19-21H2,1-11H3/t27-,33+,34+,35?/m0/s1	IWBJJCOKGLUQIZ-UMPOQPLISA-N
CHEMBL1884473	1325044	C\C(=C/COc1ccc2C=CC(=O)Oc2c1)\C3=CC(=O)C(C)(C)O3	InChI=1S/C19H18O5/c1-12(15-11-17(20)19(2,3)24-15)8-9-22-14-6-4-13-5-7-18(21)23-16(13)10-14/h4-8,10-11H,9H2,1-3H3	OUTLLBZGJYDUQE-UHFFFAOYSA-N
CHEMBL56918	185797	C\C(=C/COc1ccc2C=CC(=O)Oc2c1)\C3=CC(=O)C(C)(C)O3	InChI=1S/C19H18O5/c1-12(15-11-17(20)19(2,3)24-15)8-9-22-14-6-4-13-5-7-18(21)23-16(13)10-14/h4-8,10-11H,9H2,1-3H3/b12-8+	OUTLLBZGJYDUQE-XYOKQWHBSA-N
CHEMBL498058	623014	CC#CCOc1ccc(cc1)S(=O)(=O)N[C@@H](Cc2c[nH]c3ccccc23)C(=O)O	InChI=1S/C21H20N2O5S/c1-2-3-12-28-16-8-10-17(11-9-16)29(26,27)23-20(21(24)25)13-15-14-22-19-7-5-4-6-18(15)19/h4-11,14,20,22-23H,12-13H2,1H3,(H,24,25)/t20-/m1/s1	XSNFXGZIUUWXFB-HXUWFJFHSA-N
CHEMBL522567	623013	CC#CCOc1ccc(cc1)S(=O)(=O)N[C@@H](Cc2c[nH]c3ccccc23)C(=O)O	InChI=1S/C21H20N2O5S/c1-2-3-12-28-16-8-10-17(11-9-16)29(26,27)23-20(21(24)25)13-15-14-22-19-7-5-4-6-18(15)19/h4-11,14,20,22-23H,12-13H2,1H3,(H,24,25)/t20-/m0/s1	XSNFXGZIUUWXFB-FQEVSTJZSA-N
CHEMBL1616883	1139834	CC(C)COCC1CC(C\C(=N\Nc2nc(cs2)c3ccccc3)\C)C(=O)O1	InChI=1S/C21H27N3O3S/c1-14(2)11-26-12-18-10-17(20(25)27-18)9-15(3)23-24-21-22-19(13-28-21)16-7-5-4-6-8-16/h4-8,13-14,17-18H,9-12H2,1-3H3,(H,22,24)	ORHYDDJLRVSJJL-UHFFFAOYSA-N
CHEMBL1739847	1218898	CC(C)COCC1CC(C\C(=N\Nc2nc(cs2)c3ccccc3)\C)C(=O)O1	InChI=1S/C21H27N3O3S/c1-14(2)11-26-12-18-10-17(20(25)27-18)9-15(3)23-24-21-22-19(13-28-21)16-7-5-4-6-8-16/h4-8,13-14,17-18H,9-12H2,1-3H3,(H,22,24)/b23-15+	ORHYDDJLRVSJJL-HZHRSRAPSA-N
CHEMBL1476324	1000208	CC(=C)C(=O)\C=C\c1ccc(Br)cc1	InChI=1S/C12H11BrO/c1-9(2)12(14)8-5-10-3-6-11(13)7-4-10/h3-8H,1H2,2H3/b8-5+	GSIOQULARCMYLN-VMPITWQZSA-N
CHEMBL1715615	1196346	CC(=C)C(=O)\C=C\c1ccc(Br)cc1	InChI=1S/C12H11BrO/c1-9(2)12(14)8-5-10-3-6-11(13)7-4-10/h3-8H,1H2,2H3	GSIOQULARCMYLN-UHFFFAOYSA-N
CHEMBL1320943	844827	CC(=C)C(O)\C=C\c1ccc(Br)cc1	InChI=1S/C12H13BrO/c1-9(2)12(14)8-5-10-3-6-11(13)7-4-10/h3-8,12,14H,1H2,2H3/b8-5+	IHXQBABOHAYYBG-VMPITWQZSA-N
CHEMBL1896231	1336802	CC(=C)C(O)\C=C\c1ccc(Br)cc1	InChI=1S/C12H13BrO/c1-9(2)12(14)8-5-10-3-6-11(13)7-4-10/h3-8,12,14H,1H2,2H3	IHXQBABOHAYYBG-UHFFFAOYSA-N
CHEMBL1699894	1180625	CC(=C)C(O)\C=C\c1ccc(cc1)C(F)(F)F	InChI=1S/C13H13F3O/c1-9(2)12(17)8-5-10-3-6-11(7-4-10)13(14,15)16/h3-8,12,17H,1H2,2H3	BSAKFIBWNHXYCK-UHFFFAOYSA-N
CHEMBL1884671	1325242	CC(=C)C(O)\C=C\c1ccc(cc1)C(F)(F)F	InChI=1S/C13H13F3O/c1-9(2)12(17)8-5-10-3-6-11(7-4-10)13(14,15)16/h3-8,12,17H,1H2,2H3/b8-5+	BSAKFIBWNHXYCK-VMPITWQZSA-N
CHEMBL1610929	1134813	CC(=C)C(O)\C=C\C=C\c1ccccc1	InChI=1S/C14H16O/c1-12(2)14(15)11-7-6-10-13-8-4-3-5-9-13/h3-11,14-15H,1H2,2H3/b10-6+,11-7+	QANYBZUFTNCOOT-JMQWPVDRSA-N
CHEMBL1882940	1323511	CC(=C)C(O)\C=C\C=C\c1ccccc1	InChI=1S/C14H16O/c1-12(2)14(15)11-7-6-10-13-8-4-3-5-9-13/h3-11,14-15H,1H2,2H3	QANYBZUFTNCOOT-UHFFFAOYSA-N
CHEMBL1814827	1269874	CCCC(=O)CC(=O)N[C@H]1CCSC1=O	InChI=1S/C10H15NO3S/c1-2-3-7(12)6-9(13)11-8-4-5-15-10(8)14/h8H,2-6H2,1H3,(H,11,13)/t8-/m0/s1	CBTLHSMHNIHVBP-QMMMGPOBSA-N
CHEMBL1823930	1274026	CCCC(=O)CC(=O)N[C@H]1CCSC1=O	InChI=1S/C10H15NO3S/c1-2-3-7(12)6-9(13)11-8-4-5-15-10(8)14/h8H,2-6H2,1H3,(H,11,13)/t8-/m0/s1	CBTLHSMHNIHVBP-QMMMGPOBSA-N
CHEMBL557307	667653	CCCCOC(=O)[C@H](C)NP(=O)(OC[C@@]1(O[C@H]([C@@H](O)[C@@H]1O)N2C=CC(=NC2=O)N)N=[N+]=[N-])Oc3ccccc3	InChI=1S/C22H30N7O9P/c1-3-4-12-35-20(32)14(2)26-39(34,38-15-8-6-5-7-9-15)36-13-22(27-28-24)18(31)17(30)19(37-22)29-11-10-16(23)25-21(29)33/h5-11,14,17-19,30-31H,3-4,12-13H2,1-2H3,(H,26,34)(H2,23,25,33)/t14-,17+,18-,19+,22+,39?/m0/s1	CAJBGBAICGJFMV-OFJOJJSKSA-N
CHEMBL560665	655294	CCCCOC(=O)[C@H](C)NP(=O)(OC[C@@]1(O[C@H]([C@@H](O)[C@@H]1O)N2C=CC(=NC2=O)N)N=[N+]=[N-])Oc3ccccc3	InChI=1S/C22H30N7O9P/c1-3-4-12-35-20(32)14(2)26-39(34,38-15-8-6-5-7-9-15)36-13-22(27-28-24)18(31)17(30)19(37-22)29-11-10-16(23)25-21(29)33/h5-11,14,17-19,30-31H,3-4,12-13H2,1-2H3,(H,26,34)(H2,23,25,33)/t14-,17-,18+,19-,22-,39?/m1/s1	CAJBGBAICGJFMV-SZBQXQCUSA-N
CHEMBL1878193	1318764	CC(C)(C)OC(=O)N1CCN(CC1)[N+](=NOc2ccc(cc2[N+](=O)[O-])[N+](=O)[O-])[O-]	InChI=1S/C15H20N6O8/c1-15(2,3)28-14(22)17-6-8-18(9-7-17)21(27)16-29-13-5-4-11(19(23)24)10-12(13)20(25)26/h4-5,10H,6-9H2,1-3H3/b21-16-	ZRUCZZBKQMVVJB-PGMHBOJBSA-N
CHEMBL211833	453172	CC(C)(C)OC(=O)N1CCN(CC1)[N+](=NOc2ccc(cc2[N+](=O)[O-])[N+](=O)[O-])[O-]	InChI=1S/C15H20N6O8/c1-15(2,3)28-14(22)17-6-8-18(9-7-17)21(27)16-29-13-5-4-11(19(23)24)10-12(13)20(25)26/h4-5,10H,6-9H2,1-3H3/b21-16+	ZRUCZZBKQMVVJB-LTGZKZEYSA-N
CHEMBL1347574	871458	CC(C)C(=O)N1CCN(CC\N=C\C2=C(O)CC(CC2=O)c3occc3)CC1	InChI=1S/C21H29N3O4/c1-15(2)21(27)24-9-7-23(8-10-24)6-5-22-14-17-18(25)12-16(13-19(17)26)20-4-3-11-28-20/h3-4,11,14-16,25H,5-10,12-13H2,1-2H3	KTTSMIHRWSJHEH-UHFFFAOYSA-N
CHEMBL1891243	1331814	CC(C)C(=O)N1CCN(CC\N=C\C2=C(O)CC(CC2=O)c3occc3)CC1	InChI=1S/C21H29N3O4/c1-15(2)21(27)24-9-7-23(8-10-24)6-5-22-14-17-18(25)12-16(13-19(17)26)20-4-3-11-28-20/h3-4,11,14-16,25H,5-10,12-13H2,1-2H3/b22-14+	KTTSMIHRWSJHEH-HYARGMPZSA-N
CHEMBL1582322	1106206	CCCC(=O)Nc1ccc(cc1)C(=O)N\N=C\c2oc(cc2)[N+](=O)[O-]	InChI=1S/C16H16N4O5/c1-2-3-14(21)18-12-6-4-11(5-7-12)16(22)19-17-10-13-8-9-15(25-13)20(23)24/h4-10H,2-3H2,1H3,(H,18,21)(H,19,22)	ZCFXIPSPKDGCHW-UHFFFAOYSA-N
CHEMBL1876078	1316649	CCCC(=O)Nc1ccc(cc1)C(=O)N\N=C\c2oc(cc2)[N+](=O)[O-]	InChI=1S/C16H16N4O5/c1-2-3-14(21)18-12-6-4-11(5-7-12)16(22)19-17-10-13-8-9-15(25-13)20(23)24/h4-10H,2-3H2,1H3,(H,18,21)(H,19,22)/b17-10+	ZCFXIPSPKDGCHW-LICLKQGHSA-N
CHEMBL1433816	957700	C\C(=C/C[Si](C)(C)C)\CCC=O	InChI=1S/C10H20OSi/c1-10(6-5-8-11)7-9-12(2,3)4/h7-8H,5-6,9H2,1-4H3/b10-7+	DDGOLEUPIUDQKS-JXMROGBWSA-N
CHEMBL1708178	1188909	C\C(=C/C[Si](C)(C)C)\CCC=O	InChI=1S/C10H20OSi/c1-10(6-5-8-11)7-9-12(2,3)4/h7-8H,5-6,9H2,1-4H3	DDGOLEUPIUDQKS-UHFFFAOYSA-N
CHEMBL1236208	798558	CCCC[Sn](CCCC)CCCC	InChI=1S/3C4H9.Sn.H/c3*1-3-4-2;;/h3*1,3-4H2,2H3;;	DBGVGMSCBYYSLD-UHFFFAOYSA-N
CHEMBL1903204	1343775	CCCC[Sn](CCCC)CCCC	InChI=1S/3C4H9.Sn/c3*1-3-4-2;/h3*1,3-4H2,2H3;	PIILXFBHQILWPS-UHFFFAOYSA-N
CHEMBL1363310	887194	CC[C@@H]1\C=C(/C)\C[C@H](C)C[C@H](OC)[C@H]2O[C@](O)([C@H](C)C[C@@H]2OC)C(=O)C(=O)N3CCCC[C@H]3C(=O)O[C@@H]([C@H](C)[C@@H](O)CC1=O)\C(=C\[C@@H]4CC[C@@H](O)[C@@H](C4)OC)\C	InChI=1S/C43H69NO12/c1-10-30-18-24(2)17-25(3)19-36(53-8)39-37(54-9)21-27(5)43(51,56-39)40(48)41(49)44-16-12-11-13-31(44)42(50)55-38(28(6)33(46)23-34(30)47)26(4)20-29-14-15-32(45)35(22-29)52-7/h18,20,25,27-33,35-39,45-46,51H,10-17,19,21-23H2,1-9H3/b24-18?,26-20+/t25-,27+,28+,29-,30+,31-,32+,33-,35+,36-,37-,38+,39+,43+/m0/s1	ZDQSOHOQTUFQEM-XZQJPUKSSA-N
CHEMBL1590816	1114700	CC[C@@H]1\C=C(/C)\C[C@H](C)C[C@H](OC)[C@H]2O[C@](O)([C@H](C)C[C@@H]2OC)C(=O)C(=O)N3CCCC[C@H]3C(=O)O[C@@H]([C@H](C)[C@@H](O)CC1=O)\C(=C\[C@@H]4CC[C@@H](O)[C@@H](C4)OC)\C	InChI=1S/C43H69NO12/c1-10-30-18-24(2)17-25(3)19-36(53-8)39-37(54-9)21-27(5)43(51,56-39)40(48)41(49)44-16-12-11-13-31(44)42(50)55-38(28(6)33(46)23-34(30)47)26(4)20-29-14-15-32(45)35(22-29)52-7/h18,20,25,27-33,35-39,45-46,51H,10-17,19,21-23H2,1-9H3/b24-18+,26-20+/t25-,27+,28+,29-,30+,31-,32+,33-,35+,36-,37-,38+,39?,43+/m0/s1	ZDQSOHOQTUFQEM-ORSDIRLSSA-N
CHEMBL8597	104028	CC[C@@H]1\C=C(/C)\C[C@H](C)C[C@H](OC)[C@H]2O[C@](O)([C@H](C)C[C@@H]2OC)C(=O)C(=O)N3CCCC[C@H]3C(=O)O[C@@H]([C@H](C)[C@@H](O)CC1=O)\C(=C\[C@@H]4CC[C@@H](O)[C@@H](C4)OC)\C	InChI=1S/C43H69NO12/c1-10-30-18-24(2)17-25(3)19-36(53-8)39-37(54-9)21-27(5)43(51,56-39)40(48)41(49)44-16-12-11-13-31(44)42(50)55-38(28(6)33(46)23-34(30)47)26(4)20-29-14-15-32(45)35(22-29)52-7/h18,20,25,27-33,35-39,45-46,51H,10-17,19,21-23H2,1-9H3/b24-18+,26-20+/t25-,27+,28+,29-,30+,31-,32+,33-,35+,36-,37-,38+,39+,43+/m0/s1	ZDQSOHOQTUFQEM-NURRSENYSA-N
CHEMBL479179	607542	CC[C@@H]1C[C@](CC)(OO[C@@H]1CC(=O)OC)\C=C(/CC)\[C@H]2O[C@@H]2CC	InChI=1S/C19H32O5/c1-6-13-11-19(9-4,24-23-16(13)10-17(20)21-5)12-14(7-2)18-15(8-3)22-18/h12-13,15-16,18H,6-11H2,1-5H3/b14-12+/t13-,15-,16-,18+,19+/m0/s1	CFXNHQNIKKFEDQ-LSWVZCMGSA-N
CHEMBL506384	607549	CC[C@@H]1C[C@](CC)(OO[C@@H]1CC(=O)OC)\C=C(/CC)\[C@H]2O[C@@H]2CC	InChI=1S/C19H32O5/c1-6-13-11-19(9-4,24-23-16(13)10-17(20)21-5)12-14(7-2)18-15(8-3)22-18/h12-13,15-16,18H,6-11H2,1-5H3/b14-12+/t13-,15+,16-,18-,19+/m0/s1	CFXNHQNIKKFEDQ-SIQOOVPDSA-N
CHEMBL311708	230174	CC[C@@H]1[C@@H]2Cc3ccc(O)cc3[C@@]1(CC)CCN2Cc4cocc4	InChI=1S/C21H27NO2/c1-3-18-20-11-16-5-6-17(23)12-19(16)21(18,4-2)8-9-22(20)13-15-7-10-24-14-15/h5-7,10,12,14,18,20,23H,3-4,8-9,11,13H2,1-2H3/t18-,20+,21-/m1/s1	HEYXXBUDMDVUNQ-HLAWJBBLSA-N
CHEMBL420950	230246	CC[C@@H]1[C@@H]2Cc3ccc(O)cc3[C@@]1(CC)CCN2Cc4cocc4	InChI=1S/C21H27NO2/c1-3-18-20-11-16-5-6-17(23)12-19(16)21(18,4-2)8-9-22(20)13-15-7-10-24-14-15/h5-7,10,12,14,18,20,23H,3-4,8-9,11,13H2,1-2H3/t18-,20+,21+/m0/s1	HEYXXBUDMDVUNQ-CEWLAPEOSA-N
CHEMBL578750	686528	C=C[C@@H]1CN2CC[C@H]1C[C@H]2[C@H](OC(=O)C3CC3)c4ccnc5ccccc45	InChI=1S/C23H26N2O2/c1-2-15-14-25-12-10-17(15)13-21(25)22(27-23(26)16-7-8-16)19-9-11-24-20-6-4-3-5-18(19)20/h2-6,9,11,15-17,21-22H,1,7-8,10,12-14H2/t15-,17-,21-,22+/m0/s1	LZEIKPVKWHAHNK-YEGCCALASA-N
CHEMBL601976	688689	C=C[C@@H]1CN2CC[C@H]1C[C@H]2[C@H](OC(=O)C3CC3)c4ccnc5ccccc45	InChI=1S/C23H26N2O2/c1-2-15-14-25-12-10-17(15)13-21(25)22(27-23(26)16-7-8-16)19-9-11-24-20-6-4-3-5-18(19)20/h2-6,9,11,15-17,21-22H,1,7-8,10,12-14H2/t15-,17-,21+,22-/m0/s1	LZEIKPVKWHAHNK-FVFSHSICSA-N
CHEMBL1213208	785049	CC[C@@H]1NC(=O)[C@H]([C@H](O)[C@H](C)C\C=C\C)N(C)C(=O)[C@H](C(C)C)N(C)C(=O)[C@H](CC(C)C)N(C)C(=O)[C@H](CC(C)C)N(C)C(=O)[C@@H](COCC(=O)Nc2ccc(cc2)N=Nc3ccccc3)NC(=O)[C@H](C)NC(=O)[C@H](CC(C)C)N(C)C(=O)[C@@H](NC(=O)[C@H](CC(C)C)N(C)C(=O)CN(C)C1=O)C(C)C	InChI=1S/C76H122N14O14/c1-24-26-30-50(15)66(93)65-70(97)79-55(25-2)71(98)84(17)41-62(92)85(18)57(37-44(3)4)69(96)81-63(48(11)12)75(102)86(19)58(38-45(5)6)68(95)77-51(16)67(94)80-56(42-104-43-61(91)78-52-33-35-54(36-34-52)83-82-53-31-28-27-29-32-53)72(99)87(20)59(39-46(7)8)73(100)88(21)60(40-47(9)10)74(101)89(22)64(49(13)14)76(103)90(65)23/h24,26-29,31-36,44-51,55-60,63-66,93H,25,30,37-43H2,1-23H3…	CYAPGJRJAMPCRD-TYNLDAPASA-N
CHEMBL1213209	785050	CC[C@@H]1NC(=O)[C@H]([C@H](O)[C@H](C)C\C=C\C)N(C)C(=O)[C@H](C(C)C)N(C)C(=O)[C@H](CC(C)C)N(C)C(=O)[C@H](CC(C)C)N(C)C(=O)[C@@H](COCC(=O)Nc2ccc(cc2)N=Nc3ccccc3)NC(=O)[C@H](C)NC(=O)[C@H](CC(C)C)N(C)C(=O)[C@@H](NC(=O)[C@H](CC(C)C)N(C)C(=O)CN(C)C1=O)C(C)C	InChI=1S/C76H122N14O14/c1-24-26-30-50(15)66(93)65-70(97)79-55(25-2)71(98)84(17)41-62(92)85(18)57(37-44(3)4)69(96)81-63(48(11)12)75(102)86(19)58(38-45(5)6)68(95)77-51(16)67(94)80-56(42-104-43-61(91)78-52-33-35-54(36-34-52)83-82-53-31-28-27-29-32-53)72(99)87(20)59(39-46(7)8)73(100)88(21)60(40-47(9)10)74(101)89(22)64(49(13)14)76(103)90(65)23/h24,26-29,31-36,44-51,55-60,63-66,93H,25,30,37-43H2,1-23H3…	CYAPGJRJAMPCRD-RHXFXPMFSA-N
CHEMBL1213211	785052	CC[C@@H]1NC(=O)[C@H]([C@H](O)[C@H](C)C\C=C\C)N(C)C(=O)[C@H](C(C)C)N(C)C(=O)[C@H](CC(C)C)N(C)C(=O)[C@H](CC(C)C)N(C)C(=O)[C@@H](COCC(=O)Nc2ccc(cc2)N=Nc3ccccc3)NC(=O)[C@H](C)NC(=O)[C@H](CC(C)C)N(C)C(=O)[C@@H](NC(=O)[C@H](CC(C)C)N(C)C(=O)CN(C)C1=O)C(C)C	InChI=1S/C76H122N14O14/c1-24-26-30-50(15)66(93)65-70(97)79-55(25-2)71(98)84(17)41-62(92)85(18)57(37-44(3)4)69(96)81-63(48(11)12)75(102)86(19)58(38-45(5)6)68(95)77-51(16)67(94)80-56(42-104-43-61(91)78-52-33-35-54(36-34-52)83-82-53-31-28-27-29-32-53)72(99)87(20)59(39-46(7)8)73(100)88(21)60(40-47(9)10)74(101)89(22)64(49(13)14)76(103)90(65)23/h24,26-29,31-36,44-51,55-60,63-66,93H,25,30,37-43H2,1-23H3…	CYAPGJRJAMPCRD-FWAZYHQBSA-N
CHEMBL1213206	785047	CC[C@@H]1NC(=O)[C@H]([C@H](O)[C@H](C)C\C=C\C)N(C)C(=O)[C@H](C(C)C)N(C)C(=O)[C@H](CC(C)C)N(C)C(=O)[C@H](CC(C)C)N(C)C(=O)[C@@H](COCC(=O)Nc2ccc(cc2)N=Nc3ccc(NC(=O)CCCC[C@@H]4SC[C@@H]5NC(=O)N[C@H]45)cc3)NC(=O)[C@H](C)NC(=O)[C@H](CC(C)C)N(C)C(=O)[C@@H](NC(=O)[C@H](CC(C)C)N(C)C(=O)CN(C)C1=O)C(C)C	InChI=1S/C86H137N17O16S/c1-24-26-29-54(15)75(107)74-79(111)90-60(25-2)80(112)97(17)44-70(106)98(18)63(40-48(3)4)78(110)93-71(52(11)12)84(116)99(19)64(41-49(5)6)77(109)87-55(16)76(108)91-61(81(113)100(20)65(42-50(7)8)82(114)101(21)66(43-51(9)10)83(115)102(22)73(53(13)14)85(117)103(74)23)45-119-46-69(105)89-57-34-38-59(39-35-57)96-95-58-36-32-56(33-37-58)88-68(104)31-28-27-30-67-72-62(47-120-67)92-…	DRYOHQIGNKGEAS-FRYPORLUSA-N
CHEMBL1213207	785048	CC[C@@H]1NC(=O)[C@H]([C@H](O)[C@H](C)C\C=C\C)N(C)C(=O)[C@H](C(C)C)N(C)C(=O)[C@H](CC(C)C)N(C)C(=O)[C@H](CC(C)C)N(C)C(=O)[C@@H](COCC(=O)Nc2ccc(cc2)N=Nc3ccc(NC(=O)CCCC[C@@H]4SC[C@@H]5NC(=O)N[C@H]45)cc3)NC(=O)[C@H](C)NC(=O)[C@H](CC(C)C)N(C)C(=O)[C@@H](NC(=O)[C@H](CC(C)C)N(C)C(=O)CN(C)C1=O)C(C)C	InChI=1S/C86H137N17O16S/c1-24-26-29-54(15)75(107)74-79(111)90-60(25-2)80(112)97(17)44-70(106)98(18)63(40-48(3)4)78(110)93-71(52(11)12)84(116)99(19)64(41-49(5)6)77(109)87-55(16)76(108)91-61(81(113)100(20)65(42-50(7)8)82(114)101(21)66(43-51(9)10)83(115)102(22)73(53(13)14)85(117)103(74)23)45-119-46-69(105)89-57-34-38-59(39-35-57)96-95-58-36-32-56(33-37-58)88-68(104)31-28-27-30-67-72-62(47-120-67)92-…	DRYOHQIGNKGEAS-RWZBNQIZSA-N
CHEMBL1213210	785051	CC[C@@H]1NC(=O)[C@H]([C@H](O)[C@H](C)C\C=C\C)N(C)C(=O)[C@H](C(C)C)N(C)C(=O)[C@H](CC(C)C)N(C)C(=O)[C@H](CC(C)C)N(C)C(=O)[C@@H](COCC(=O)Nc2ccc(cc2)N=Nc3ccc(NC(=O)CCCC[C@@H]4SC[C@@H]5NC(=O)N[C@H]45)cc3)NC(=O)[C@H](C)NC(=O)[C@H](CC(C)C)N(C)C(=O)[C@@H](NC(=O)[C@H](CC(C)C)N(C)C(=O)CN(C)C1=O)C(C)C	InChI=1S/C86H137N17O16S/c1-24-26-29-54(15)75(107)74-79(111)90-60(25-2)80(112)97(17)44-70(106)98(18)63(40-48(3)4)78(110)93-71(52(11)12)84(116)99(19)64(41-49(5)6)77(109)87-55(16)76(108)91-61(81(113)100(20)65(42-50(7)8)82(114)101(21)66(43-51(9)10)83(115)102(22)73(53(13)14)85(117)103(74)23)45-119-46-69(105)89-57-34-38-59(39-35-57)96-95-58-36-32-56(33-37-58)88-68(104)31-28-27-30-67-72-62(47-120-67)92-…	DRYOHQIGNKGEAS-STSUPSDUSA-N
CHEMBL1213204	785045	CC[C@@H]1NC(=O)[C@H]([C@H](O)[C@H](C)C\C=C\C)N(C)C(=O)[C@H](C(C)C)N(C)C(=O)[C@H](CC(C)C)N(C)C(=O)[C@H](CC(C)C)N(C)C(=O)[C@@H](COCC(=O)Nc2ccc(cc2)N=Nc3ccc(NC(=O)COC[C@H]4NC(=O)[C@H](C)NC(=O)[C@H](CC(C)C)N(C)C(=O)[C@@H](NC(=O)[C@H](CC(C)C)N(C)C(=O)CN(C)C(=O)[C@H](CC)NC(=O)[C@H]([C@H](O)[C@H](C)C\C=C\C)N(C)C(=O)[C@H](C(C)C)N(C)C(=O)[C@H](CC(C)C)N(C)C(=O)[C@H](CC(C)C)N(C)C4=O)C(C)C)cc3)NC(=O)[C@H](C)…	InChI=1S/C140H234N26O28/c1-47-51-53-89(29)119(171)117-127(179)145-97(49-3)129(181)153(33)71-111(169)155(35)101(63-77(5)6)125(177)149-113(85(21)22)137(189)157(37)103(65-79(9)10)123(175)141-91(31)121(173)147-99(131(183)159(39)105(67-81(13)14)133(185)161(41)107(69-83(17)18)135(187)163(43)115(87(25)26)139(191)165(117)45)73-193-75-109(167)143-93-55-59-95(60-56-93)151-152-96-61-57-94(58-62-96)144-110(1…	RCKLAOJYIUCSKW-PTEUMSKBSA-N
CHEMBL1213205	785046	CC[C@@H]1NC(=O)[C@H]([C@H](O)[C@H](C)C\C=C\C)N(C)C(=O)[C@H](C(C)C)N(C)C(=O)[C@H](CC(C)C)N(C)C(=O)[C@H](CC(C)C)N(C)C(=O)[C@@H](COCC(=O)Nc2ccc(cc2)N=Nc3ccc(NC(=O)COC[C@H]4NC(=O)[C@H](C)NC(=O)[C@H](CC(C)C)N(C)C(=O)[C@@H](NC(=O)[C@H](CC(C)C)N(C)C(=O)CN(C)C(=O)[C@H](CC)NC(=O)[C@H]([C@H](O)[C@H](C)C\C=C\C)N(C)C(=O)[C@H](C(C)C)N(C)C(=O)[C@H](CC(C)C)N(C)C(=O)[C@H](CC(C)C)N(C)C4=O)C(C)C)cc3)NC(=O)[C@H](C)…	InChI=1S/C140H234N26O28/c1-47-51-53-89(29)119(171)117-127(179)145-97(49-3)129(181)153(33)71-111(169)155(35)101(63-77(5)6)125(177)149-113(85(21)22)137(189)157(37)103(65-79(9)10)123(175)141-91(31)121(173)147-99(131(183)159(39)105(67-81(13)14)133(185)161(41)107(69-83(17)18)135(187)163(43)115(87(25)26)139(191)165(117)45)73-193-75-109(167)143-93-55-59-95(60-56-93)151-152-96-61-57-94(58-62-96)144-110(1…	RCKLAOJYIUCSKW-DMSAQNSPSA-N
CHEMBL1546091	1069975	CC[C@H]1OC(=O)C[C@@H](O)[C@H](C)[C@@H](O[C@@H]2O[C@H](C)C[C@@H]([C@H]2O)N(C)C)[C@@H](CC=O)C[C@@H](C)C(=O)\C=C\[C@]3(C)O[C@H]3[C@@H]1C	InChI=1S/C31H51NO9/c1-9-25-20(5)29-31(6,41-29)12-10-23(34)17(2)14-21(11-13-33)28(19(4)24(35)16-26(36)39-25)40-30-27(37)22(32(7)8)15-18(3)38-30/h10,12-13,17-22,24-25,27-30,35,37H,9,11,14-16H2,1-8H3/t17-,18-,19+,20-,21+,22+,24-,25-,27-,28-,29+,30+,31+/m1/s1	IUPCWCLVECYZRV-KKFOQTHKSA-N
CHEMBL8965	104815	CC[C@H]1OC(=O)C[C@@H](O)[C@H](C)[C@@H](O[C@@H]2O[C@H](C)C[C@@H]([C@H]2O)N(C)C)[C@@H](CC=O)C[C@@H](C)C(=O)\C=C\[C@]3(C)O[C@H]3[C@@H]1C	InChI=1S/C31H51NO9/c1-9-25-20(5)29-31(6,41-29)12-10-23(34)17(2)14-21(11-13-33)28(19(4)24(35)16-26(36)39-25)40-30-27(37)22(32(7)8)15-18(3)38-30/h10,12-13,17-22,24-25,27-30,35,37H,9,11,14-16H2,1-8H3/b12-10+/t17-,18-,19+,20-,21+,22+,24-,25-,27-,28-,29+,30+,31+/m1/s1	IUPCWCLVECYZRV-JZMZINANSA-N
CHEMBL1214185	786036	CC[C@H]1OC(=O)[C@H](C)[C@@H](O[C@H]2C[C@@](C)(OC)[C@@H](O)[C@H](C)O2)[C@H](C)[C@@H](O[C@@H]3O[C@H](C)C[C@@H]([C@H]3O)N(C)C)[C@](C)(O)C[C@@H](C)\C(=N/OCOCCOC)\[C@H](C)[C@@H](O)[C@]1(C)O	InChI=1S/C41H76N2O15/c1-15-29-41(10,49)34(45)24(4)31(42-53-21-52-17-16-50-13)22(2)19-39(8,48)36(58-38-32(44)28(43(11)12)18-23(3)54-38)25(5)33(26(6)37(47)56-29)57-30-20-40(9,51-14)35(46)27(7)55-30/h22-30,32-36,38,44-46,48-49H,15-21H2,1-14H3/b42-31+/t22-,23-,24+,25+,26-,27+,28+,29-,30+,32-,33+,34-,35+,36-,38+,39-,40-,41-/m1/s1	RXZBMPWDPOLZGW-XMRMVWPWSA-N
CHEMBL1476500	1000384	CC[C@H]1OC(=O)[C@H](C)[C@@H](O[C@H]2C[C@@](C)(OC)[C@@H](O)[C@H](C)O2)[C@H](C)[C@@H](O[C@@H]3O[C@H](C)C[C@@H]([C@H]3O)N(C)C)[C@](C)(O)C[C@@H](C)\C(=N/OCOCCOC)\[C@H](C)[C@@H](O)[C@]1(C)O	InChI=1S/C41H76N2O15/c1-15-29-41(10,49)34(45)24(4)31(42-53-21-52-17-16-50-13)22(2)19-39(8,48)36(58-38-32(44)28(43(11)12)18-23(3)54-38)25(5)33(26(6)37(47)56-29)57-30-20-40(9,51-14)35(46)27(7)55-30/h22-30,32-36,38,44-46,48-49H,15-21H2,1-14H3/t22-,23-,24+,25+,26-,27+,28+,29-,30+,32-,33+,34-,35+,36-,38+,39-,40-,41-/m1/s1	RXZBMPWDPOLZGW-HITVVWEBSA-N
CHEMBL456766	546604	CC[C@H](C)[C@@H]1NC(=O)[C@H](C)NC(=O)[C@H](CCSC)NC(=O)[C@H](C)NC(=O)[C@H](CC(=O)N)NC(=O)[C@H](Cc2ccccc2)NC(=O)[C@@H]3CCCN3C1=O	InChI=1S/C35H52N8O8S/c1-6-19(2)28-35(51)43-15-10-13-26(43)34(50)41-24(17-22-11-8-7-9-12-22)33(49)40-25(18-27(36)44)32(48)38-20(3)29(45)39-23(14-16-52-5)31(47)37-21(4)30(46)42-28/h7-9,11-12,19-21,23-26,28H,6,10,13-18H2,1-5H3,(H2,36,44)(H,37,47)(H,38,48)(H,39,45)(H,40,49)(H,41,50)(H,42,46)/t19-,20-,21-,23-,24-,25-,26-,28-/m0/s1	MJIXQFVJUHBNPL-HTRACTDJSA-N
CHEMBL526725	608693	CC[C@H](C)[C@@H]1NC(=O)[C@H](C)NC(=O)[C@H](CCSC)NC(=O)[C@H](C)NC(=O)[C@H](CC(=O)N)NC(=O)[C@H](Cc2ccccc2)NC(=O)[C@@H]3CCCN3C1=O	InChI=1S/C35H52N8O8S/c1-6-19(2)28-35(51)43-15-10-13-26(43)34(50)41-24(17-22-11-8-7-9-12-22)33(49)40-25(18-27(36)44)32(48)38-20(3)29(45)39-23(14-16-52-5)31(47)37-21(4)30(46)42-28/h7-9,11-12,19-21,23-26,28H,6,10,13-18H2,1-5H3,(H2,36,44)(H,37,47)(H,38,48)(H,39,45)(H,40,49)(H,41,50)(H,42,46)/t19-,20-,21?,23-,24-,25-,26-,28-/m0/s1	MJIXQFVJUHBNPL-TYPSHPOYSA-N
CHEMBL1798008	1261073	CC[C@H](C)[C@@H](CN1Cc2cc(OCC(=O)NO)ccc2C[C@H]1C(=O)Nc3ccc(OC)cc3)NC(=O)CC(C)(C)C	InChI=1S/C31H44N4O6/c1-7-20(2)26(33-28(36)16-31(3,4)5)18-35-17-22-14-25(41-19-29(37)34-39)11-8-21(22)15-27(35)30(38)32-23-9-12-24(40-6)13-10-23/h8-14,20,26-27,39H,7,15-19H2,1-6H3,(H,32,38)(H,33,36)(H,34,37)/t20-,26+,27-/m0/s1	QGRJCELBIMUQGG-BAURHKQJSA-N
CHEMBL1828919	1275610	CC[C@H](C)[C@@H](CN1Cc2cc(OCC(=O)NO)ccc2C[C@H]1C(=O)Nc3ccc(OC)cc3)NC(=O)CC(C)(C)C	InChI=1S/C31H44N4O6/c1-7-20(2)26(33-28(36)16-31(3,4)5)18-35-17-22-14-25(41-19-29(37)34-39)11-8-21(22)15-27(35)30(38)32-23-9-12-24(40-6)13-10-23/h8-14,20,26-27,39H,7,15-19H2,1-6H3,(H,32,38)(H,33,36)(H,34,37)/t20-,26+,27-/m0/s1	QGRJCELBIMUQGG-BAURHKQJSA-N
CHEMBL1798007	1261072	CC[C@H](C)[C@@H](CN1Cc2cc(OCC(=O)NO)ccc2C[C@H]1C(=O)Nc3ccc(OC)cc3)NC(=O)OC(C)(C)C	InChI=1S/C30H42N4O7/c1-7-19(2)25(32-29(37)41-30(3,4)5)17-34-16-21-14-24(40-18-27(35)33-38)11-8-20(21)15-26(34)28(36)31-22-9-12-23(39-6)13-10-22/h8-14,19,25-26,38H,7,15-18H2,1-6H3,(H,31,36)(H,32,37)(H,33,35)/t19-,25+,26-/m0/s1	CBAVAZZYVBNYMS-YZYNAAERSA-N
CHEMBL1828918	1275609	CC[C@H](C)[C@@H](CN1Cc2cc(OCC(=O)NO)ccc2C[C@H]1C(=O)Nc3ccc(OC)cc3)NC(=O)OC(C)(C)C	InChI=1S/C30H42N4O7/c1-7-19(2)25(32-29(37)41-30(3,4)5)17-34-16-21-14-24(40-18-27(35)33-38)11-8-20(21)15-26(34)28(36)31-22-9-12-23(39-6)13-10-22/h8-14,19,25-26,38H,7,15-18H2,1-6H3,(H,31,36)(H,32,37)(H,33,35)/t19-,25+,26-/m0/s1	CBAVAZZYVBNYMS-YZYNAAERSA-N
CHEMBL342252	342898	CC[C@@H](C)[C@H](NC(=O)[C@H](Cc1ccc(O)cc1)NC(=O)[C@@H]2CCCN2C(=O)[C@H](CCCNC(=N)N)NC(=O)[C@@H](N)CCCNC(=N)N)C(=O)N[C@@H](CC(C)C)C(=O)O	InChI=1S/C38H64N12O8/c1-5-22(4)30(34(55)48-28(36(57)58)19-21(2)3)49-32(53)27(20-23-12-14-24(51)15-13-23)47-33(54)29-11-8-18-50(29)35(56)26(10-7-17-45-38(42)43)46-31(52)25(39)9-6-16-44-37(40)41/h12-15,21-22,25-30,51H,5-11,16-20,39H2,1-4H3,(H,46,52)(H,47,54)(H,48,55)(H,49,53)(H,57,58)(H4,40,41,44)(H4,42,43,45)/t22-,25+,26+,27+,28+,29+,30+/m1/s1	DQDBCHHEIKQPJD-CSJNAZMVSA-N
CHEMBL415788	524592	CC[C@@H](C)[C@H](NC(=O)[C@H](Cc1ccc(O)cc1)NC(=O)[C@@H]2CCCN2C(=O)[C@H](CCCNC(=N)N)NC(=O)[C@@H](N)CCCNC(=N)N)C(=O)N[C@@H](CC(C)C)C(=O)O	InChI=1S/C38H64N12O8/c1-5-22(4)30(34(55)48-28(36(57)58)19-21(2)3)49-32(53)27(20-23-12-14-24(51)15-13-23)47-33(54)29-11-8-18-50(29)35(56)26(10-7-17-45-38(42)43)46-31(52)25(39)9-6-16-44-37(40)41/h12-15,21-22,25-30,51H,5-11,16-20,39H2,1-4H3,(H,46,52)(H,47,54)(H,48,55)(H,49,53)(H,57,58)(H4,40,41,44)(H4,42,43,45)/t22-,25-,26-,27-,28-,29-,30-/m0/s1	DQDBCHHEIKQPJD-ODKJCKIQSA-N
CHEMBL550968	664388	CC[C@@H](C)[C@H](NC(=O)[C@H](CCCNC(=N)N)NC(=O)[C@H](CCCNC(=N)N)NC(=O)[C@@H]1C\C=C/C[C@H](NC(=O)[C@H](N)Cc2ccc(O)cc2)C(=O)NCC(=O)N[C@@H](Cc3ccccc3)C(=O)N1)C(=O)N[C@@H](CCCNC(=N)N)C(=O)N4CCC[C@H]4C(=O)N[C@@H](CCCCN)C(=O)N	InChI=1S/C63H100N22O12/c1-3-36(2)50(59(96)83-46(22-13-31-75-63(71)72)60(97)85-32-14-23-48(85)58(95)78-41(51(66)88)17-9-10-28-64)84-56(93)45(21-12-30-74-62(69)70)81-55(92)44(20-11-29-73-61(67)68)80-54(91)43-19-8-7-18-42(79-52(89)40(65)33-38-24-26-39(86)27-25-38)53(90)76-35-49(87)77-47(57(94)82-43)34-37-15-5-4-6-16-37/h4-8,15-16,24-27,36,40-48,50,86H,3,9-14,17-23,28-35,64-65H2,1-2H3,(H2,66,88)(H,76…	ZCMCHWGSDARFIP-ULDPMOOISA-N
CHEMBL553657	664387	CC[C@@H](C)[C@H](NC(=O)[C@H](CCCNC(=N)N)NC(=O)[C@H](CCCNC(=N)N)NC(=O)[C@@H]1C\C=C/C[C@H](NC(=O)[C@H](N)Cc2ccc(O)cc2)C(=O)NCC(=O)N[C@@H](Cc3ccccc3)C(=O)N1)C(=O)N[C@@H](CCCNC(=N)N)C(=O)N4CCC[C@H]4C(=O)N[C@@H](CCCCN)C(=O)N	InChI=1S/C63H100N22O12/c1-3-36(2)50(59(96)83-46(22-13-31-75-63(71)72)60(97)85-32-14-23-48(85)58(95)78-41(51(66)88)17-9-10-28-64)84-56(93)45(21-12-30-74-62(69)70)81-55(92)44(20-11-29-73-61(67)68)80-54(91)43-19-8-7-18-42(79-52(89)40(65)33-38-24-26-39(86)27-25-38)53(90)76-35-49(87)77-47(57(94)82-43)34-37-15-5-4-6-16-37/h4-8,15-16,24-27,36,40-48,50,86H,3,9-14,17-23,28-35,64-65H2,1-2H3,(H2,66,88)(H,76…	ZCMCHWGSDARFIP-FVJNEYOWSA-N
CHEMBL538705	668027	CC[C@@H](C)[C@H](NC(=O)[C@H](CCCNC(=N)N)NC(=O)[C@H](CCCNC(=N)N)NC(=O)[C@@H]1C\C=C\C[C@H](NC(=O)[C@H](N)Cc2ccc(O)cc2)C(=O)NCC(=O)N[C@@H](Cc3ccccc3)C(=O)N1)C(=O)N[C@@H](CCCNC(=N)N)C(=O)N4CCC[C@H]4C(=O)N[C@@H](CCCCN)C(=O)N	InChI=1S/C63H100N22O12/c1-3-36(2)50(59(96)83-46(22-13-31-75-63(71)72)60(97)85-32-14-23-48(85)58(95)78-41(51(66)88)17-9-10-28-64)84-56(93)45(21-12-30-74-62(69)70)81-55(92)44(20-11-29-73-61(67)68)80-54(91)43-19-8-7-18-42(79-52(89)40(65)33-38-24-26-39(86)27-25-38)53(90)76-35-49(87)77-47(57(94)82-43)34-37-15-5-4-6-16-37/h4-8,15-16,24-27,36,40-48,50,86H,3,9-14,17-23,28-35,64-65H2,1-2H3,(H2,66,88)(H,76…	ZCMCHWGSDARFIP-OJXRBHSGSA-N
CHEMBL554841	659090	CC[C@@H](C)[C@H](NC(=O)[C@H](CCCNC(=N)N)NC(=O)[C@H](CCCNC(=N)N)NC(=O)[C@@H]1C\C=C\C[C@H](NC(=O)[C@H](N)Cc2ccc(O)cc2)C(=O)NCC(=O)N[C@@H](Cc3ccccc3)C(=O)N1)C(=O)N[C@@H](CCCNC(=N)N)C(=O)N4CCC[C@H]4C(=O)N[C@@H](CCCCN)C(=O)N	InChI=1S/C63H100N22O12/c1-3-36(2)50(59(96)83-46(22-13-31-75-63(71)72)60(97)85-32-14-23-48(85)58(95)78-41(51(66)88)17-9-10-28-64)84-56(93)45(21-12-30-74-62(69)70)81-55(92)44(20-11-29-73-61(67)68)80-54(91)43-19-8-7-18-42(79-52(89)40(65)33-38-24-26-39(86)27-25-38)53(90)76-35-49(87)77-47(57(94)82-43)34-37-15-5-4-6-16-37/h4-8,15-16,24-27,36,40-48,50,86H,3,9-14,17-23,28-35,64-65H2,1-2H3,(H2,66,88)(H,76…	ZCMCHWGSDARFIP-JGBNWTFRSA-N
CHEMBL551026	661318	CC[C@H](C)[C@@H](NC(=O)OCC1c2ccccc2c3ccccc13)C(=O)N[C@H](COC(=O)C)Cc4ccccc4	InChI=1S/C32H36N2O5/c1-4-21(2)30(31(36)33-24(19-38-22(3)35)18-23-12-6-5-7-13-23)34-32(37)39-20-29-27-16-10-8-14-25(27)26-15-9-11-17-28(26)29/h5-17,21,24,29-30H,4,18-20H2,1-3H3,(H,33,36)(H,34,37)/t21-,24+,30-/m0/s1	KDUJGBRMIFSPQC-DWJZLWSHSA-N
CHEMBL563800	659495	CC[C@H](C)[C@@H](NC(=O)OCC1c2ccccc2c3ccccc13)C(=O)N[C@H](COC(=O)C)Cc4ccccc4	InChI=1S/C32H36N2O5/c1-4-21(2)30(31(36)33-24(19-38-22(3)35)18-23-12-6-5-7-13-23)34-32(37)39-20-29-27-16-10-8-14-25(27)26-15-9-11-17-28(26)29/h5-17,21,24,29-30H,4,18-20H2,1-3H3,(H,33,36)(H,34,37)/t21-,24-,30-/m0/s1	KDUJGBRMIFSPQC-DHXKCHKJSA-N
CHEMBL1797983	1261048	CC[C@H](C)[C@H](NC(=O)OC(C)(C)C)C(=O)N1Cc2cc(OCC(=O)NO)ccc2C[C@H]1C(=O)Nc3ccc(OC)cc3	InChI=1S/C30H40N4O8/c1-7-18(2)26(32-29(38)42-30(3,4)5)28(37)34-16-20-14-23(41-17-25(35)33-39)11-8-19(20)15-24(34)27(36)31-21-9-12-22(40-6)13-10-21/h8-14,18,24,26,39H,7,15-17H2,1-6H3,(H,31,36)(H,32,38)(H,33,35)/t18-,24-,26-/m0/s1	UZZNWMWOBYWIST-SQOVJYTMSA-N
CHEMBL1828917	1275608	CC[C@H](C)[C@H](NC(=O)OC(C)(C)C)C(=O)N1Cc2cc(OCC(=O)NO)ccc2C[C@H]1C(=O)Nc3ccc(OC)cc3	InChI=1S/C30H40N4O8/c1-7-18(2)26(32-29(38)42-30(3,4)5)28(37)34-16-20-14-23(41-17-25(35)33-39)11-8-19(20)15-24(34)27(36)31-21-9-12-22(40-6)13-10-21/h8-14,18,24,26,39H,7,15-17H2,1-6H3,(H,31,36)(H,32,38)(H,33,35)/t18-,24-,26-/m0/s1	UZZNWMWOBYWIST-SQOVJYTMSA-N
CHEMBL538377	656370	CC[C@@H](C)[C@H](OC(=O)[C@@H](NC(=O)[C@H](C)OCc1ccccc1)C(C)C)C(=O)N[C@@H](C(C)C)C(=O)O[C@H](C)C(=O)N[C@H](C(C)C)C(=O)O[C@@H]([C@@H](C)CC)C(=O)N[C@H](C(C)C)C(=O)O[C@@H](C)C(=O)N[C@@H](C(C)C)C(=O)O[C@@H](CC(C)C)C(=O)N[C@H](C(C)C)C(=O)OC(C)(C)C	InChI=1S/C68H112N6O19/c1-25-41(17)54(91-65(84)51(38(11)12)69-56(75)43(19)87-33-46-30-28-27-29-31-46)60(79)73-49(36(7)8)63(82)89-45(21)58(77)71-52(39(13)14)66(85)92-55(42(18)26-2)61(80)74-48(35(5)6)62(81)88-44(20)57(76)70-50(37(9)10)64(83)90-47(32-34(3)4)59(78)72-53(40(15)16)67(86)93-68(22,23)24/h27-31,34-45,47-55H,25-26,32-33H2,1-24H3,(H,69,75)(H,70,76)(H,71,77)(H,72,78)(H,73,79)(H,74,80)/t41-,42…	ZYQLHXULDYIJKE-BVKWACMPSA-N
CHEMBL551507	663363	CC[C@@H](C)[C@H](OC(=O)[C@@H](NC(=O)[C@H](C)OCc1ccccc1)C(C)C)C(=O)N[C@@H](C(C)C)C(=O)O[C@H](C)C(=O)N[C@H](C(C)C)C(=O)O[C@@H]([C@@H](C)CC)C(=O)N[C@H](C(C)C)C(=O)O[C@@H](C)C(=O)N[C@@H](C(C)C)C(=O)O[C@@H](CC(C)C)C(=O)N[C@H](C(C)C)C(=O)OC(C)(C)C	InChI=1S/C68H112N6O19/c1-25-41(17)54(91-65(84)51(38(11)12)69-56(75)43(19)87-33-46-30-28-27-29-31-46)60(79)73-49(36(7)8)63(82)89-45(21)58(77)71-52(39(13)14)66(85)92-55(42(18)26-2)61(80)74-48(35(5)6)62(81)88-44(20)57(76)70-50(37(9)10)64(83)90-47(32-34(3)4)59(78)72-53(40(15)16)67(86)93-68(22,23)24/h27-31,34-45,47-55H,25-26,32-33H2,1-24H3,(H,69,75)(H,70,76)(H,71,77)(H,72,78)(H,73,79)(H,74,80)/t41-,42…	ZYQLHXULDYIJKE-LBRUPAOSSA-N
CHEMBL538689	665139	CC[C@@H](C)[C@H](OC(=O)[C@@H](NC(=O)[C@H](C)O)C(C)C)C(=O)N[C@@H](C(C)C)C(=O)O[C@H](C)C(=O)N[C@H](C(C)C)C(=O)O[C@@H]([C@@H](C)CC)C(=O)N[C@H](C(C)C)C(=O)O[C@@H](C)C(=O)N[C@@H](C(C)C)C(=O)O[C@@H](CC(C)C)C(=O)N[C@H](C(C)C)C(=O)OC(C)(C)C	InChI=1S/C61H106N6O19/c1-25-35(17)47(84-58(78)44(32(11)12)62-49(69)37(19)68)53(73)66-42(30(7)8)56(76)82-39(21)51(71)64-45(33(13)14)59(79)85-48(36(18)26-2)54(74)67-41(29(5)6)55(75)81-38(20)50(70)63-43(31(9)10)57(77)83-40(27-28(3)4)52(72)65-46(34(15)16)60(80)86-61(22,23)24/h28-48,68H,25-27H2,1-24H3,(H,62,69)(H,63,70)(H,64,71)(H,65,72)(H,66,73)(H,67,74)/t35-,36-,37-,38-,39-,40+,41+,42+,43-,44-,45-,4…	SPCNPTRDKPQXMI-FHYGPXEESA-N
CHEMBL564424	656371	CC[C@@H](C)[C@H](OC(=O)[C@@H](NC(=O)[C@H](C)O)C(C)C)C(=O)N[C@@H](C(C)C)C(=O)O[C@H](C)C(=O)N[C@H](C(C)C)C(=O)O[C@@H]([C@@H](C)CC)C(=O)N[C@H](C(C)C)C(=O)O[C@@H](C)C(=O)N[C@@H](C(C)C)C(=O)O[C@@H](CC(C)C)C(=O)N[C@H](C(C)C)C(=O)OC(C)(C)C	InChI=1S/C61H106N6O19/c1-25-35(17)47(84-58(78)44(32(11)12)62-49(69)37(19)68)53(73)66-42(30(7)8)56(76)82-39(21)51(71)64-45(33(13)14)59(79)85-48(36(18)26-2)54(74)67-41(29(5)6)55(75)81-38(20)50(70)63-43(31(9)10)57(77)83-40(27-28(3)4)52(72)65-46(34(15)16)60(80)86-61(22,23)24/h28-48,68H,25-27H2,1-24H3,(H,62,69)(H,63,70)(H,64,71)(H,65,72)(H,66,73)(H,67,74)/t35-,36-,37+,38-,39-,40+,41+,42+,43-,44-,45-,4…	SPCNPTRDKPQXMI-LNTGYJGHSA-N
CHEMBL557392	666949	CC[C@@H](C)[C@H](OC(=O)[C@@H](NC(=O)[C@@H](C)OC(=O)[C@@H](NC(=O)[C@@H](OC(=O)[C@@H](NC(=O)[C@H](C)OCc1ccccc1)C(C)C)[C@@H](C)CC)C(C)C)C(C)C)C(=O)N[C@H](C(C)C)C(=O)OC(C)(C)C	InChI=1S/C49H80N4O13/c1-18-30(11)39(64-46(59)36(27(5)6)50-41(54)32(13)62-25-34-23-21-20-22-24-34)43(56)52-35(26(3)4)45(58)63-33(14)42(55)51-37(28(7)8)47(60)65-40(31(12)19-2)44(57)53-38(29(9)10)48(61)66-49(15,16)17/h20-24,26-33,35-40H,18-19,25H2,1-17H3,(H,50,54)(H,51,55)(H,52,56)(H,53,57)/t30-,31-,32-,33-,35+,36-,37-,38+,39+,40+/m0/s1	BTTDRARRLRFYBW-SIPUMOMBSA-N
CHEMBL558954	665140	CC[C@@H](C)[C@H](OC(=O)[C@@H](NC(=O)[C@@H](C)OC(=O)[C@@H](NC(=O)[C@@H](OC(=O)[C@@H](NC(=O)[C@H](C)OCc1ccccc1)C(C)C)[C@@H](C)CC)C(C)C)C(C)C)C(=O)N[C@H](C(C)C)C(=O)OC(C)(C)C	InChI=1S/C49H80N4O13/c1-18-30(11)39(64-46(59)36(27(5)6)50-41(54)32(13)62-25-34-23-21-20-22-24-34)43(56)52-35(26(3)4)45(58)63-33(14)42(55)51-37(28(7)8)47(60)65-40(31(12)19-2)44(57)53-38(29(9)10)48(61)66-49(15,16)17/h20-24,26-33,35-40H,18-19,25H2,1-17H3,(H,50,54)(H,51,55)(H,52,56)(H,53,57)/t30-,31-,32+,33-,35+,36-,37-,38+,39+,40+/m0/s1	BTTDRARRLRFYBW-ILAAKEBLSA-N
CHEMBL538148	659210	CC[C@@H]([C@H](C)c1ccc(O)cc1)c2ccc(O)cn2	InChI=1S/C16H19NO2/c1-3-15(16-9-8-14(19)10-17-16)11(2)12-4-6-13(18)7-5-12/h4-11,15,18-19H,3H2,1-2H3/t11-,15-/m0/s1	FJEBOUIPWLCERS-NHYWBVRUSA-N
CHEMBL569147	661007	CC[C@@H]([C@H](C)c1ccc(O)cc1)c2ccc(O)cn2	InChI=1S/C16H19NO2/c1-3-15(16-9-8-14(19)10-17-16)11(2)12-4-6-13(18)7-5-12/h4-11,15,18-19H,3H2,1-2H3/t11-,15+/m1/s1	FJEBOUIPWLCERS-ABAIWWIYSA-N
CHEMBL556652	666308	CC[C@H]([C@H](CC)c1ccc(O)cn1)c2ccccc2	InChI=1S/C17H21NO/c1-3-15(13-8-6-5-7-9-13)16(4-2)17-11-10-14(19)12-18-17/h5-12,15-16,19H,3-4H2,1-2H3/t15-,16+/m1/s1	MQIGESBPQJLPIV-CVEARBPZSA-N
CHEMBL560744	657493	CC[C@H]([C@H](CC)c1ccc(O)cn1)c2ccccc2	InChI=1S/C17H21NO/c1-3-15(13-8-6-5-7-9-13)16(4-2)17-11-10-14(19)12-18-17/h5-12,15-16,19H,3-4H2,1-2H3/t15-,16-/m0/s1	MQIGESBPQJLPIV-HOTGVXAUSA-N
CHEMBL552019	661008	CC[C@@H]([C@H](CC)c1ccc(O)cn1)c2ccc(O)cc2	InChI=1S/C17H21NO2/c1-3-15(12-5-7-13(19)8-6-12)16(4-2)17-10-9-14(20)11-18-17/h5-11,15-16,19-20H,3-4H2,1-2H3/t15-,16+/m1/s1	ARZNLQCBMDYYDU-CVEARBPZSA-N
CHEMBL556650	666305	CC[C@@H]([C@H](CC)c1ccc(O)cn1)c2ccc(O)cc2	InChI=1S/C17H21NO2/c1-3-15(12-5-7-13(19)8-6-12)16(4-2)17-10-9-14(20)11-18-17/h5-11,15-16,19-20H,3-4H2,1-2H3/t15-,16-/m0/s1	ARZNLQCBMDYYDU-HOTGVXAUSA-N
CHEMBL563513	654877	CC[C@@H](COC)Oc1cc(Oc2ccc(cc2)S(=O)(=O)C)cc(c1)C(=O)Nc3nccs3	InChI=1S/C22H24N2O6S2/c1-4-16(14-28-2)29-18-11-15(21(25)24-22-23-9-10-31-22)12-19(13-18)30-17-5-7-20(8-6-17)32(3,26)27/h5-13,16H,4,14H2,1-3H3,(H,23,24,25)/t16-/m0/s1	VRBXCGKRKUYYIA-INIZCTEOSA-N
CHEMBL564359	656606	CC[C@@H](COC)Oc1cc(Oc2ccc(cc2)S(=O)(=O)C)cc(c1)C(=O)Nc3nccs3	InChI=1S/C22H24N2O6S2/c1-4-16(14-28-2)29-18-11-15(21(25)24-22-23-9-10-31-22)12-19(13-18)30-17-5-7-20(8-6-17)32(3,26)27/h5-13,16H,4,14H2,1-3H3,(H,23,24,25)/t16-/m1/s1	VRBXCGKRKUYYIA-MRXNPFEDSA-N
CHEMBL483379	613856	CC[C@H](CO)NC(=O)\C=C\C=C\c1ccc2OCOc2c1	InChI=1S/C16H19NO4/c1-2-13(10-18)17-16(19)6-4-3-5-12-7-8-14-15(9-12)21-11-20-14/h3-9,13,18H,2,10-11H2,1H3,(H,17,19)/b5-3+,6-4+/t13-/m1/s1	FPPFMMSFKQYPSW-ORQLPXSXSA-N
CHEMBL483380	613857	CC[C@H](CO)NC(=O)\C=C\C=C\c1ccc2OCOc2c1	InChI=1S/C16H19NO4/c1-2-13(10-18)17-16(19)6-4-3-5-12-7-8-14-15(9-12)21-11-20-14/h3-9,13,18H,2,10-11H2,1H3,(H,17,19)/b5-3+,6-4+/t13-/m0/s1	FPPFMMSFKQYPSW-XNCQCXSQSA-N
CHEMBL219347	464849	CC[C@H](NC1=C(Nc2cccc(C(=O)N(C)C)c2O)C(=O)C1=O)c3ccccc3	InChI=1S/C22H23N3O4/c1-4-15(13-9-6-5-7-10-13)23-17-18(21(28)20(17)27)24-16-12-8-11-14(19(16)26)22(29)25(2)3/h5-12,15,23-24,26H,4H2,1-3H3/t15-/m0/s1	ILEJORXRDPNPIM-HNNXBMFYSA-N
CHEMBL254370	524776	CC[C@H](NC1=C(Nc2cccc(C(=O)N(C)C)c2O)C(=O)C1=O)c3ccccc3	InChI=1S/C22H23N3O4/c1-4-15(13-9-6-5-7-10-13)23-17-18(21(28)20(17)27)24-16-12-8-11-14(19(16)26)22(29)25(2)3/h5-12,15,23-24,26H,4H2,1-3H3/t15-/m1/s1	ILEJORXRDPNPIM-OAHLLOKOSA-N
CHEMBL549746	664970	CC[C@H](Oc1cccc(Cn2c(C)c(C(=O)c3ccc(Cl)cc3)c4ccc(OC(F)(F)F)cc24)c1)C(=O)O	InChI=1S/C28H23ClF3NO5/c1-3-24(27(35)36)37-20-6-4-5-17(13-20)15-33-16(2)25(26(34)18-7-9-19(29)10-8-18)22-12-11-21(14-23(22)33)38-28(30,31)32/h4-14,24H,3,15H2,1-2H3,(H,35,36)/t24-/m0/s1	QTNLJMSTDKBAOB-DEOSSOPVSA-N
CHEMBL552240	661513	CC[C@H](Oc1cccc(Cn2c(C)c(C(=O)c3ccc(Cl)cc3)c4ccc(OC(F)(F)F)cc24)c1)C(=O)O	InChI=1S/C28H23ClF3NO5/c1-3-24(27(35)36)37-20-6-4-5-17(13-20)15-33-16(2)25(26(34)18-7-9-19(29)10-8-18)22-12-11-21(14-23(22)33)38-28(30,31)32/h4-14,24H,3,15H2,1-2H3,(H,35,36)/t24-/m1/s1	QTNLJMSTDKBAOB-XMMPIXPASA-N
CHEMBL1549769	1073653	CCCN1C2=C(C=C(C#N)/C/1=N\C(=O)c3ccncc3)C(=O)N4C=CC=C(C)C4=N2	InChI=1S/C22H18N6O2/c1-3-10-27-19(26-21(29)15-6-8-24-9-7-15)16(13-23)12-17-20(27)25-18-14(2)5-4-11-28(18)22(17)30/h4-9,11-12H,3,10H2,1-2H3	VOJGPZALZZJTSO-UHFFFAOYSA-N
CHEMBL1890597	1331168	CCCN1C2=C(C=C(C#N)/C/1=N\C(=O)c3ccncc3)C(=O)N4C=CC=C(C)C4=N2	InChI=1S/C22H18N6O2/c1-3-10-27-19(26-21(29)15-6-8-24-9-7-15)16(13-23)12-17-20(27)25-18-14(2)5-4-11-28(18)22(17)30/h4-9,11-12H,3,10H2,1-2H3/b26-19+	VOJGPZALZZJTSO-LGUFXXKBSA-N
CHEMBL1314073	837957	CC(C)[N+]1(C)C2CCC1CC(C2)OC(=O)C(CO)c3ccccc3	InChI=1S/C20H30NO3/c1-14(2)21(3)16-9-10-17(21)12-18(11-16)24-20(23)19(13-22)15-7-5-4-6-8-15/h4-8,14,16-19,22H,9-13H2,1-3H3/q+1/t16?,17?,18-,19?,21?	OEXHQOGQTVQTAT-AZCHJOIVSA-N
CHEMBL1615433	1138384	CC(C)[N+]1(C)C2CCC1CC(C2)OC(=O)C(CO)c3ccccc3	InChI=1S/C20H30NO3/c1-14(2)21(3)16-9-10-17(21)12-18(11-16)24-20(23)19(13-22)15-7-5-4-6-8-15/h4-8,14,16-19,22H,9-13H2,1-3H3/q+1	OEXHQOGQTVQTAT-UHFFFAOYSA-N
CHEMBL607485	709856	CC(C)N1CC[C@]23[C@@H]4Oc5c(O)ccc(C[C@@H]1[C@]2(O)Cc6c4[nH]c7ccccc67)c35	InChI=1S/C25H26N2O3/c1-13(2)27-10-9-24-20-14-7-8-18(28)22(20)30-23(24)21-16(12-25(24,29)19(27)11-14)15-5-3-4-6-17(15)26-21/h3-8,13,19,23,26,28-29H,9-12H2,1-2H3/t19-,23-,24+,25-/m1/s1	HWYXZCQCAXCQOR-SXPGVMETSA-N
CHEMBL611698	709304	CC(C)N1CC[C@]23[C@@H]4Oc5c(O)ccc(C[C@@H]1[C@]2(O)Cc6c4[nH]c7ccccc67)c35	InChI=1S/C25H26N2O3/c1-13(2)27-10-9-24-20-14-7-8-18(28)22(20)30-23(24)21-16(12-25(24,29)19(27)11-14)15-5-3-4-6-17(15)26-21/h3-8,13,19,23,26,28-29H,9-12H2,1-2H3/t19-,23+,24+,25-/m1/s1	HWYXZCQCAXCQOR-LJYZBVLISA-N
CHEMBL606740	709867	CCCN1CC[C@]23[C@@H]4Oc5c(O)ccc(C[C@@H]1[C@]2(O)Cc6c4[nH]c7ccccc67)c35	InChI=1S/C25H26N2O3/c1-2-10-27-11-9-24-20-14-7-8-18(28)22(20)30-23(24)21-16(13-25(24,29)19(27)12-14)15-5-3-4-6-17(15)26-21/h3-8,19,23,26,28-29H,2,9-13H2,1H3/t19-,23-,24+,25-/m1/s1	PAESXPKWFLPKAY-SXPGVMETSA-N
CHEMBL611695	709301	CCCN1CC[C@]23[C@@H]4Oc5c(O)ccc(C[C@@H]1[C@]2(O)Cc6c4[nH]c7ccccc67)c35	InChI=1S/C25H26N2O3/c1-2-10-27-11-9-24-20-14-7-8-18(28)22(20)30-23(24)21-16(13-25(24,29)19(27)12-14)15-5-3-4-6-17(15)26-21/h3-8,19,23,26,28-29H,2,9-13H2,1H3/t19-,23+,24+,25-/m1/s1	PAESXPKWFLPKAY-LJYZBVLISA-N
CHEMBL225230	473588	CCCN1CCc2cccc3c2[C@@H]1Cc4ccc(O)c(O)c34	InChI=1S/C19H21NO2/c1-2-9-20-10-8-12-4-3-5-14-17(12)15(20)11-13-6-7-16(21)19(22)18(13)14/h3-7,15,21-22H,2,8-11H2,1H3/t15-/m1/s1	BTGAJCKRXPNBFI-OAHLLOKOSA-N
CHEMBL330274	254457	CCCN1CCc2cccc3c2[C@@H]1Cc4ccc(O)c(O)c34	InChI=1S/C19H21NO2/c1-2-9-20-10-8-12-4-3-5-14-17(12)15(20)11-13-6-7-16(21)19(22)18(13)14/h3-7,15,21-22H,2,8-11H2,1H3/t15-/m0/s1	BTGAJCKRXPNBFI-HNNXBMFYSA-N
CHEMBL306162	214141	CCCN1CCC[C@@H]2[C@H]1CCc3c(O)cccc23	InChI=1S/C16H23NO/c1-2-10-17-11-4-6-13-12-5-3-7-16(18)14(12)8-9-15(13)17/h3,5,7,13,15,18H,2,4,6,8-11H2,1H3/t13-,15+/m0/s1	ANYSYRVXKLTFPB-DZGCQCFKSA-N
CHEMBL450863	612651	CCCN1CCC[C@@H]2[C@H]1CCc3c(O)cccc23	InChI=1S/C16H23NO/c1-2-10-17-11-4-6-13-12-5-3-7-16(18)14(12)8-9-15(13)17/h3,5,7,13,15,18H,2,4,6,8-11H2,1H3/t13-,15-/m0/s1	ANYSYRVXKLTFPB-ZFWWWQNUSA-N
CHEMBL493996	578138	CCCN1C[C@@H]2N(Cc3ccc(OC)cc3)C[C@H]1[C@H](CC2=O)c4ccccc4	InChI=1S/C24H30N2O2/c1-3-13-25-17-23-24(27)14-21(19-7-5-4-6-8-19)22(25)16-26(23)15-18-9-11-20(28-2)12-10-18/h4-12,21-23H,3,13-17H2,1-2H3/t21-,22-,23-/m1/s1	WJGBRVHIHFOHEY-DNVJHFABSA-N
CHEMBL494014	578206	CCCN1C[C@@H]2N(Cc3ccc(OC)cc3)C[C@H]1[C@H](CC2=O)c4ccccc4	InChI=1S/C24H30N2O2/c1-3-13-25-17-23-24(27)14-21(19-7-5-4-6-8-19)22(25)16-26(23)15-18-9-11-20(28-2)12-10-18/h4-12,21-23H,3,13-17H2,1-2H3/t21-,22-,23-/m0/s1	WJGBRVHIHFOHEY-VABKMULXSA-N
CHEMBL1549501	1073385	C=CCN1C=Nc2c(C1=O)c3nc4ccccc4nc3n2\N=C\c5ccccn5	InChI=1S/C21H15N7O/c1-2-11-27-13-23-19-17(21(27)29)18-20(26-16-9-4-3-8-15(16)25-18)28(19)24-12-14-7-5-6-10-22-14/h2-10,12-13H,1,11H2	SZEFCQSSTWKBLB-UHFFFAOYSA-N
CHEMBL1868098	1308669	C=CCN1C=Nc2c(C1=O)c3nc4ccccc4nc3n2\N=C\c5ccccn5	InChI=1S/C21H15N7O/c1-2-11-27-13-23-19-17(21(27)29)18-20(26-16-9-4-3-8-15(16)25-18)28(19)24-12-14-7-5-6-10-22-14/h2-10,12-13H,1,11H2/b24-12+	SZEFCQSSTWKBLB-WYMPLXKRSA-N
CHEMBL1377294	901178	CCCN1\C(=N/C(=O)c2c(C)onc2c3c(F)cccc3Cl)\C(=CC4=C1N=C5C=CC=CN5C4=O)C(=O)OCC	InChI=1S/C28H23ClFN5O5/c1-4-12-35-24-16(27(37)34-13-7-6-11-20(34)31-24)14-17(28(38)39-5-2)25(35)32-26(36)21-15(3)40-33-23(21)22-18(29)9-8-10-19(22)30/h6-11,13-14H,4-5,12H2,1-3H3	JSGRNWDTCALEMQ-UHFFFAOYSA-N
CHEMBL1397694	921578	CCCN1\C(=N/C(=O)c2c(C)onc2c3c(F)cccc3Cl)\C(=CC4=C1N=C5C=CC=CN5C4=O)C(=O)OCC	InChI=1S/C28H23ClFN5O5/c1-4-12-35-24-16(27(37)34-13-7-6-11-20(34)31-24)14-17(28(38)39-5-2)25(35)32-26(36)21-15(3)40-33-23(21)22-18(29)9-8-10-19(22)30/h6-11,13-14H,4-5,12H2,1-3H3/b32-25-	JSGRNWDTCALEMQ-MKCFTUBBSA-N
CHEMBL538635	657396	CC(C)N1C(=O)C(=Cc2ccccc12)C(=O)NC3C[C@@H]4CC[C@@H](C3)N4C[C@@H](O)CN5CCN(CC5)S(=O)(=O)C	InChI=1S/C28H41N5O5S/c1-19(2)33-26-7-5-4-6-20(26)14-25(28(33)36)27(35)29-21-15-22-8-9-23(16-21)32(22)18-24(34)17-30-10-12-31(13-11-30)39(3,37)38/h4-7,14,19,21-24,34H,8-13,15-18H2,1-3H3,(H,29,35)/t21-,22+,23-,24-/m0/s1	ABRIRNSRFVVIJK-KIHHCIJBSA-N
CHEMBL541968	659114	CC(C)N1C(=O)C(=Cc2ccccc12)C(=O)NC3C[C@@H]4CC[C@@H](C3)N4C[C@@H](O)CN5CCN(CC5)S(=O)(=O)C	InChI=1S/C28H41N5O5S/c1-19(2)33-26-7-5-4-6-20(26)14-25(28(33)36)27(35)29-21-15-22-8-9-23(16-21)32(22)18-24(34)17-30-10-12-31(13-11-30)39(3,37)38/h4-7,14,19,21-24,34H,8-13,15-18H2,1-3H3,(H,29,35)/t21-,22+,23-,24-/m1/s1	ABRIRNSRFVVIJK-UEQSERJNSA-N
CHEMBL1347386	871270	CCCN1C(=O)CS/C/1=N/c2ccccc2	InChI=1S/C12H14N2OS/c1-2-8-14-11(15)9-16-12(14)13-10-6-4-3-5-7-10/h3-7H,2,8-9H2,1H3	FUWPDWLFMPURIO-UHFFFAOYSA-N
CHEMBL182793	405049	CCCN1C(=O)CS/C/1=N/c2ccccc2	InChI=1S/C12H14N2OS/c1-2-8-14-11(15)9-16-12(14)13-10-6-4-3-5-7-10/h3-7H,2,8-9H2,1H3/b13-12+	FUWPDWLFMPURIO-OUKQBFOZSA-N
CHEMBL124053	299302	CC(C)\N=C\1/CCCC1C(=S)SSC(=S)C2CCC/C/2=N\C(C)C	InChI=1S/C18H28N2S4/c1-11(2)19-15-9-5-7-13(15)17(21)23-24-18(22)14-8-6-10-16(14)20-12(3)4/h11-14H,5-10H2,1-4H3/b19-15+,20-16+	SNLSXBAIXLUAAE-MXWIWYRXSA-N
CHEMBL1903193	1343764	CC(C)\N=C\1/CCCC1C(=S)SSC(=S)C2CCC/C/2=N\C(C)C	InChI=1S/C18H28N2S4/c1-11(2)19-15-9-5-7-13(15)17(21)23-24-18(22)14-8-6-10-16(14)20-12(3)4/h11-14H,5-10H2,1-4H3	SNLSXBAIXLUAAE-UHFFFAOYSA-N
CHEMBL1868918	1309489	CCCNc1cccc(c1)n2ncc3c(N\N=C\c4ccncc4)ncnc23	InChI=1S/C20H20N8/c1-2-8-22-16-4-3-5-17(11-16)28-20-18(13-26-28)19(23-14-24-20)27-25-12-15-6-9-21-10-7-15/h3-7,9-14,22H,2,8H2,1H3,(H,23,24,27)	UUZWUKJJOLIQMT-UHFFFAOYSA-N
CHEMBL67241	205345	CCCNc1cccc(c1)n2ncc3c(N\N=C\c4ccncc4)ncnc23	InChI=1S/C20H20N8/c1-2-8-22-16-4-3-5-17(11-16)28-20-18(13-26-28)19(23-14-24-20)27-25-12-15-6-9-21-10-7-15/h3-7,9-14,22H,2,8H2,1H3,(H,23,24,27)/b25-12+	UUZWUKJJOLIQMT-BRJLIKDPSA-N
CHEMBL1457589	981473	CC(C)\N=C/1\C(=C(O)c2ccccc2C1=O)Cl	InChI=1S/C13H12ClNO2/c1-7(2)15-11-10(14)12(16)8-5-3-4-6-9(8)13(11)17/h3-7,16H,1-2H3	LWWDHCWUGFVCRN-UHFFFAOYSA-N
CHEMBL590186	689203	CC(C)\N=C/1\C(=C(O)c2ccccc2C1=O)Cl	InChI=1S/C13H12ClNO2/c1-7(2)15-11-10(14)12(16)8-5-3-4-6-9(8)13(11)17/h3-7,16H,1-2H3/b15-11-	LWWDHCWUGFVCRN-PTNGSMBKSA-N
CHEMBL1299294	823178	C=CC\N=C/1\SC=C(N1\N=C\c2ccccn2)c3ccccc3	InChI=1S/C18H16N4S/c1-2-11-20-18-22(21-13-16-10-6-7-12-19-16)17(14-23-18)15-8-4-3-5-9-15/h2-10,12-14H,1,11H2	LXQCSZJGSMDNLU-UHFFFAOYSA-N
CHEMBL1715891	1196622	C=CC\N=C/1\SC=C(N1\N=C\c2ccccn2)c3ccccc3	InChI=1S/C18H16N4S/c1-2-11-20-18-22(21-13-16-10-6-7-12-19-16)17(14-23-18)15-8-4-3-5-9-15/h2-10,12-14H,1,11H2/b20-18+,21-13+	LXQCSZJGSMDNLU-WJGUHDJISA-N
CHEMBL174206	665214	CC(C)NCc1ccc(C[C@@H]2NC(=O)[C@H](NC(=O)[C@H](Cc3ccccc3)NC(=O)[C@H](CSSC[C@@H](NC(=O)[C@H](Cc4ccccc4)NC2=O)C(=O)N[C@@H](Cc5ccc6ccccc6c5)C(=O)N)NC(=O)[C@@H](N)Cc7ccc(O)cc7)N(C)C(=O)c8ccc9ccccc9c8)cc1	InChI=1S/C73H79N11O10S2/c1-44(2)76-41-49-24-22-48(23-25-49)38-60-67(88)78-59(36-45-14-6-4-7-15-45)68(89)82-63(70(91)77-58(64(75)86)39-50-26-29-51-18-10-12-20-53(51)34-50)43-96-95-42-62(81-66(87)57(74)35-47-27-32-56(85)33-28-47)71(92)79-61(37-46-16-8-5-9-17-46)69(90)83-65(72(93)80-60)84(3)73(94)55-31-30-52-19-11-13-21-54(52)40-55/h4-34,40,44,57-63,65,76,85H,35-39,41-43,74H2,1-3H3,(H2,75,86)(H,77,9…	IMSYGYSLWIQMRP-XGTQXBEESA-N
CHEMBL553672	654703	CC(C)NCc1ccc(C[C@@H]2NC(=O)[C@H](NC(=O)[C@H](Cc3ccccc3)NC(=O)[C@H](CSSC[C@@H](NC(=O)[C@H](Cc4ccccc4)NC2=O)C(=O)N[C@@H](Cc5ccc6ccccc6c5)C(=O)N)NC(=O)[C@@H](N)Cc7ccc(O)cc7)N(C)C(=O)c8ccc9ccccc9c8)cc1	InChI=1S/C73H79N11O10S2/c1-44(2)76-41-49-24-22-48(23-25-49)38-60-67(88)78-59(36-45-14-6-4-7-15-45)68(89)82-63(70(91)77-58(64(75)86)39-50-26-29-51-18-10-12-20-53(51)34-50)43-96-95-42-62(81-66(87)57(74)35-47-27-32-56(85)33-28-47)71(92)79-61(37-46-16-8-5-9-17-46)69(90)83-65(72(93)80-60)84(3)73(94)55-31-30-52-19-11-13-21-54(52)40-55/h4-34,40,44,57-63,65,76,85H,35-39,41-43,74H2,1-3H3,(H2,75,86)(H,77,9…	IMSYGYSLWIQMRP-OFRSTLCMSA-N
CHEMBL558161	661762	CC(C)NCc1ccc(C[C@H]2NC(=O)[C@H](NC(=O)[C@H](Cc3ccccc3)NC(=O)[C@H](CSSC[C@H](NC(=O)[C@@H](Cc4ccccc4)NC2=O)C(=O)N[C@@H]([C@H](C)O)C(=O)N)NC(=O)[C@@H](N)Cc5ccc(O)cc5)N(C)C(=O)c6ccc7ccccc7c6)cc1	InChI=1S/C64H75N11O11S2/c1-37(2)67-34-43-21-19-42(20-22-43)32-50-58(80)68-49(30-39-13-7-5-8-14-39)59(81)72-53(62(84)73-54(38(3)76)55(66)78)36-88-87-35-52(71-57(79)48(65)29-41-23-27-47(77)28-24-41)61(83)69-51(31-40-15-9-6-10-16-40)60(82)74-56(63(85)70-50)75(4)64(86)46-26-25-44-17-11-12-18-45(44)33-46/h5-28,33,37-38,48-54,56,67,76-77H,29-32,34-36,65H2,1-4H3,(H2,66,78)(H,68,80)(H,69,83)(H,70,85)(H,7…	ZFWXTIRTVJJPDT-QOCTXULSSA-N
CHEMBL558935	661763	CC(C)NCc1ccc(C[C@H]2NC(=O)[C@H](NC(=O)[C@H](Cc3ccccc3)NC(=O)[C@H](CSSC[C@H](NC(=O)[C@@H](Cc4ccccc4)NC2=O)C(=O)N[C@@H]([C@H](C)O)C(=O)N)NC(=O)[C@@H](N)Cc5ccc(O)cc5)N(C)C(=O)c6ccc7ccccc7c6)cc1	InChI=1S/C64H75N11O11S2/c1-37(2)67-34-43-21-19-42(20-22-43)32-50-58(80)68-49(30-39-13-7-5-8-14-39)59(81)72-53(62(84)73-54(38(3)76)55(66)78)36-88-87-35-52(71-57(79)48(65)29-41-23-27-47(77)28-24-41)61(83)69-51(31-40-15-9-6-10-16-40)60(82)74-56(63(85)70-50)75(4)64(86)46-26-25-44-17-11-12-18-45(44)33-46/h5-28,33,37-38,48-54,56,67,76-77H,29-32,34-36,65H2,1-4H3,(H2,66,78)(H,68,80)(H,69,83)(H,70,85)(H,7…	ZFWXTIRTVJJPDT-ASEHIVSNSA-N
CHEMBL541199	659939	CC(C)NCc1ccc(C[C@@H]2NC(=O)[C@H](NC(=O)[C@@H](Cc3ccccc3)NC(=O)[C@H](N)CSSC[C@@H](NC(=O)[C@H](Cc4ccccc4)NC2=O)C(=O)N[C@@H](Cc5ccc6ccccc6c5)C(=O)N)N(C)C(=O)c7ccc8ccccc8c7)cc1	InChI=1S/C64H70N10O8S2/c1-39(2)67-36-43-24-22-42(23-25-43)33-53-59(77)70-52(31-40-14-6-4-7-15-40)60(78)72-55(62(80)68-51(56(66)75)34-44-26-27-45-18-10-12-20-47(45)30-44)38-84-83-37-50(65)58(76)69-54(32-41-16-8-5-9-17-41)61(79)73-57(63(81)71-53)74(3)64(82)49-29-28-46-19-11-13-21-48(46)35-49/h4-30,35,39,50-55,57,67H,31-34,36-38,65H2,1-3H3,(H2,66,75)(H,68,80)(H,69,76)(H,70,77)(H,71,81)(H,72,78)(H,73…	OUJGVKJPCLCCKD-GFXCKNTHSA-N
CHEMBL558345	654702	CC(C)NCc1ccc(C[C@@H]2NC(=O)[C@H](NC(=O)[C@@H](Cc3ccccc3)NC(=O)[C@H](N)CSSC[C@@H](NC(=O)[C@H](Cc4ccccc4)NC2=O)C(=O)N[C@@H](Cc5ccc6ccccc6c5)C(=O)N)N(C)C(=O)c7ccc8ccccc8c7)cc1	InChI=1S/C64H70N10O8S2/c1-39(2)67-36-43-24-22-42(23-25-43)33-53-59(77)70-52(31-40-14-6-4-7-15-40)60(78)72-55(62(80)68-51(56(66)75)34-44-26-27-45-18-10-12-20-47(45)30-44)38-84-83-37-50(65)58(76)69-54(32-41-16-8-5-9-17-41)61(79)73-57(63(81)71-53)74(3)64(82)49-29-28-46-19-11-13-21-48(46)35-49/h4-30,35,39,50-55,57,67H,31-34,36-38,65H2,1-3H3,(H2,66,75)(H,68,80)(H,69,76)(H,70,77)(H,71,81)(H,72,78)(H,73…	OUJGVKJPCLCCKD-NUXBESAOSA-N
CHEMBL553655	663434	CC(C)NCc1ccc(C[C@@H]2NC(=O)[C@@H](NC(=O)[C@H](Cc3ccccc3)NC(=O)[C@H](N)CSSC[C@@H](NC(=O)[C@H](Cc4ccccc4)NC2=O)C(=O)N[C@@H]([C@@H](C)O)C(=O)N)N(C)C(=O)c5ccc6ccccc6c5)cc1	InChI=1S/C55H66N10O9S2/c1-32(2)58-29-37-21-19-36(20-22-37)27-43-50(69)60-42(25-34-13-7-5-8-14-34)51(70)62-45(53(72)63-46(33(3)66)47(57)67)31-76-75-30-41(56)49(68)59-44(26-35-15-9-6-10-16-35)52(71)64-48(54(73)61-43)65(4)55(74)40-24-23-38-17-11-12-18-39(38)28-40/h5-24,28,32-33,41-46,48,58,66H,25-27,29-31,56H2,1-4H3,(H2,57,67)(H,59,68)(H,60,69)(H,61,73)(H,62,70)(H,63,72)(H,64,71)/t33-,41+,42+,43+,44…	VABWJEMMIDGNDC-OFMOJSQQSA-N
CHEMBL563462	665213	CC(C)NCc1ccc(C[C@@H]2NC(=O)[C@@H](NC(=O)[C@H](Cc3ccccc3)NC(=O)[C@H](N)CSSC[C@@H](NC(=O)[C@H](Cc4ccccc4)NC2=O)C(=O)N[C@@H]([C@@H](C)O)C(=O)N)N(C)C(=O)c5ccc6ccccc6c5)cc1	InChI=1S/C55H66N10O9S2/c1-32(2)58-29-37-21-19-36(20-22-37)27-43-50(69)60-42(25-34-13-7-5-8-14-34)51(70)62-45(53(72)63-46(33(3)66)47(57)67)31-76-75-30-41(56)49(68)59-44(26-35-15-9-6-10-16-35)52(71)64-48(54(73)61-43)65(4)55(74)40-24-23-38-17-11-12-18-39(38)28-40/h5-24,28,32-33,41-46,48,58,66H,25-27,29-31,56H2,1-4H3,(H2,57,67)(H,59,68)(H,60,69)(H,61,73)(H,62,70)(H,63,72)(H,64,71)/t33-,41+,42+,43+,44…	VABWJEMMIDGNDC-SWDBKDPZSA-N
CHEMBL553656	663435	CC(C)NCc1ccc(C[C@@H]2NC(=O)[C@H](NC(=O)[C@@H](Cc3ccccc3)NC(=O)[C@H](N)CSSC[C@@H](NC(=O)[C@H](Cc4ccc(O)cc4)NC2=O)C(=O)N)N(C)C(=O)c5ccc6ccccc6c5)cc1	InChI=1S/C51H59N9O8S2/c1-30(2)54-27-34-15-13-32(14-16-34)24-41-47(64)56-40(25-33-17-21-38(61)22-18-33)48(65)58-43(44(53)62)29-70-69-28-39(52)46(63)55-42(23-31-9-5-4-6-10-31)49(66)59-45(50(67)57-41)60(3)51(68)37-20-19-35-11-7-8-12-36(35)26-37/h4-22,26,30,39-43,45,54,61H,23-25,27-29,52H2,1-3H3,(H2,53,62)(H,55,63)(H,56,64)(H,57,67)(H,58,65)(H,59,66)/t39-,40-,41-,42-,43-,45+/m0/s1	USUTWRILASMBKB-HNIQDONKSA-N
CHEMBL555956	659938	CC(C)NCc1ccc(C[C@@H]2NC(=O)[C@H](NC(=O)[C@@H](Cc3ccccc3)NC(=O)[C@H](N)CSSC[C@@H](NC(=O)[C@H](Cc4ccc(O)cc4)NC2=O)C(=O)N)N(C)C(=O)c5ccc6ccccc6c5)cc1	InChI=1S/C51H59N9O8S2/c1-30(2)54-27-34-15-13-32(14-16-34)24-41-47(64)56-40(25-33-17-21-38(61)22-18-33)48(65)58-43(44(53)62)29-70-69-28-39(52)46(63)55-42(23-31-9-5-4-6-10-31)49(66)59-45(50(67)57-41)60(3)51(68)37-20-19-35-11-7-8-12-36(35)26-37/h4-22,26,30,39-43,45,54,61H,23-25,27-29,52H2,1-3H3,(H2,53,62)(H,55,63)(H,56,64)(H,57,67)(H,58,65)(H,59,66)/t39-,40-,41-,42-,43-,45-/m0/s1	USUTWRILASMBKB-YABIMEHVSA-N
CHEMBL18985	122087	CC(C)N(CCc1ccccn1)C(=O)N2C[C@H](N)[C@@H](C2)C(=O)O	InChI=1S/C16H24N4O3/c1-11(2)20(8-6-12-5-3-4-7-18-12)16(23)19-9-13(15(21)22)14(17)10-19/h3-5,7,11,13-14H,6,8-10,17H2,1-2H3,(H,21,22)/t13-,14+/m1/s1	JACWYSASPWFQBF-KGLIPLIRSA-N
CHEMBL459838	547396	CC(C)N(CCc1ccccn1)C(=O)N2C[C@H](N)[C@@H](C2)C(=O)O	InChI=1S/C16H24N4O3/c1-11(2)20(8-6-12-5-3-4-7-18-12)16(23)19-9-13(15(21)22)14(17)10-19/h3-5,7,11,13-14H,6,8-10,17H2,1-2H3,(H,21,22)/t13-,14+/m0/s1	JACWYSASPWFQBF-UONOGXRCSA-N
CHEMBL214009	453529	CCCN(CCCc1c[nH]c2ccc(F)cc12)[C@@H]3COc4c(F)ccc(C(=O)N)c4C3	InChI=1S/C24H27F2N3O2/c1-2-9-29(10-3-4-15-13-28-22-8-5-16(25)11-19(15)22)17-12-20-18(24(27)30)6-7-21(26)23(20)31-14-17/h5-8,11,13,17,28H,2-4,9-10,12,14H2,1H3,(H2,27,30)/t17-/m0/s1	JNVDPIPWLMZECZ-KRWDZBQOSA-N
CHEMBL427411	453498	CCCN(CCCc1c[nH]c2ccc(F)cc12)[C@@H]3COc4c(F)ccc(C(=O)N)c4C3	InChI=1S/C24H27F2N3O2/c1-2-9-29(10-3-4-15-13-28-22-8-5-16(25)11-19(15)22)17-12-20-18(24(27)30)6-7-21(26)23(20)31-14-17/h5-8,11,13,17,28H,2-4,9-10,12,14H2,1H3,(H2,27,30)/t17-/m1/s1	JNVDPIPWLMZECZ-QGZVFWFLSA-N
CHEMBL485406	614787	CCCN(CCCc1c[nH]c2ccc(F)cc12)[C@@H]3COc4c(F)ccc(OC)c4C3	InChI=1S/C24H28F2N2O2/c1-3-10-28(11-4-5-16-14-27-22-8-6-17(25)12-19(16)22)18-13-20-23(29-2)9-7-21(26)24(20)30-15-18/h6-9,12,14,18,27H,3-5,10-11,13,15H2,1-2H3/t18-/m1/s1	JEIPZRACKXFYIK-GOSISDBHSA-N
CHEMBL513966	614855	CCCN(CCCc1c[nH]c2ccc(F)cc12)[C@@H]3COc4c(F)ccc(OC)c4C3	InChI=1S/C24H28F2N2O2/c1-3-10-28(11-4-5-16-14-27-22-8-6-17(25)12-19(16)22)18-13-20-23(29-2)9-7-21(26)24(20)30-15-18/h6-9,12,14,18,27H,3-5,10-11,13,15H2,1-2H3/t18-/m0/s1	JEIPZRACKXFYIK-SFHVURJKSA-N
CHEMBL1600022	1123906	CCCN(CCC)Cc1c(nnn1c2nonc2N)C(=O)N\N=C\c3cocc3	InChI=1S/C17H23N9O3/c1-3-6-25(7-4-2)10-13-14(17(27)21-19-9-12-5-8-28-11-12)20-24-26(13)16-15(18)22-29-23-16/h5,8-9,11H,3-4,6-7,10H2,1-2H3,(H2,18,22)(H,21,27)	GRUQXVFDQCBPEG-UHFFFAOYSA-N
CHEMBL1890348	1330919	CCCN(CCC)Cc1c(nnn1c2nonc2N)C(=O)N\N=C\c3cocc3	InChI=1S/C17H23N9O3/c1-3-6-25(7-4-2)10-13-14(17(27)21-19-9-12-5-8-28-11-12)20-24-26(13)16-15(18)22-29-23-16/h5,8-9,11H,3-4,6-7,10H2,1-2H3,(H2,18,22)(H,21,27)/b19-9+	GRUQXVFDQCBPEG-DJKKODMXSA-N
CHEMBL280061	121914	CC(C)N(CCCCCO)C(=O)N1C[C@H](N)[C@@H](C1)C(=O)O	InChI=1S/C14H27N3O4/c1-10(2)17(6-4-3-5-7-18)14(21)16-8-11(13(19)20)12(15)9-16/h10-12,18H,3-9,15H2,1-2H3,(H,19,20)/t11-,12+/m1/s1	SDBSHOSAZVYBRD-NEPJUHHUSA-N
CHEMBL511178	547394	CC(C)N(CCCCCO)C(=O)N1C[C@H](N)[C@@H](C1)C(=O)O	InChI=1S/C14H27N3O4/c1-10(2)17(6-4-3-5-7-18)14(21)16-8-11(13(19)20)12(15)9-16/h10-12,18H,3-9,15H2,1-2H3,(H,19,20)/t11-,12+/m0/s1	SDBSHOSAZVYBRD-NWDGAFQWSA-N
CHEMBL19554	122159	CC(C)N(CCCCC(=O)O)C(=O)N1C[C@H](N)[C@@H](C1)C(=O)O	InChI=1S/C14H25N3O5/c1-9(2)17(6-4-3-5-12(18)19)14(22)16-7-10(13(20)21)11(15)8-16/h9-11H,3-8,15H2,1-2H3,(H,18,19)(H,20,21)/t10-,11+/m1/s1	YUKRHGUNODFUCU-MNOVXSKESA-N
CHEMBL459837	547395	CC(C)N(CCCCC(=O)O)C(=O)N1C[C@H](N)[C@@H](C1)C(=O)O	InChI=1S/C14H25N3O5/c1-9(2)17(6-4-3-5-12(18)19)14(22)16-7-10(13(20)21)11(15)8-16/h9-11H,3-8,15H2,1-2H3,(H,18,19)(H,20,21)/t10-,11+/m0/s1	YUKRHGUNODFUCU-WDEREUQCSA-N
CHEMBL26998	135324	CCCN(CCC)[C@H]1CCc2cccc(O)c2C1	InChI=1S/C16H25NO/c1-3-10-17(11-4-2)14-9-8-13-6-5-7-16(18)15(13)12-14/h5-7,14,18H,3-4,8-12H2,1-2H3/t14-/m1/s1	ASXGJMSKWNBENU-CQSZACIVSA-N
CHEMBL41436	157632	CCCN(CCC)[C@H]1CCc2cccc(O)c2C1	InChI=1S/C16H25NO/c1-3-10-17(11-4-2)14-9-8-13-6-5-7-16(18)15(13)12-14/h5-7,14,18H,3-4,8-12H2,1-2H3/t14-/m0/s1	ASXGJMSKWNBENU-AWEZNQCLSA-N
CHEMBL315684	241464	CCCN(CCC)[C@H]1CCc2cccc(OC)c2C1	InChI=1S/C17H27NO/c1-4-11-18(12-5-2)15-10-9-14-7-6-8-17(19-3)16(14)13-15/h6-8,15H,4-5,9-13H2,1-3H3/t15-/m0/s1	SPOMVKJPPZWHRF-HNNXBMFYSA-N
CHEMBL90053	241620	CCCN(CCC)[C@H]1CCc2cccc(OC)c2C1	InChI=1S/C17H27NO/c1-4-11-18(12-5-2)15-10-9-14-7-6-8-17(19-3)16(14)13-15/h6-8,15H,4-5,9-13H2,1-3H3/t15-/m1/s1	SPOMVKJPPZWHRF-OAHLLOKOSA-N
CHEMBL1194618	768568	CCCN(CCC)[C@@H]1C[C@H]1c2ccccc2O	InChI=1S/C15H23NO/c1-3-9-16(10-4-2)14-11-13(14)12-7-5-6-8-15(12)17/h5-8,13-14,17H,3-4,9-11H2,1-2H3/t13-,14?/m0/s1	LARFBOKVMNMLSW-LSLKUGRBSA-N
CHEMBL36168	150741	CCCN(CCC)[C@@H]1C[C@H]1c2ccccc2O	InChI=1S/C15H23NO/c1-3-9-16(10-4-2)14-11-13(14)12-7-5-6-8-15(12)17/h5-8,13-14,17H,3-4,9-11H2,1-2H3/t13-,14+/m0/s1	LARFBOKVMNMLSW-UONOGXRCSA-N
CHEMBL1194253	768203	CCCN(CCC)[C@@H]1C[C@H]1c2cccc(O)c2	InChI=1S/C15H23NO/c1-3-8-16(9-4-2)15-11-14(15)12-6-5-7-13(17)10-12/h5-7,10,14-15,17H,3-4,8-9,11H2,1-2H3/t14-,15?/m0/s1	SGAIAYHFAITRSL-MLCCFXAWSA-N
CHEMBL38307	151594	CCCN(CCC)[C@@H]1C[C@H]1c2cccc(O)c2	InChI=1S/C15H23NO/c1-3-8-16(9-4-2)15-11-14(15)12-6-5-7-13(17)10-12/h5-7,10,14-15,17H,3-4,8-9,11H2,1-2H3/t14-,15+/m0/s1	SGAIAYHFAITRSL-LSDHHAIUSA-N
CHEMBL428172	122235	CC(C)N(CCCO)C(=O)N1C[C@H](N)[C@@H](C1)C(=O)O	InChI=1S/C12H23N3O4/c1-8(2)15(4-3-5-16)12(19)14-6-9(11(17)18)10(13)7-14/h8-10,16H,3-7,13H2,1-2H3,(H,17,18)/t9-,10+/m1/s1	HMIIBNQIZSBHLN-ZJUUUORDSA-N
CHEMBL460871	547433	CC(C)N(CCCO)C(=O)N1C[C@H](N)[C@@H](C1)C(=O)O	InChI=1S/C12H23N3O4/c1-8(2)15(4-3-5-16)12(19)14-6-9(11(17)18)10(13)7-14/h8-10,16H,3-7,13H2,1-2H3,(H,17,18)/t9-,10+/m0/s1	HMIIBNQIZSBHLN-VHSXEESVSA-N
CHEMBL558438	665681	CCCN(C[C@H](O)CO\N=C(/Cl)\c1oc2ccccc2n1)C(C)C	InChI=1S/C17H24ClN3O3/c1-4-9-21(12(2)3)10-13(22)11-23-20-16(18)17-19-14-7-5-6-8-15(14)24-17/h5-8,12-13,22H,4,9-11H2,1-3H3/b20-16-/t13-/m1/s1	XYMHKSJVWXJZNC-SFKFPXOQSA-N
CHEMBL558504	667501	CCCN(C[C@H](O)CO\N=C(/Cl)\c1oc2ccccc2n1)C(C)C	InChI=1S/C17H24ClN3O3/c1-4-9-21(12(2)3)10-13(22)11-23-20-16(18)17-19-14-7-5-6-8-15(14)24-17/h5-8,12-13,22H,4,9-11H2,1-3H3/b20-16-/t13-/m0/s1	XYMHKSJVWXJZNC-BPHPCYGNSA-N
CHEMBL1230004	792354	CC(C)NCC(O)COc1ccc(CC(=O)N)cc1	InChI=1S/C14H22N2O3/c1-10(2)16-8-12(17)9-19-13-5-3-11(4-6-13)7-14(15)18/h3-6,10,12,16-17H,7-9H2,1-2H3,(H2,15,18)/t12-/m1/s1	METKIMKYRPQLGS-GFCCVEGCSA-N
CHEMBL24	101279	CC(C)NCC(O)COc1ccc(CC(=O)N)cc1	InChI=1S/C14H22N2O3/c1-10(2)16-8-12(17)9-19-13-5-3-11(4-6-13)7-14(15)18/h3-6,10,12,16-17H,7-9H2,1-2H3,(H2,15,18)	METKIMKYRPQLGS-UHFFFAOYSA-N
CHEMBL1506146	1030030	CCCNC(=O)CN1\C(=C\C(=O)C(C)(C)C)\S\C(=C/c2oc(cc2)c3ccc(cc3)[N+](=O)[O-])\C1=O	InChI=1S/C25H27N3O6S/c1-5-12-26-22(30)15-27-23(14-21(29)25(2,3)4)35-20(24(27)31)13-18-10-11-19(34-18)16-6-8-17(9-7-16)28(32)33/h6-11,13-14H,5,12,15H2,1-4H3,(H,26,30)	BXUSIJOVPNGAQQ-UHFFFAOYSA-N
CHEMBL1730038	1210769	CCCNC(=O)CN1\C(=C\C(=O)C(C)(C)C)\S\C(=C/c2oc(cc2)c3ccc(cc3)[N+](=O)[O-])\C1=O	InChI=1S/C25H27N3O6S/c1-5-12-26-22(30)15-27-23(14-21(29)25(2,3)4)35-20(24(27)31)13-18-10-11-19(34-18)16-6-8-17(9-7-16)28(32)33/h6-11,13-14H,5,12,15H2,1-4H3,(H,26,30)/b20-13-,23-14-	BXUSIJOVPNGAQQ-OBUBVWICSA-N
CHEMBL1433220	957104	CCCNC(=O)CN1\C(=C\C(=O)C(C)(C)C)\S\C(=C/c2oc(cc2)c3cccc(c3)[N+](=O)[O-])\C1=O	InChI=1S/C25H27N3O6S/c1-5-11-26-22(30)15-27-23(14-21(29)25(2,3)4)35-20(24(27)31)13-18-9-10-19(34-18)16-7-6-8-17(12-16)28(32)33/h6-10,12-14H,5,11,15H2,1-4H3,(H,26,30)	OUOSMUMRWCABEA-UHFFFAOYSA-N
CHEMBL1714260	1194991	CCCNC(=O)CN1\C(=C\C(=O)C(C)(C)C)\S\C(=C/c2oc(cc2)c3cccc(c3)[N+](=O)[O-])\C1=O	InChI=1S/C25H27N3O6S/c1-5-11-26-22(30)15-27-23(14-21(29)25(2,3)4)35-20(24(27)31)13-18-9-10-19(34-18)16-7-6-8-17(12-16)28(32)33/h6-10,12-14H,5,11,15H2,1-4H3,(H,26,30)/b20-13-,23-14-	OUOSMUMRWCABEA-OBUBVWICSA-N
CHEMBL598442	696894	CC(C)N(C(=O)CN1C=CN(C(=O)[C@H](Cc2n[nH]c3ccccc23)C1=O)c4ccccc4)c5ccccc5	InChI=1S/C30H29N5O3/c1-21(2)35(23-13-7-4-8-14-23)28(36)20-33-17-18-34(22-11-5-3-6-12-22)30(38)25(29(33)37)19-27-24-15-9-10-16-26(24)31-32-27/h3-18,21,25H,19-20H2,1-2H3,(H,31,32)/t25-/m0/s1	BVRSDJIBEHHQHM-VWLOTQADSA-N
CHEMBL598643	696895	CC(C)N(C(=O)CN1C=CN(C(=O)[C@H](Cc2n[nH]c3ccccc23)C1=O)c4ccccc4)c5ccccc5	InChI=1S/C30H29N5O3/c1-21(2)35(23-13-7-4-8-14-23)28(36)20-33-17-18-34(22-11-5-3-6-12-22)30(38)25(29(33)37)19-27-24-15-9-10-16-26(24)31-32-27/h3-18,21,25H,19-20H2,1-2H3,(H,31,32)/t25-/m1/s1	BVRSDJIBEHHQHM-RUZDIDTESA-N
CHEMBL596602	696977	CC(C)N(C(=O)CN1C=CN(C(=O)[C@H](Cc2n[nH]c3cc(F)ccc23)C1=O)c4ccccc4)c5ccccc5	InChI=1S/C30H28FN5O3/c1-20(2)36(23-11-7-4-8-12-23)28(37)19-34-15-16-35(22-9-5-3-6-10-22)30(39)25(29(34)38)18-27-24-14-13-21(31)17-26(24)32-33-27/h3-17,20,25H,18-19H2,1-2H3,(H,32,33)/t25-/m0/s1	ACAPSPDLUQSDKO-VWLOTQADSA-N
CHEMBL596804	696978	CC(C)N(C(=O)CN1C=CN(C(=O)[C@H](Cc2n[nH]c3cc(F)ccc23)C1=O)c4ccccc4)c5ccccc5	InChI=1S/C30H28FN5O3/c1-20(2)36(23-11-7-4-8-12-23)28(37)19-34-15-16-35(22-9-5-3-6-10-22)30(39)25(29(34)38)18-27-24-14-13-21(31)17-26(24)32-33-27/h3-17,20,25H,18-19H2,1-2H3,(H,32,33)/t25-/m1/s1	ACAPSPDLUQSDKO-RUZDIDTESA-N
CHEMBL1612747	1136631	CCCNC(=O)OC[C@H]1O[C@H](CCO\N=C(/C)\CCN2CCc3nc(c4ccccc4)c(cc3C2)c5ccccc5)C=C[C@@H]1Oc6ccc(OC)cc6	InChI=1S/C43H50N4O6/c1-4-24-44-43(48)50-30-41-40(52-36-17-15-35(49-3)16-18-36)20-19-37(53-41)23-27-51-46-31(2)21-25-47-26-22-39-34(29-47)28-38(32-11-7-5-8-12-32)42(45-39)33-13-9-6-10-14-33/h5-20,28,37,40-41H,4,21-27,29-30H2,1-3H3,(H,44,48)/t37-,40-,41+/m0/s1	MRTIEDLPTXQBSF-ZMDCOAKFSA-N
CHEMBL448602	559040	CCCNC(=O)OC[C@H]1O[C@H](CCO\N=C(/C)\CCN2CCc3nc(c4ccccc4)c(cc3C2)c5ccccc5)C=C[C@@H]1Oc6ccc(OC)cc6	InChI=1S/C43H50N4O6/c1-4-24-44-43(48)50-30-41-40(52-36-17-15-35(49-3)16-18-36)20-19-37(53-41)23-27-51-46-31(2)21-25-47-26-22-39-34(29-47)28-38(32-11-7-5-8-12-32)42(45-39)33-13-9-6-10-14-33/h5-20,28,37,40-41H,4,21-27,29-30H2,1-3H3,(H,44,48)/b46-31+/t37-,40-,41+/m0/s1	MRTIEDLPTXQBSF-SDGNKGAVSA-N
CHEMBL1619966	1142917	CC(C)(N=NC(C)(C)C(=N)N)C(=N)N	InChI=1S/C8H18N6/c1-7(2,5(9)10)13-14-8(3,4)6(11)12/h1-4H3,(H3,9,10)(H3,11,12)/b14-13-	CCTFAOUOYLVUFG-YPKPFQOOSA-N
CHEMBL1623736	1146687	CC(C)(N=NC(C)(C)C(=N)N)C(=N)N	InChI=1S/C8H18N6/c1-7(2,5(9)10)13-14-8(3,4)6(11)12/h1-4H3,(H3,9,10)(H3,11,12)/b14-13+	CCTFAOUOYLVUFG-BUHFOSPRSA-N
CHEMBL1400325	924209	CCCOc1ccc(cc1)c2c(nnn2c3nonc3N)C(=O)N\N=C\c4ccc(OC)cc4	InChI=1S/C22H22N8O4/c1-3-12-33-17-10-6-15(7-11-17)19-18(25-29-30(19)21-20(23)27-34-28-21)22(31)26-24-13-14-4-8-16(32-2)9-5-14/h4-11,13H,3,12H2,1-2H3,(H2,23,27)(H,26,31)	MGUQKBPSRZJMHA-UHFFFAOYSA-N
CHEMBL585685	677248	CCCOc1ccc(cc1)c2c(nnn2c3nonc3N)C(=O)N\N=C\c4ccc(OC)cc4	InChI=1S/C22H22N8O4/c1-3-12-33-17-10-6-15(7-11-17)19-18(25-29-30(19)21-20(23)27-34-28-21)22(31)26-24-13-14-4-8-16(32-2)9-5-14/h4-11,13H,3,12H2,1-2H3,(H2,23,27)(H,26,31)/b24-13+	MGUQKBPSRZJMHA-ZMOGYAJESA-N
CHEMBL1477774	1001658	CCCOc1ccc(cc1)c2c(nnn2c3nonc3N)C(=O)N\N=C\c4cccs4	InChI=1S/C19H18N8O3S/c1-2-9-29-13-7-5-12(6-8-13)16-15(19(28)23-21-11-14-4-3-10-31-14)22-26-27(16)18-17(20)24-30-25-18/h3-8,10-11H,2,9H2,1H3,(H2,20,24)(H,23,28)	LWQISNUWCXVVCJ-UHFFFAOYSA-N
CHEMBL1871495	1312066	CCCOc1ccc(cc1)c2c(nnn2c3nonc3N)C(=O)N\N=C\c4cccs4	InChI=1S/C19H18N8O3S/c1-2-9-29-13-7-5-12(6-8-13)16-15(19(28)23-21-11-14-4-3-10-31-14)22-26-27(16)18-17(20)24-30-25-18/h3-8,10-11H,2,9H2,1H3,(H2,20,24)(H,23,28)/b21-11+	LWQISNUWCXVVCJ-SRZZPIQSSA-N
CHEMBL1814301	1269343	CCCOc1ccc(cc1CC=C)c2cc(CC=C)ccc2OCCC	InChI=1S/C24H30O2/c1-5-9-19-11-13-24(26-16-8-4)22(17-19)20-12-14-23(25-15-7-3)21(18-20)10-6-2/h5-6,11-14,17-18H,1-2,7-10,15-16H2,3-4H3	AWLYPTOYXITFRX-UHFFFAOYSA-N
CHEMBL1829024	1275716	CCCOc1ccc(cc1CC=C)c2cc(CC=C)ccc2OCCC	InChI=1S/C24H30O2/c1-5-9-19-11-13-24(26-16-8-4)22(17-19)20-12-14-23(25-15-7-3)21(18-20)10-6-2/h5-6,11-14,17-18H,1-2,7-10,15-16H2,3-4H3	AWLYPTOYXITFRX-UHFFFAOYSA-N
CHEMBL1814299	1269341	CCCOc1ccc(CC=C)cc1c2ccc(O)c(CC=C)c2	InChI=1S/C21H24O2/c1-4-7-16-9-12-21(23-13-6-3)19(14-16)17-10-11-20(22)18(15-17)8-5-2/h4-5,9-12,14-15,22H,1-2,6-8,13H2,3H3	CPNPKRREQMIDHL-UHFFFAOYSA-N
CHEMBL1829021	1275713	CCCOc1ccc(CC=C)cc1c2ccc(O)c(CC=C)c2	InChI=1S/C21H24O2/c1-4-7-16-9-12-21(23-13-6-3)19(14-16)17-10-11-20(22)18(15-17)8-5-2/h4-5,9-12,14-15,22H,1-2,6-8,13H2,3H3	CPNPKRREQMIDHL-UHFFFAOYSA-N
CHEMBL459212	549636	CCC(O)(CC)CCCS[C@@H](C)C1=CC[C@H]2\C(=C\C=C3C[C@@H](O)C(OCCO)[C@H](O)C3)\CCC[C@]12C	InChI=1S/C30H50O5S/c1-5-30(34,6-2)15-8-18-36-21(3)24-12-13-25-23(9-7-14-29(24,25)4)11-10-22-19-26(32)28(27(33)20-22)35-17-16-31/h10-12,21,25-28,31-34H,5-9,13-20H2,1-4H3/b22-10-,23-11+/t21-,25-,26+,27+,28-,29+/m0/s1	PFOFTLBRFZJYTM-AGTQCPIDSA-N
CHEMBL472509	549712	CCC(O)(CC)CCCS[C@@H](C)C1=CC[C@H]2\C(=C\C=C3C[C@@H](O)C(OCCO)[C@H](O)C3)\CCC[C@]12C	InChI=1S/C30H50O5S/c1-5-30(34,6-2)15-8-18-36-21(3)24-12-13-25-23(9-7-14-29(24,25)4)11-10-22-19-26(32)28(27(33)20-22)35-17-16-31/h10-12,21,25-28,31-34H,5-9,13-20H2,1-4H3/b22-10-,23-11+/t21-,25-,26+,27+,28+,29+/m0/s1	PFOFTLBRFZJYTM-JYTHBPQRSA-N
CHEMBL458146	549634	CCC(O)(CC)CCS[C@@H](C)C1=CC[C@H]2\C(=C\C=C3C[C@@H](O)C(OCCO)[C@H](O)C3)\CCC[C@]12C	InChI=1S/C29H48O5S/c1-5-29(33,6-2)14-17-35-20(3)23-11-12-24-22(8-7-13-28(23,24)4)10-9-21-18-25(31)27(26(32)19-21)34-16-15-30/h9-11,20,24-27,30-33H,5-8,12-19H2,1-4H3/b21-9-,22-10+/t20-,24-,25+,26+,27-,28+/m0/s1	WDSRDUDGVRCEIX-NZAMSVGNSA-N
CHEMBL515385	549635	CCC(O)(CC)CCS[C@@H](C)C1=CC[C@H]2\C(=C\C=C3C[C@@H](O)C(OCCO)[C@H](O)C3)\CCC[C@]12C	InChI=1S/C29H48O5S/c1-5-29(33,6-2)14-17-35-20(3)23-11-12-24-22(8-7-13-28(23,24)4)10-9-21-18-25(31)27(26(32)19-21)34-16-15-30/h9-11,20,24-27,30-33H,5-8,12-19H2,1-4H3/b21-9-,22-10+/t20-,24-,25+,26+,27+,28+/m0/s1	WDSRDUDGVRCEIX-HZHRWDRUSA-N
CHEMBL1576479	1100363	CC(C)OCCCN1\C(=N\C(=O)c2ccncc2)\C(=CC3=C1N=C4C=CC=CN4C3=O)C#N	InChI=1S/C24H22N6O3/c1-16(2)33-13-5-12-30-21(28-23(31)17-7-9-26-10-8-17)18(15-25)14-19-22(30)27-20-6-3-4-11-29(20)24(19)32/h3-4,6-11,14,16H,5,12-13H2,1-2H3	FDOKQVZAJATZRG-UHFFFAOYSA-N
CHEMBL1868202	1308773	CC(C)OCCCN1\C(=N\C(=O)c2ccncc2)\C(=CC3=C1N=C4C=CC=CN4C3=O)C#N	InChI=1S/C24H22N6O3/c1-16(2)33-13-5-12-30-21(28-23(31)17-7-9-26-10-8-17)18(15-25)14-19-22(30)27-20-6-3-4-11-29(20)24(19)32/h3-4,6-11,14,16H,5,12-13H2,1-2H3/b28-21+	FDOKQVZAJATZRG-SGWCAAJKSA-N
CHEMBL472510	549713	CCC(O)(CC)CS[C@@H](C)C1=CC[C@H]2\C(=C\C=C3C[C@@H](O)C(=CCO)[C@H](O)C3)\CCC[C@]12C	InChI=1S/C28H44O4S/c1-5-28(32,6-2)18-33-19(3)23-11-12-24-21(8-7-14-27(23,24)4)10-9-20-16-25(30)22(13-15-29)26(31)17-20/h9-11,13,19,24-26,29-32H,5-8,12,14-18H2,1-4H3/b20-9-,21-10+,22-13+/t19-,24-,25+,26+,27+/m0/s1	PIRFBNFXEQEXIT-XXUXJEHWSA-N
CHEMBL511300	549715	CCC(O)(CC)CS[C@@H](C)C1=CC[C@H]2\C(=C\C=C3C[C@@H](O)C(=CCO)[C@H](O)C3)\CCC[C@]12C	InChI=1S/C28H44O4S/c1-5-28(32,6-2)18-33-19(3)23-11-12-24-21(8-7-14-27(23,24)4)10-9-20-16-25(30)22(13-15-29)26(31)17-20/h9-11,13,19,24-26,29-32H,5-8,12,14-18H2,1-4H3/b20-9-,21-10+,22-13-/t19-,24-,25+,26+,27+/m0/s1	PIRFBNFXEQEXIT-NSHLMRFWSA-N
CHEMBL472152	549778	CCC(O)(CC)CS[C@H](C)C1=CC[C@H]2\C(=C\C=C3C[C@@H](O)C(=CCO)[C@H](O)C3)\CCC[C@]12C	InChI=1S/C28H44O4S/c1-5-28(32,6-2)18-33-19(3)23-11-12-24-21(8-7-14-27(23,24)4)10-9-20-16-25(30)22(13-15-29)26(31)17-20/h9-11,13,19,24-26,29-32H,5-8,12,14-18H2,1-4H3/b20-9-,21-10+,22-13-/t19-,24+,25-,26-,27-/m1/s1	PIRFBNFXEQEXIT-HWMLAENSSA-N
CHEMBL472511	549714	CCC(O)(CC)CS[C@H](C)C1=CC[C@H]2\C(=C\C=C3C[C@@H](O)C(=CCO)[C@H](O)C3)\CCC[C@]12C	InChI=1S/C28H44O4S/c1-5-28(32,6-2)18-33-19(3)23-11-12-24-21(8-7-14-27(23,24)4)10-9-20-16-25(30)22(13-15-29)26(31)17-20/h9-11,13,19,24-26,29-32H,5-8,12,14-18H2,1-4H3/b20-9-,21-10+,22-13+/t19-,24+,25-,26-,27-/m1/s1	PIRFBNFXEQEXIT-CBJZMLNOSA-N
CHEMBL472153	549779	CCC(O)(CC)CS[C@@H](C)C1=CC[C@H]2\C(=C\C=C3C[C@@H](O)C(C)(O)[C@H](O)C3)\CCC[C@]12C	InChI=1S/C27H44O4S/c1-6-27(31,7-2)17-32-18(3)21-12-13-22-20(9-8-14-25(21,22)4)11-10-19-15-23(28)26(5,30)24(29)16-19/h10-12,18,22-24,28-31H,6-9,13-17H2,1-5H3/b19-10-,20-11+/t18-,22-,23+,24+,25+,26-/m0/s1	QTIVANCGWUMBSQ-CCQKNCALSA-N
CHEMBL472322	549781	CCC(O)(CC)CS[C@@H](C)C1=CC[C@H]2\C(=C\C=C3C[C@@H](O)C(C)(O)[C@H](O)C3)\CCC[C@]12C	InChI=1S/C27H44O4S/c1-6-27(31,7-2)17-32-18(3)21-12-13-22-20(9-8-14-25(21,22)4)11-10-19-15-23(28)26(5,30)24(29)16-19/h10-12,18,22-24,28-31H,6-9,13-17H2,1-5H3/b19-10-,20-11+/t18-,22-,23+,24+,25+,26+/m0/s1	QTIVANCGWUMBSQ-LBWXRKTGSA-N
CHEMBL472321	549780	CCC(O)(CC)CS[C@H](C)C1=CC[C@H]2\C(=C\C=C3C[C@@H](O)C(C)(O)[C@H](O)C3)\CCC[C@]12C	InChI=1S/C27H44O4S/c1-6-27(31,7-2)17-32-18(3)21-12-13-22-20(9-8-14-25(21,22)4)11-10-19-15-23(28)26(5,30)24(29)16-19/h10-12,18,22-24,28-31H,6-9,13-17H2,1-5H3/b19-10-,20-11+/t18-,22+,23-,24-,25-,26+/m1/s1	QTIVANCGWUMBSQ-QBDGUPSOSA-N
CHEMBL513573	549850	CCC(O)(CC)CS[C@H](C)C1=CC[C@H]2\C(=C\C=C3C[C@@H](O)C(C)(O)[C@H](O)C3)\CCC[C@]12C	InChI=1S/C27H44O4S/c1-6-27(31,7-2)17-32-18(3)21-12-13-22-20(9-8-14-25(21,22)4)11-10-19-15-23(28)26(5,30)24(29)16-19/h10-12,18,22-24,28-31H,6-9,13-17H2,1-5H3/b19-10-,20-11+/t18-,22+,23-,24-,25-,26-/m1/s1	QTIVANCGWUMBSQ-BEIZIEJFSA-N
CHEMBL457052	549571	CCC(O)(CC)CS[C@@H](C)C1=CC[C@H]2\C(=C\C=C3C[C@@H](O)C(OCCO)[C@H](O)C3)\CCC[C@]12C	InChI=1S/C28H46O5S/c1-5-28(32,6-2)18-34-19(3)22-11-12-23-21(8-7-13-27(22,23)4)10-9-20-16-24(30)26(25(31)17-20)33-15-14-29/h9-11,19,23-26,29-32H,5-8,12-18H2,1-4H3/b20-9-,21-10+/t19-,23-,24+,25+,26+,27+/m0/s1	DUIYWCMQVXJTIP-YYDWSLPPSA-N
CHEMBL514600	549569	CCC(O)(CC)CS[C@@H](C)C1=CC[C@H]2\C(=C\C=C3C[C@@H](O)C(OCCO)[C@H](O)C3)\CCC[C@]12C	InChI=1S/C28H46O5S/c1-5-28(32,6-2)18-34-19(3)22-11-12-23-21(8-7-13-27(22,23)4)10-9-20-16-24(30)26(25(31)17-20)33-15-14-29/h9-11,19,23-26,29-32H,5-8,12-18H2,1-4H3/b20-9-,21-10+/t19-,23-,24+,25+,26-,27+/m0/s1	DUIYWCMQVXJTIP-LVGVFAJGSA-N
CHEMBL459034	549570	CCC(O)(CC)CS[C@H](C)C1=CC[C@H]2\C(=C\C=C3C[C@@H](O)C(OCCO)[C@H](O)C3)\CCC[C@]12C	InChI=1S/C28H46O5S/c1-5-28(32,6-2)18-34-19(3)22-11-12-23-21(8-7-13-27(22,23)4)10-9-20-16-24(30)26(25(31)17-20)33-15-14-29/h9-11,19,23-26,29-32H,5-8,12-18H2,1-4H3/b20-9-,21-10+/t19-,23+,24-,25-,26+,27-/m1/s1	DUIYWCMQVXJTIP-ZEIJEAITSA-N
CHEMBL514116	549633	CCC(O)(CC)CS[C@H](C)C1=CC[C@H]2\C(=C\C=C3C[C@@H](O)C(OCCO)[C@H](O)C3)\CCC[C@]12C	InChI=1S/C28H46O5S/c1-5-28(32,6-2)18-34-19(3)22-11-12-23-21(8-7-13-27(22,23)4)10-9-20-16-24(30)26(25(31)17-20)33-15-14-29/h9-11,19,23-26,29-32H,5-8,12-18H2,1-4H3/b20-9-,21-10+/t19-,23+,24-,25-,26-,27-/m1/s1	DUIYWCMQVXJTIP-XXAWZNHHSA-N
CHEMBL602235	696605	CC(C)OC[C@@H]1[C@H]2CNC[C@]12c3ccc(Cl)c(Cl)c3	InChI=1S/C15H19Cl2NO/c1-9(2)19-7-12-11-6-18-8-15(11,12)10-3-4-13(16)14(17)5-10/h3-5,9,11-12,18H,6-8H2,1-2H3/t11-,12-,15+/m0/s1	JNLXUEPMJIMNHM-SLEUVZQESA-N
CHEMBL605209	696664	CC(C)OC[C@@H]1[C@H]2CNC[C@]12c3ccc(Cl)c(Cl)c3	InChI=1S/C15H19Cl2NO/c1-9(2)19-7-12-11-6-18-8-15(11,12)10-3-4-13(16)14(17)5-10/h3-5,9,11-12,18H,6-8H2,1-2H3/t11-,12-,15+/m1/s1	JNLXUEPMJIMNHM-JMSVASOKSA-N
CHEMBL598825	696543	CCCOC[C@@H]1[C@H]2CNC[C@]12c3ccc(Cl)c(Cl)c3	InChI=1S/C15H19Cl2NO/c1-2-5-19-8-12-11-7-18-9-15(11,12)10-3-4-13(16)14(17)6-10/h3-4,6,11-12,18H,2,5,7-9H2,1H3/t11-,12-,15+/m1/s1	GXWUVPPXUBCALT-JMSVASOKSA-N
CHEMBL599845	696542	CCCOC[C@@H]1[C@H]2CNC[C@]12c3ccc(Cl)c(Cl)c3	InChI=1S/C15H19Cl2NO/c1-2-5-19-8-12-11-7-18-9-15(11,12)10-3-4-13(16)14(17)6-10/h3-4,6,11-12,18H,2,5,7-9H2,1H3/t11-,12-,15+/m0/s1	GXWUVPPXUBCALT-SLEUVZQESA-N
CHEMBL589069	697442	CCCOCCN1C(=O)C(=Nc2cnc(cc12)c3ccc(OC)nc3)N4CCN(CC4)[C@@H](C)[C@@H](C)O	InChI=1S/C26H36N6O4/c1-5-13-36-14-12-32-23-15-21(20-6-7-24(35-4)28-16-20)27-17-22(23)29-25(26(32)34)31-10-8-30(9-11-31)18(2)19(3)33/h6-7,15-19,33H,5,8-14H2,1-4H3/t18-,19+/m0/s1	ZZHCAPMRVHYZMC-RBUKOAKNSA-N
CHEMBL591942	697476	CCCOCCN1C(=O)C(=Nc2cnc(cc12)c3ccc(OC)nc3)N4CCN(CC4)[C@@H](C)[C@@H](C)O	InChI=1S/C26H36N6O4/c1-5-13-36-14-12-32-23-15-21(20-6-7-24(35-4)28-16-20)27-17-22(23)29-25(26(32)34)31-10-8-30(9-11-31)18(2)19(3)33/h6-7,15-19,33H,5,8-14H2,1-4H3/t18-,19-/m1/s1	ZZHCAPMRVHYZMC-RTBURBONSA-N
CHEMBL589797	697439	CCCOCCN1C(=O)C(=Nc2cnc(cc12)c3ccc(OC)nc3)N4CCN(C[C@@H](C)O)CC4	InChI=1S/C25H34N6O4/c1-4-12-35-13-11-31-22-14-20(19-5-6-23(34-3)27-15-19)26-16-21(22)28-24(25(31)33)30-9-7-29(8-10-30)17-18(2)32/h5-6,14-16,18,32H,4,7-13,17H2,1-3H3/t18-/m0/s1	JWZQBERYCMZHJF-SFHVURJKSA-N
CHEMBL590036	697440	CCCOCCN1C(=O)C(=Nc2cnc(cc12)c3ccc(OC)nc3)N4CCN(C[C@@H](C)O)CC4	InChI=1S/C25H34N6O4/c1-4-12-35-13-11-31-22-14-20(19-5-6-23(34-3)27-15-19)26-16-21(22)28-24(25(31)33)30-9-7-29(8-10-30)17-18(2)32/h5-6,14-16,18,32H,4,7-13,17H2,1-3H3/t18-/m1/s1	JWZQBERYCMZHJF-GOSISDBHSA-N
CHEMBL559236	665777	CC(C)(O)[C@@H]1C[C@]2(O)C[C@H](CC=C)C(=O)C=C2O1	InChI=1S/C14H20O4/c1-4-5-9-7-14(17)8-12(13(2,3)16)18-11(14)6-10(9)15/h4,6,9,12,16-17H,1,5,7-8H2,2-3H3/t9-,12-,14+/m1/s1	WTNZYSLGDGRFTH-IUPBHXKESA-N
CHEMBL562126	656929	CC(C)(O)[C@@H]1C[C@]2(O)C[C@H](CC=C)C(=O)C=C2O1	InChI=1S/C14H20O4/c1-4-5-9-7-14(17)8-12(13(2,3)16)18-11(14)6-10(9)15/h4,6,9,12,16-17H,1,5,7-8H2,2-3H3/t9-,12+,14-/m0/s1	WTNZYSLGDGRFTH-BHYNMZESSA-N
CHEMBL212676	452746	CCCOC(=O)N1CCN(CC1)[N+](=NOc2ccc(cc2[N+](=O)[O-])[N+](=O)[O-])[O-]	InChI=1S/C14H18N6O8/c1-2-9-27-14(21)16-5-7-17(8-6-16)20(26)15-28-13-4-3-11(18(22)23)10-12(13)19(24)25/h3-4,10H,2,5-9H2,1H3/b20-15+	DDMQMEHUBDWPBT-HMMYKYKNSA-N
CHEMBL515670	613170	CCCOC(=O)N1CCN(CC1)[N+](=NOc2ccc(cc2[N+](=O)[O-])[N+](=O)[O-])[O-]	InChI=1S/C14H18N6O8/c1-2-9-27-14(21)16-5-7-17(8-6-16)20(26)15-28-13-4-3-11(18(22)23)10-12(13)19(24)25/h3-4,10H,2,5-9H2,1H3/b20-15-	DDMQMEHUBDWPBT-HKWRFOASSA-N
CHEMBL12391	110072	CCC(=O)N([C@H]1CCN(CCc2ccccc2)C[C@@H]1C)c3ccccc3	InChI=1S/C23H30N2O/c1-3-23(26)25(21-12-8-5-9-13-21)22-15-17-24(18-19(22)2)16-14-20-10-6-4-7-11-20/h4-13,19,22H,3,14-18H2,1-2H3/t19-,22+/m1/s1	MLQRZXNZHAOCHQ-KNQAVFIVSA-N
CHEMBL290411	157336	CCC(=O)N([C@H]1CCN(CCc2ccccc2)C[C@@H]1C)c3ccccc3	InChI=1S/C23H30N2O/c1-3-23(26)25(21-12-8-5-9-13-21)22-15-17-24(18-19(22)2)16-14-20-10-6-4-7-11-20/h4-13,19,22H,3,14-18H2,1-2H3/t19-,22-/m0/s1	MLQRZXNZHAOCHQ-UGKGYDQZSA-N
CHEMBL121060	299551	CCC(=O)N([C@@H]1CCN(C[C@@H](O)c2ccccc2)C[C@@H]1C)c3ccccc3	InChI=1S/C23H30N2O2/c1-3-23(27)25(20-12-8-5-9-13-20)21-14-15-24(16-18(21)2)17-22(26)19-10-6-4-7-11-19/h4-13,18,21-22,26H,3,14-17H2,1-2H3/t18-,21+,22+/m0/s1	FRPRNNRJTCONEC-VLCRHTCISA-N
CHEMBL331883	299977	CCC(=O)N([C@@H]1CCN(C[C@@H](O)c2ccccc2)C[C@@H]1C)c3ccccc3	InChI=1S/C23H30N2O2/c1-3-23(27)25(20-12-8-5-9-13-20)21-14-15-24(16-18(21)2)17-22(26)19-10-6-4-7-11-19/h4-13,18,21-22,26H,3,14-17H2,1-2H3/t18-,21+,22+/m1/s1	FRPRNNRJTCONEC-COPCDDAFSA-N
CHEMBL435380	299978	CCC(=O)N([C@@H]1CCN(C[C@@H](O)c2ccccc2)C[C@@H]1C)c3ccccc3	InChI=1S/C23H30N2O2/c1-3-23(27)25(20-12-8-5-9-13-20)21-14-15-24(16-18(21)2)17-22(26)19-10-6-4-7-11-19/h4-13,18,21-22,26H,3,14-17H2,1-2H3/t18-,21+,22-/m0/s1	FRPRNNRJTCONEC-BWAGFHJFSA-N
CHEMBL609398	708922	CCC(=O)N([C@@H]1CCN(C[C@@H](O)c2ccccc2)C[C@@H]1C)c3ccccc3	InChI=1S/C23H30N2O2/c1-3-23(27)25(20-12-8-5-9-13-20)21-14-15-24(16-18(21)2)17-22(26)19-10-6-4-7-11-19/h4-13,18,21-22,26H,3,14-17H2,1-2H3/t18?,21-,22-/m1/s1	FRPRNNRJTCONEC-IPKCRJEZSA-N
CHEMBL580153	688593	CCC(=O)O[C@H]([C@@H]1C[C@@H]2CCN1C[C@H]2C=C)c3ccnc4ccccc34	InChI=1S/C22H26N2O2/c1-3-15-14-24-12-10-16(15)13-20(24)22(26-21(25)4-2)18-9-11-23-19-8-6-5-7-17(18)19/h3,5-9,11,15-16,20,22H,1,4,10,12-14H2,2H3/t15-,16-,20-,22+/m0/s1	HXIOQHAJPMQTTN-VPZAWKCMSA-N
CHEMBL602190	687482	CCC(=O)O[C@H]([C@@H]1C[C@@H]2CCN1C[C@H]2C=C)c3ccnc4ccccc34	InChI=1S/C22H26N2O2/c1-3-15-14-24-12-10-16(15)13-20(24)22(26-21(25)4-2)18-9-11-23-19-8-6-5-7-17(18)19/h3,5-9,11,15-16,20,22H,1,4,10,12-14H2,2H3/t15-,16-,20+,22-/m0/s1	HXIOQHAJPMQTTN-CVWFHCBDSA-N
CHEMBL454412	557230	CCCS(=O)(=O)N1CCC(CC1)([C@@H](C)NC(=O)c2ccccc2OC(F)(F)F)c3ccccn3	InChI=1S/C23H28F3N3O4S/c1-3-16-34(31,32)29-14-11-22(12-15-29,20-10-6-7-13-27-20)17(2)28-21(30)18-8-4-5-9-19(18)33-23(24,25)26/h4-10,13,17H,3,11-12,14-16H2,1-2H3,(H,28,30)/t17-/m0/s1	PZNSZHOMCVJOPD-KRWDZBQOSA-N
CHEMBL461387	557227	CCCS(=O)(=O)N1CCC(CC1)([C@@H](C)NC(=O)c2ccccc2OC(F)(F)F)c3ccccn3	InChI=1S/C23H28F3N3O4S/c1-3-16-34(31,32)29-14-11-22(12-15-29,20-10-6-7-13-27-20)17(2)28-21(30)18-8-4-5-9-19(18)33-23(24,25)26/h4-10,13,17H,3,11-12,14-16H2,1-2H3,(H,28,30)/t17-/m1/s1	PZNSZHOMCVJOPD-QGZVFWFLSA-N
CHEMBL460537	557300	CCCS(=O)(=O)N1CCC(CC1)([C@@H](C)NC(=O)c2ccc(Cl)cc2Cl)c3ccccn3	InChI=1S/C22H27Cl2N3O3S/c1-3-14-31(29,30)27-12-9-22(10-13-27,20-6-4-5-11-25-20)16(2)26-21(28)18-8-7-17(23)15-19(18)24/h4-8,11,15-16H,3,9-10,12-14H2,1-2H3,(H,26,28)/t16-/m0/s1	QGHIGFQXHIFPDD-INIZCTEOSA-N
CHEMBL461388	557228	CCCS(=O)(=O)N1CCC(CC1)([C@@H](C)NC(=O)c2ccc(Cl)cc2Cl)c3ccccn3	InChI=1S/C22H27Cl2N3O3S/c1-3-14-31(29,30)27-12-9-22(10-13-27,20-6-4-5-11-25-20)16(2)26-21(28)18-8-7-17(23)15-19(18)24/h4-8,11,15-16H,3,9-10,12-14H2,1-2H3,(H,26,28)/t16-/m1/s1	QGHIGFQXHIFPDD-MRXNPFEDSA-N
CHEMBL461389	557229	CCCS(=O)(=O)N1CCC(CC1)([C@@H](C)NC(=O)c2cc(F)cc(F)c2Cl)c3ccccn3	InChI=1S/C22H26ClF2N3O3S/c1-3-12-32(30,31)28-10-7-22(8-11-28,19-6-4-5-9-26-19)15(2)27-21(29)17-13-16(24)14-18(25)20(17)23/h4-6,9,13-15H,3,7-8,10-12H2,1-2H3,(H,27,29)/t15-/m1/s1	GVYNCFZOJJTICP-OAHLLOKOSA-N
CHEMBL517410	557301	CCCS(=O)(=O)N1CCC(CC1)([C@@H](C)NC(=O)c2cc(F)cc(F)c2Cl)c3ccccn3	InChI=1S/C22H26ClF2N3O3S/c1-3-12-32(30,31)28-10-7-22(8-11-28,19-6-4-5-9-26-19)15(2)27-21(29)17-13-16(24)14-18(25)20(17)23/h4-6,9,13-15H,3,7-8,10-12H2,1-2H3,(H,27,29)/t15-/m0/s1	GVYNCFZOJJTICP-HNNXBMFYSA-N
CHEMBL553949	663896	C[C@@H]1C[C@]23O[C@]2(\C=C(/C)\[C@H](O)[C@@H](OC(=O)c4ccccc4)[C@@H]5[C@H]([C@@H](OC(=O)C)[C@H](C)C3=O)C5(C)C)[C@@H]1OC(=O)c6ccccc6	InChI=1S/C36H40O9/c1-19-17-36-31(44-33(41)24-15-11-8-12-16-24)20(2)18-35(36,45-36)30(39)21(3)28(42-22(4)37)25-26(34(25,5)6)29(27(19)38)43-32(40)23-13-9-7-10-14-23/h7-17,20-21,25-29,31,38H,18H2,1-6H3/b19-17+/t20-,21-,25+,26-,27-,28-,29+,31+,35+,36+/m1/s1	CYKBATSQYYKRDV-CEJPBEFTSA-N
CHEMBL554574	658606	C[C@@H]1C[C@]23O[C@]2(\C=C(/C)\[C@H](O)[C@@H](OC(=O)c4ccccc4)[C@@H]5[C@H]([C@@H](OC(=O)C)[C@H](C)C3=O)C5(C)C)[C@@H]1OC(=O)c6ccccc6	InChI=1S/C36H40O9/c1-19-17-36-31(44-33(41)24-15-11-8-12-16-24)20(2)18-35(36,45-36)30(39)21(3)28(42-22(4)37)25-26(34(25,5)6)29(27(19)38)43-32(40)23-13-9-7-10-14-23/h7-17,20-21,25-29,31,38H,18H2,1-6H3/b19-17+/t20-,21+,25-,26+,27+,28+,29-,31-,35-,36-/m0/s1	CYKBATSQYYKRDV-RXNHQDEOSA-N
CHEMBL1376076	899960	C[C@H]1CCC\C=C\C2C[C@H](O)C[C@@]2(O)C\C=C\C(=O)O1	InChI=1S/C16H24O4/c1-12-6-3-2-4-7-13-10-14(17)11-16(13,19)9-5-8-15(18)20-12/h4-5,7-8,12-14,17,19H,2-3,6,9-11H2,1H3/b7-4+,8-5+/t12-,13?,14-,16?/m0/s1	YARPKTMEHCQHGA-ICYVJZMTSA-N
CHEMBL1559663	1083547	C[C@H]1CCC\C=C\C2C[C@H](O)C[C@@]2(O)C\C=C\C(=O)O1	InChI=1S/C16H24O4/c1-12-6-3-2-4-7-13-10-14(17)11-16(13,19)9-5-8-15(18)20-12/h4-5,7-8,12-14,17,19H,2-3,6,9-11H2,1H3/b7-4+,8-5+/t12-,13?,14-,16-/m0/s1	YARPKTMEHCQHGA-JPXKWFFHSA-N
CHEMBL506890	581143	C[C@H]1CCCCCCCC23O[C@@H]4[C@@H]5[C@@H]6O[C@]6(CO)[C@@H](O)[C@]7(O)[C@@H](OC(=O)c8ccccc8)[C@@H](C)[C@H]1[C@H]7[C@@]5(O2)[C@H](C)C[C@]4(O3)C(=C)C	InChI=1S/C37H50O9/c1-20(2)33-18-22(4)37-26-29(33)44-35(45-33,46-37)17-13-8-6-7-10-14-21(3)25-23(5)28(42-31(39)24-15-11-9-12-16-24)36(41,27(25)37)32(40)34(19-38)30(26)43-34/h9,11-12,15-16,21-23,25-30,32,38,40-41H,1,6-8,10,13-14,17-19H2,2-5H3/t21-,22+,23-,25-,26+,27+,28-,29+,30-,32+,33-,34-,35?,36+,37+/m0/s1	IAPHKDDUYAWCMB-OXLRHBJYSA-N
CHEMBL507954	543890	C[C@H]1CCCCCCCC23O[C@@H]4[C@@H]5[C@@H]6O[C@]6(CO)[C@@H](O)[C@]7(O)[C@@H](OC(=O)c8ccccc8)[C@@H](C)[C@H]1[C@H]7[C@@]5(O2)[C@H](C)C[C@]4(O3)C(=C)C	InChI=1S/C37H50O9/c1-20(2)33-18-22(4)37-26-29(33)44-35(45-33,46-37)17-13-8-6-7-10-14-21(3)25-23(5)28(42-31(39)24-15-11-9-12-16-24)36(41,27(25)37)32(40)34(19-38)30(26)43-34/h9,11-12,15-16,21-23,25-30,32,38,40-41H,1,6-8,10,13-14,17-19H2,2-5H3/t21-,22+,23-,25-,26+,27+,28-,29+,30-,32+,33+,34-,35?,36+,37+/m0/s1	IAPHKDDUYAWCMB-BLZWUUDBSA-N
CHEMBL538188	664051	C[C@H]1C\C=C\CC\C=C\[C@H](O)Cc2cc(O)cc(O)c2C(=O)O1	InChI=1S/C18H22O5/c1-12-7-5-3-2-4-6-8-14(19)9-13-10-15(20)11-16(21)17(13)18(22)23-12/h3,5-6,8,10-12,14,19-21H,2,4,7,9H2,1H3/b5-3+,8-6+/t12-,14+/m1/s1	DRIZFYXNZQASTN-XUOOWUFRSA-N
CHEMBL560864	655296	C[C@H]1C\C=C\CC\C=C\[C@H](O)Cc2cc(O)cc(O)c2C(=O)O1	InChI=1S/C18H22O5/c1-12-7-5-3-2-4-6-8-14(19)9-13-10-15(20)11-16(21)17(13)18(22)23-12/h3,5-6,8,10-12,14,19-21H,2,4,7,9H2,1H3/b5-3+,8-6+/t12-,14-/m1/s1	DRIZFYXNZQASTN-ACOYJBDVSA-N
CHEMBL1422227	946111	C[C@@H]1CCC[C@@H](O)\C=C/C(=O)O[C@]23[C@@H](\C=C\C1)[C@H](O)C(=C)[C@@H](C)[C@H]2[C@H](Cc4ccccc4)NC3=O	InChI=1S/C29H37NO5/c1-18-9-7-13-22(31)15-16-25(32)35-29-23(14-8-10-18)27(33)20(3)19(2)26(29)24(30-28(29)34)17-21-11-5-4-6-12-21/h4-6,8,11-12,14-16,18-19,22-24,26-27,31,33H,3,7,9-10,13,17H2,1-2H3,(H,30,34)/t18-,19-,22-,23+,24+,26+,27-,29-/m1/s1	GBOGMAARMMDZGR-BKRFDJOMSA-N
CHEMBL1554187	1078071	C[C@@H]1CCC[C@@H](O)\C=C/C(=O)O[C@]23[C@@H](\C=C\C1)[C@H](O)C(=C)[C@@H](C)[C@H]2[C@H](Cc4ccccc4)NC3=O	InChI=1S/C29H37NO5/c1-18-9-7-13-22(31)15-16-25(32)35-29-23(14-8-10-18)27(33)20(3)19(2)26(29)24(30-28(29)34)17-21-11-5-4-6-12-21/h4-6,8,11-12,14-16,18-19,22-24,26-27,31,33H,3,7,9-10,13,17H2,1-2H3,(H,30,34)/b14-8+,16-15-/t18-,19-,22-,23+,24+,26+,27-,29-/m1/s1	GBOGMAARMMDZGR-FFXRSMCQSA-N
CHEMBL1330445	854329	C[C@H]1CCCC(=O)CCC\C=C\c2cc(O)cc(O)c2C(=O)O1	InChI=1S/C18H22O5/c1-12-6-5-9-14(19)8-4-2-3-7-13-10-15(20)11-16(21)17(13)18(22)23-12/h3,7,10-12,20-21H,2,4-6,8-9H2,1H3/t12-/m0/s1	MBMQEIFVQACCCH-LBPRGKRZSA-N
CHEMBL454173	556146	C[C@H]1CCCC(=O)CCC\C=C\c2cc(O)cc(O)c2C(=O)O1	InChI=1S/C18H22O5/c1-12-6-5-9-14(19)8-4-2-3-7-13-10-15(20)11-16(21)17(13)18(22)23-12/h3,7,10-12,20-21H,2,4-6,8-9H2,1H3/b7-3+/t12-/m0/s1	MBMQEIFVQACCCH-QBODLPLBSA-N
CHEMBL608814	708680	C[C@@H]1CC=CC(=O)[C@H]1C(=O)C[C@H]2CCCN2CCCO	InChI=1S/C16H25NO3/c1-12-5-2-7-14(19)16(12)15(20)11-13-6-3-8-17(13)9-4-10-18/h2,7,12-13,16,18H,3-6,8-11H2,1H3/t12-,13+,16+/m0/s1	RQOOACKVJJWLLA-WOSRLPQWSA-N
CHEMBL608816	708682	C[C@@H]1CC=CC(=O)[C@H]1C(=O)C[C@H]2CCCN2CCCO	InChI=1S/C16H25NO3/c1-12-5-2-7-14(19)16(12)15(20)11-13-6-3-8-17(13)9-4-10-18/h2,7,12-13,16,18H,3-6,8-11H2,1H3/t12-,13-,16+/m0/s1	RQOOACKVJJWLLA-HEHGZKQESA-N
CHEMBL1405574	929458	C[C@@H]1CC[C@H]2[C@@H](C)[C@@H](OC(=O)CCC(=O)O)O[C@@H]3O[C@@]4(C)CC[C@@H]1[C@@]23OO4	InChI=1S/C19H28O8/c1-10-4-5-13-11(2)16(23-15(22)7-6-14(20)21)24-17-19(13)12(10)8-9-18(3,25-17)26-27-19/h10-13,16-17H,4-9H2,1-3H3,(H,20,21)/t10-,11-,12?,13+,16+,17-,18-,19-/m1/s1	FIHJKUPKCHIPAT-AOXUDDSLSA-N
CHEMBL353548	394186	C[C@@H]1CC[C@H]2[C@@H](C)[C@@H](OC(=O)CCC(=O)O)O[C@@H]3O[C@@]4(C)CC[C@@H]1[C@@]23OO4	InChI=1S/C19H28O8/c1-10-4-5-13-11(2)16(23-15(22)7-6-14(20)21)24-17-19(13)12(10)8-9-18(3,25-17)26-27-19/h10-13,16-17H,4-9H2,1-3H3,(H,20,21)/t10-,11-,12+,13+,16+,17-,18-,19-/m1/s1	FIHJKUPKCHIPAT-NKHDUEHSSA-N
CHEMBL455993	613178	C[C@@H]1CC[C@H](C=C1\C=C\C(=C/C=C/C(=C/C(=O)O)/C)\C)C(=C)C	InChI=1S/C21H28O2/c1-15(2)19-12-10-18(5)20(14-19)11-9-16(3)7-6-8-17(4)13-21(22)23/h6-9,11,13-14,18-19H,1,10,12H2,2-5H3,(H,22,23)/b8-6+,11-9+,16-7-,17-13+/t18-,19-/m1/s1	HOIBDUXPCTWLCB-WTPIHUMRSA-N
CHEMBL455994	613179	C[C@@H]1CC[C@H](C=C1\C=C\C(=C/C=C/C(=C/C(=O)O)/C)\C)C(=C)C	InChI=1S/C21H28O2/c1-15(2)19-12-10-18(5)20(14-19)11-9-16(3)7-6-8-17(4)13-21(22)23/h6-9,11,13-14,18-19H,1,10,12H2,2-5H3,(H,22,23)/b8-6+,11-9+,16-7-,17-13+/t18-,19-/m0/s1	HOIBDUXPCTWLCB-IPODGADFSA-N
CHEMBL1172554	750005	C[C@H]1CC[C@@H](CO)[C@@H](CO)C2=C[C@@](C)(CO)C[C@@H]12	InChI=1S/C15H26O3/c1-10-3-4-11(7-16)14(8-17)13-6-15(2,9-18)5-12(10)13/h6,10-12,14,16-18H,3-5,7-9H2,1-2H3/t10-,11+,12-,14-,15-/m0/s1	CXRTZNIGUJLOOU-XXUMUBMXSA-N
CHEMBL1172782	751066	C[C@H]1CC[C@@H](CO)[C@@H](CO)C2=C[C@@](C)(CO)C[C@@H]12	InChI=1S/C15H26O3/c1-10-3-4-11(7-16)14(8-17)13-6-15(2,9-18)5-12(10)13/h6,10-12,14,16-18H,3-5,7-9H2,1-2H3/t10-,11+,12-,14-,15+/m0/s1	CXRTZNIGUJLOOU-CUZKYEQNSA-N
CHEMBL1813057	1268086	C[C@@H]1CCCN1CCCOc2ccc(cc2)C3=NN(C)C(=O)C=C3	InChI=1S/C19H25N3O2/c1-15-5-3-12-22(15)13-4-14-24-17-8-6-16(7-9-17)18-10-11-19(23)21(2)20-18/h6-11,15H,3-5,12-14H2,1-2H3/t15-/m1/s1	LWTPHINMYBPWKW-OAHLLOKOSA-N
CHEMBL1823401	1273491	C[C@@H]1CCCN1CCCOc2ccc(cc2)C3=NN(C)C(=O)C=C3	InChI=1S/C19H25N3O2/c1-15-5-3-12-22(15)13-4-14-24-17-8-6-16(7-9-17)18-10-11-19(23)21(2)20-18/h6-11,15H,3-5,12-14H2,1-2H3/t15-/m1/s1	LWTPHINMYBPWKW-OAHLLOKOSA-N
CHEMBL1829336	1276031	C[C@@H]1CCCN1CCCOc2ccc(cc2)C3=NN(C)C(=O)C=C3	InChI=1S/C19H25N3O2/c1-15-5-3-12-22(15)13-4-14-24-17-8-6-16(7-9-17)18-10-11-19(23)21(2)20-18/h6-11,15H,3-5,12-14H2,1-2H3/t15-/m1/s1	LWTPHINMYBPWKW-OAHLLOKOSA-N
CHEMBL1835703	1279760	C[C@@H]1CCCN1CCCOc2ccc(cc2)C3=NN(C)C(=O)C=C3	InChI=1S/C19H25N3O2/c1-15-5-3-12-22(15)13-4-14-24-17-8-6-16(7-9-17)18-10-11-19(23)21(2)20-18/h6-11,15H,3-5,12-14H2,1-2H3/t15-/m1/s1	LWTPHINMYBPWKW-OAHLLOKOSA-N
CHEMBL1813052	1268081	C[C@@H]1CCCN1CCCOc2ccc(cc2)C3=NNC(=O)C=C3	InChI=1S/C18H23N3O2/c1-14-4-2-11-21(14)12-3-13-23-16-7-5-15(6-8-16)17-9-10-18(22)20-19-17/h5-10,14H,2-4,11-13H2,1H3,(H,20,22)/t14-/m1/s1	XUKROCVZGZNGSI-CQSZACIVSA-N
CHEMBL1829335	1276030	C[C@@H]1CCCN1CCCOc2ccc(cc2)C3=NNC(=O)C=C3	InChI=1S/C18H23N3O2/c1-14-4-2-11-21(14)12-3-13-23-16-7-5-15(6-8-16)17-9-10-18(22)20-19-17/h5-10,14H,2-4,11-13H2,1H3,(H,20,22)/t14-/m1/s1	XUKROCVZGZNGSI-CQSZACIVSA-N
CHEMBL1835702	1279759	C[C@@H]1CCCN1CCCOc2ccc(cc2)C3=NNC(=O)C=C3	InChI=1S/C18H23N3O2/c1-14-4-2-11-21(14)12-3-13-23-16-7-5-15(6-8-16)17-9-10-18(22)20-19-17/h5-10,14H,2-4,11-13H2,1H3,(H,20,22)/t14-/m1/s1	XUKROCVZGZNGSI-CQSZACIVSA-N
CHEMBL1813060	1268089	C[C@@H]1CCCN1CCCOc2ccc(cc2)C3=NN(C(=O)C=C3)c4ccccc4	InChI=1S/C24H27N3O2/c1-19-7-5-16-26(19)17-6-18-29-22-12-10-20(11-13-22)23-14-15-24(28)27(25-23)21-8-3-2-4-9-21/h2-4,8-15,19H,5-7,16-18H2,1H3/t19-/m1/s1	PVSCDTBWUUAXJQ-LJQANCHMSA-N
CHEMBL1829470	1276166	C[C@@H]1CCCN1CCCOc2ccc(cc2)C3=NN(C(=O)C=C3)c4ccccc4	InChI=1S/C24H27N3O2/c1-19-7-5-16-26(19)17-6-18-29-22-12-10-20(11-13-22)23-14-15-24(28)27(25-23)21-8-3-2-4-9-21/h2-4,8-15,19H,5-7,16-18H2,1H3/t19-/m1/s1	PVSCDTBWUUAXJQ-LJQANCHMSA-N
CHEMBL551599	660554	C[C@H]1C[C@H]2O[C@H]2C\C=C\C[C@H](O)Cc3c(Cl)c(O)cc(O)c3C(=O)O1	InChI=1S/C18H21ClO6/c1-9-6-15-14(25-15)5-3-2-4-10(20)7-11-16(18(23)24-9)12(21)8-13(22)17(11)19/h2-3,8-10,14-15,20-22H,4-7H2,1H3/b3-2+/t9-,10+,14-,15-/m1/s1	PNDBSKWNNXDDGR-QGZHJDQZSA-N
CHEMBL556906	667641	C[C@H]1C[C@H]2O[C@H]2C\C=C\C[C@H](O)Cc3c(Cl)c(O)cc(O)c3C(=O)O1	InChI=1S/C18H21ClO6/c1-9-6-15-14(25-15)5-3-2-4-10(20)7-11-16(18(23)24-9)12(21)8-13(22)17(11)19/h2-3,8-10,14-15,20-22H,4-7H2,1H3/b3-2+/t9-,10-,14-,15-/m1/s1	PNDBSKWNNXDDGR-PQXYDZKRSA-N
CHEMBL556700	667633	C[C@H]1C[C@H]2O[C@H]2CC\C=C\[C@H](O)Cc3c(Cl)c(O)cc(O)c3C(=O)O1	InChI=1S/C18H21ClO6/c1-9-6-15-14(25-15)5-3-2-4-10(20)7-11-16(18(23)24-9)12(21)8-13(22)17(11)19/h2,4,8-10,14-15,20-22H,3,5-7H2,1H3/b4-2+/t9-,10-,14-,15-/m1/s1	WYGJZHIDGQTINZ-VMVATMIASA-N
CHEMBL560925	656984	C[C@H]1C[C@H]2O[C@H]2CC\C=C\[C@H](O)Cc3c(Cl)c(O)cc(O)c3C(=O)O1	InChI=1S/C18H21ClO6/c1-9-6-15-14(25-15)5-3-2-4-10(20)7-11-16(18(23)24-9)12(21)8-13(22)17(11)19/h2,4,8-10,14-15,20-22H,3,5-7H2,1H3/b4-2+/t9-,10+,14-,15-/m1/s1	WYGJZHIDGQTINZ-UDDWLRCVSA-N
CHEMBL539945	660553	C[C@H]1C[C@H]2O[C@H]2CCCC[C@H](O)Cc3c(Cl)c(O)cc(O)c3C(=O)O1	InChI=1S/C18H23ClO6/c1-9-6-15-14(25-15)5-3-2-4-10(20)7-11-16(18(23)24-9)12(21)8-13(22)17(11)19/h8-10,14-15,20-22H,2-7H2,1H3/t9-,10+,14-,15-/m1/s1	RQDJFQUVMRTABT-ANGCBRKESA-N
CHEMBL561325	656994	C[C@H]1C[C@H]2O[C@H]2CCCC[C@H](O)Cc3c(Cl)c(O)cc(O)c3C(=O)O1	InChI=1S/C18H23ClO6/c1-9-6-15-14(25-15)5-3-2-4-10(20)7-11-16(18(23)24-9)12(21)8-13(22)17(11)19/h8-10,14-15,20-22H,2-7H2,1H3/t9-,10-,14-,15-/m1/s1	RQDJFQUVMRTABT-XEQNPHJVSA-N
CHEMBL556630	665791	C[C@H]1C[C@H](O)[C@@H](Cl)\C=C/C=C/C(=O)Cc2c(Cl)c(O)cc(O)c2C(=O)O1	InChI=1S/C18H18Cl2O6/c1-9-6-13(22)12(19)5-3-2-4-10(21)7-11-16(18(25)26-9)14(23)8-15(24)17(11)20/h2-5,8-9,12-13,22-24H,6-7H2,1H3/b4-2+,5-3-/t9-,12+,13-/m1/s1	MQEXBOUTQRMRFJ-DNUHDEBKSA-N
CHEMBL569599	662299	C[C@H]1C[C@H](O)[C@@H](Cl)\C=C/C=C/C(=O)Cc2c(Cl)c(O)cc(O)c2C(=O)O1	InChI=1S/C18H18Cl2O6/c1-9-6-13(22)12(19)5-3-2-4-10(21)7-11-16(18(25)26-9)14(23)8-15(24)17(11)20/h2-5,8-9,12-13,22-24H,6-7H2,1H3/b4-2+,5-3-/t9-,12-,13-/m1/s1	MQEXBOUTQRMRFJ-OCHKKBJYSA-N
CHEMBL551522	663994	C[C@H]1C[C@H](O)[C@@H](O)\C=C/C=C/C(=O)Cc2c(Cl)c(O)cc(O)c2C(=O)O1	InChI=1S/C18H19ClO7/c1-9-6-13(22)12(21)5-3-2-4-10(20)7-11-16(18(25)26-9)14(23)8-15(24)17(11)19/h2-5,8-9,12-13,21-24H,6-7H2,1H3/b4-2+,5-3-/t9-,12-,13-/m1/s1	CLGQXJMBZGYSJL-OCHKKBJYSA-N
CHEMBL559732	656947	C[C@H]1C[C@H](O)[C@@H](O)\C=C/C=C/C(=O)Cc2c(Cl)c(O)cc(O)c2C(=O)O1	InChI=1S/C18H19ClO7/c1-9-6-13(22)12(21)5-3-2-4-10(20)7-11-16(18(25)26-9)14(23)8-15(24)17(11)19/h2-5,8-9,12-13,21-24H,6-7H2,1H3/b4-2+,5-3-/t9-,12+,13-/m1/s1	CLGQXJMBZGYSJL-DNUHDEBKSA-N
CHEMBL539892	654602	C[C@H]1C[C@H](O)[C@@H](O)C[C@H]1O	InChI=1S/C7H14O3/c1-4-2-6(9)7(10)3-5(4)8/h4-10H,2-3H2,1H3/t4-,5-,6-,7+/m0/s1	DKCGTIMNFPMKNS-ZTYPAOSTSA-N
CHEMBL539893	654603	C[C@H]1C[C@H](O)[C@@H](O)C[C@H]1O	InChI=1S/C7H14O3/c1-4-2-6(9)7(10)3-5(4)8/h4-10H,2-3H2,1H3/t4-,5-,6+,7-/m0/s1	DKCGTIMNFPMKNS-YTLHQDLWSA-N
CHEMBL540693	659823	C[C@H]1C[C@H](O)[C@@H](O)C[C@H]1O	InChI=1S/C7H14O3/c1-4-2-6(9)7(10)3-5(4)8/h4-10H,2-3H2,1H3/t4-,5+,6-,7-/m0/s1	DKCGTIMNFPMKNS-VZFHVOOUSA-N
CHEMBL550966	665118	C[C@H]1C[C@H](O)[C@@H](O)C[C@H]1O	InChI=1S/C7H14O3/c1-4-2-6(9)7(10)3-5(4)8/h4-10H,2-3H2,1H3/t4-,5+,6-,7+/m0/s1	DKCGTIMNFPMKNS-BNHYGAARSA-N
CHEMBL293349	184169	C[C@@H]1[C@@H]2Cc3ccc(O)cc3[C@@]1(C)CCN2CC4CC4	InChI=1S/C18H25NO/c1-12-17-9-14-5-6-15(20)10-16(14)18(12,2)7-8-19(17)11-13-3-4-13/h5-6,10,12-13,17,20H,3-4,7-9,11H2,1-2H3/t12-,17+,18+/m1/s1	YQYVFVRQLZMJKJ-UUWFMWQGSA-N
CHEMBL606561	709398	C[C@@H]1[C@@H]2Cc3ccc(O)cc3[C@@]1(C)CCN2CC4CC4	InChI=1S/C18H25NO/c1-12-17-9-14-5-6-15(20)10-16(14)18(12,2)7-8-19(17)11-13-3-4-13/h5-6,10,12-13,17,20H,3-4,7-9,11H2,1-2H3/t12-,17-,18-/m1/s1	YQYVFVRQLZMJKJ-NXOUGTEYSA-N
CHEMBL606645	229483	C[C@@H]1[C@@H]2Cc3ccc(O)cc3[C@@]1(C)CCN2CC4CC(=C)C(=O)O4	InChI=1S/C20H25NO3/c1-12-8-16(24-19(12)23)11-21-7-6-20(3)13(2)18(21)9-14-4-5-15(22)10-17(14)20/h4-5,10,13,16,18,22H,1,6-9,11H2,2-3H3/t13-,16?,18+,20+/m0/s1	FXAWKCNYVHSHJZ-FWWKPKAQSA-N
CHEMBL80090	229721	C[C@@H]1[C@@H]2Cc3ccc(O)cc3[C@@]1(C)CCN2CC4CC(=C)C(=O)O4	InChI=1S/C20H25NO3/c1-12-8-16(24-19(12)23)11-21-7-6-20(3)13(2)18(21)9-14-4-5-15(22)10-17(14)20/h4-5,10,13,16,18,22H,1,6-9,11H2,2-3H3/t13-,16?,18+,20+/m1/s1	FXAWKCNYVHSHJZ-HOZKNWBLSA-N
CHEMBL310872	229698	C[C@@H]1[C@@H]2Cc3ccc(O)cc3[C@@]1(C)CCN2C[C@@H]4CCCO4	InChI=1S/C19H27NO2/c1-13-18-10-14-5-6-15(21)11-17(14)19(13,2)7-8-20(18)12-16-4-3-9-22-16/h5-6,11,13,16,18,21H,3-4,7-10,12H2,1-2H3/t13-,16+,18+,19+/m0/s1	NLKLXMMOJZHSCB-UONJOCPKSA-N
CHEMBL79470	229700	C[C@@H]1[C@@H]2Cc3ccc(O)cc3[C@@]1(C)CCN2C[C@@H]4CCCO4	InChI=1S/C19H27NO2/c1-13-18-10-14-5-6-15(21)11-17(14)19(13,2)7-8-20(18)12-16-4-3-9-22-16/h5-6,11,13,16,18,21H,3-4,7-10,12H2,1-2H3/t13-,16-,18+,19+/m0/s1	NLKLXMMOJZHSCB-PTKHLAPESA-N
CHEMBL81021	229647	C[C@@H]1[C@@H]2Cc3ccc(O)cc3[C@@]1(C)CCN2C[C@@H]4CCCO4	InChI=1S/C19H27NO2/c1-13-18-10-14-5-6-15(21)11-17(14)19(13,2)7-8-20(18)12-16-4-3-9-22-16/h5-6,11,13,16,18,21H,3-4,7-10,12H2,1-2H3/t13-,16+,18+,19-/m1/s1	NLKLXMMOJZHSCB-SKSLQVBQSA-N
CHEMBL483064	600096	C[C@@H]1[C@H](C)N2C(=S)Nc3cccc(CN1C=C(C)C)c23	InChI=1S/C16H21N3S/c1-10(2)8-18-9-13-6-5-7-14-15(13)19(16(20)17-14)12(4)11(18)3/h5-8,11-12H,9H2,1-4H3,(H,17,20)/t11-,12-/m0/s1	SKLPNFSHFWPICS-RYUDHWBXSA-N
CHEMBL519538	600094	C[C@@H]1[C@H](C)N2C(=S)Nc3cccc(CN1C=C(C)C)c23	InChI=1S/C16H21N3S/c1-10(2)8-18-9-13-6-5-7-14-15(13)19(16(20)17-14)12(4)11(18)3/h5-8,11-12H,9H2,1-4H3,(H,17,20)/t11-,12+/m1/s1	SKLPNFSHFWPICS-NEPJUHHUSA-N
CHEMBL607115	709739	C[C@H]1[C@H](N(Cc2ccccc12)C(=O)C(N)Cc3ccc(O)cc3)C(=O)NC(Cc4ccccc4)C(=O)NC(Cc5ccccc5)C(=O)O	InChI=1S/C38H40N4O6/c1-24-30-15-9-8-14-28(30)23-42(37(46)31(39)20-27-16-18-29(43)19-17-27)34(24)36(45)40-32(21-25-10-4-2-5-11-25)35(44)41-33(38(47)48)22-26-12-6-3-7-13-26/h2-19,24,31-34,43H,20-23,39H2,1H3,(H,40,45)(H,41,44)(H,47,48)/t24-,31?,32?,33?,34-/m1/s1	FHYMFNMJTKMYQF-RMOXHPMXSA-N
CHEMBL607116	709740	C[C@H]1[C@H](N(Cc2ccccc12)C(=O)C(N)Cc3ccc(O)cc3)C(=O)NC(Cc4ccccc4)C(=O)NC(Cc5ccccc5)C(=O)O	InChI=1S/C38H40N4O6/c1-24-30-15-9-8-14-28(30)23-42(37(46)31(39)20-27-16-18-29(43)19-17-27)34(24)36(45)40-32(21-25-10-4-2-5-11-25)35(44)41-33(38(47)48)22-26-12-6-3-7-13-26/h2-19,24,31-34,43H,20-23,39H2,1H3,(H,40,45)(H,41,44)(H,47,48)/t24-,31?,32?,33?,34+/m0/s1	FHYMFNMJTKMYQF-SEZNPTQOSA-N
CHEMBL1553249	1077133	C[C@H]1[C@H](NC(=O)\C(=N\OC(C)(C)C(=O)O)\c2csc(N)n2)C(=O)N1S(=O)(=O)O	InChI=1S/C13H17N5O8S2/c1-5-7(10(20)18(5)28(23,24)25)16-9(19)8(6-4-27-12(14)15-6)17-26-13(2,3)11(21)22/h4-5,7H,1-3H3,(H2,14,15)(H,16,19)(H,21,22)(H,23,24,25)/t5-,7-/m0/s1	WZPBZJONDBGPKJ-FSPLSTOPSA-N
CHEMBL410081	530457	C[C@H]1[C@H](NC(=O)\C(=N\OC(C)(C)C(=O)O)\c2csc(N)n2)C(=O)N1S(=O)(=O)O	InChI=1S/C13H17N5O8S2/c1-5-7(10(20)18(5)28(23,24)25)16-9(19)8(6-4-27-12(14)15-6)17-26-13(2,3)11(21)22/h4-5,7H,1-3H3,(H2,14,15)(H,16,19)(H,21,22)(H,23,24,25)/b17-8+/t5-,7-/m0/s1	WZPBZJONDBGPKJ-IYZXUIDESA-N
CHEMBL549908	664035	C[C@@H]1[C@@H](Oc2ccccc2S1(=O)=O)c3ccc(OCCCN4CCCC4)cc3	InChI=1S/C22H27NO4S/c1-17-22(27-20-7-2-3-8-21(20)28(17,24)25)18-9-11-19(12-10-18)26-16-6-15-23-13-4-5-14-23/h2-3,7-12,17,22H,4-6,13-16H2,1H3/t17-,22-/m0/s1	ITYMMRKSCDTSQX-JTSKRJEESA-N
CHEMBL558248	665834	C[C@@H]1[C@@H](Oc2ccccc2S1(=O)=O)c3ccc(OCCCN4CCCC4)cc3	InChI=1S/C22H27NO4S/c1-17-22(27-20-7-2-3-8-21(20)28(17,24)25)18-9-11-19(12-10-18)26-16-6-15-23-13-4-5-14-23/h2-3,7-12,17,22H,4-6,13-16H2,1H3/t17-,22+/m1/s1	ITYMMRKSCDTSQX-VGSWGCGISA-N
CHEMBL540944	659858	C[C@@H]1[C@@H](O)[C@H]2C=C[C@H]3C[C@@H](\C=C\C=C\C=C\C(=O)O)[C@]4(C(=O)O[C@H](CSC[C@@H](NC(=O)C)C(=O)N[C@@H]5[C@@H](O)[C@@H](O)[C@@H](CO)O[C@@H]5O[C@H]6[C@@H](O)[C@H](O)[C@H](O)[C@H](O)[C@@H]6O)C4=O)C(=O)[C@]3(C)[C@H]2C[C@H]1OC(=O)C	InChI=1S/C46H62N2O21S/c1-18-26(66-20(3)51)14-24-23(31(18)54)12-11-21-13-22(9-7-5-6-8-10-29(52)53)46(43(64)45(21,24)4)40(62)28(68-44(46)65)17-70-16-25(47-19(2)50)41(63)48-30-33(56)32(55)27(15-49)67-42(30)69-39-37(60)35(58)34(57)36(59)38(39)61/h5-12,18,21-28,30-39,42,49,54-61H,13-17H2,1-4H3,(H,47,50)(H,48,63)(H,52,53)/b6-5+,9-7+,10-8+/t18-,21-,22+,23+,24-,25+,26+,27-,28+,30+,31+,32+,33+,34-,35-,36+…	UVXKPNMTXXZBGO-PUSHNAFXSA-N
CHEMBL553225	659857	C[C@@H]1[C@@H](O)[C@H]2C=C[C@H]3C[C@@H](\C=C\C=C\C=C\C(=O)O)[C@]4(C(=O)O[C@H](CSC[C@@H](NC(=O)C)C(=O)N[C@@H]5[C@@H](O)[C@@H](O)[C@@H](CO)O[C@@H]5O[C@H]6[C@@H](O)[C@H](O)[C@H](O)[C@H](O)[C@@H]6O)C4=O)C(=O)[C@]3(C)[C@H]2C[C@H]1OC(=O)C	InChI=1S/C46H62N2O21S/c1-18-26(66-20(3)51)14-24-23(31(18)54)12-11-21-13-22(9-7-5-6-8-10-29(52)53)46(43(64)45(21,24)4)40(62)28(68-44(46)65)17-70-16-25(47-19(2)50)41(63)48-30-33(56)32(55)27(15-49)67-42(30)69-39-37(60)35(58)34(57)36(59)38(39)61/h5-12,18,21-28,30-39,42,49,54-61H,13-17H2,1-4H3,(H,47,50)(H,48,63)(H,52,53)/b6-5+,9-7+,10-8+/t18-,21-,22+,23+,24-,25+,26+,27-,28-,30+,31+,32+,33+,34-,35-,36+…	UVXKPNMTXXZBGO-ZTZPCQLISA-N
CHEMBL1173113	750875	C[C@@H]1[C@H](O)[C@@H](O)[C@@H](CNC(=O)[C@@H](N)Cc2ccccc2)NN1C(=O)OCc3ccccc3	InChI=1S/C23H30N4O5/c1-15-20(28)21(29)19(13-25-22(30)18(24)12-16-8-4-2-5-9-16)26-27(15)23(31)32-14-17-10-6-3-7-11-17/h2-11,15,18-21,26,28-29H,12-14,24H2,1H3,(H,25,30)/t15-,18-,19-,20+,21-/m0/s1	HCQUKTNNULZQJI-KJRRRBQDSA-N
CHEMBL1173658	750262	C[C@@H]1[C@H](O)[C@@H](O)[C@@H](CNC(=O)[C@@H](N)Cc2ccccc2)NN1C(=O)OCc3ccccc3	InChI=1S/C23H30N4O5/c1-15-20(28)21(29)19(13-25-22(30)18(24)12-16-8-4-2-5-9-16)26-27(15)23(31)32-14-17-10-6-3-7-11-17/h2-11,15,18-21,26,28-29H,12-14,24H2,1H3,(H,25,30)/t15-,18+,19+,20-,21+/m1/s1	HCQUKTNNULZQJI-JUHPOPGZSA-N
CHEMBL1173483	750819	C[C@@H]1[C@H](O)[C@@H](O)[C@@H](CN)NN1C(=O)OCc2ccccc2	InChI=1S/C14H21N3O4/c1-9-12(18)13(19)11(7-15)16-17(9)14(20)21-8-10-5-3-2-4-6-10/h2-6,9,11-13,16,18-19H,7-8,15H2,1H3/t9-,11-,12+,13-/m0/s1	ULLYOCBGMAFNDK-SYEHKZFSSA-N
CHEMBL1173591	750260	C[C@@H]1[C@H](O)[C@@H](O)[C@@H](CN)NN1C(=O)OCc2ccccc2	InChI=1S/C14H21N3O4/c1-9-12(18)13(19)11(7-15)16-17(9)14(20)21-8-10-5-3-2-4-6-10/h2-6,9,11-13,16,18-19H,7-8,15H2,1H3/t9-,11+,12-,13+/m1/s1	ULLYOCBGMAFNDK-MGAJPHDKSA-N
CHEMBL1170022	750168	C[C@@H]1[C@H](O)[C@@H](O)[C@@H](CO)NN1C(=O)OCc2ccccc2	InChI=1S/C14H20N2O5/c1-9-12(18)13(19)11(7-17)15-16(9)14(20)21-8-10-5-3-2-4-6-10/h2-6,9,11-13,15,17-19H,7-8H2,1H3/t9-,11+,12-,13+/m1/s1	CSJSZTXJOGCBBT-MGAJPHDKSA-N
CHEMBL1172197	750818	C[C@@H]1[C@H](O)[C@@H](O)[C@@H](CO)NN1C(=O)OCc2ccccc2	InChI=1S/C14H20N2O5/c1-9-12(18)13(19)11(7-17)15-16(9)14(20)21-8-10-5-3-2-4-6-10/h2-6,9,11-13,15,17-19H,7-8H2,1H3/t9-,11-,12+,13-/m0/s1	CSJSZTXJOGCBBT-SYEHKZFSSA-N
CHEMBL482460	600222	C[C@@H]1CN2C(=O)Nc3cc(Cl)cc([C@@H](C)N1C=C(C)C)c23	InChI=1S/C16H20ClN3O/c1-9(2)7-19-10(3)8-20-15-13(11(19)4)5-12(17)6-14(15)18-16(20)21/h5-7,10-11H,8H2,1-4H3,(H,18,21)/t10-,11-/m0/s1	VXDOAPDFDCFAKA-QWRGUYRKSA-N
CHEMBL483480	600159	C[C@@H]1CN2C(=O)Nc3cc(Cl)cc([C@@H](C)N1C=C(C)C)c23	InChI=1S/C16H20ClN3O/c1-9(2)7-19-10(3)8-20-15-13(11(19)4)5-12(17)6-14(15)18-16(20)21/h5-7,10-11H,8H2,1-4H3,(H,18,21)/t10-,11-/m1/s1	VXDOAPDFDCFAKA-GHMZBOCLSA-N
CHEMBL510158	600158	C[C@@H]1CN2C(=S)Nc3cccc([C@@H](C)N1C=C(C)C)c23	InChI=1S/C16H21N3S/c1-10(2)8-18-11(3)9-19-15-13(12(18)4)6-5-7-14(15)17-16(19)20/h5-8,11-12H,9H2,1-4H3,(H,17,20)/t11-,12+/m0/s1	MWEQHXSWZIUDPO-NWDGAFQWSA-N
CHEMBL519162	600157	C[C@@H]1CN2C(=S)Nc3cccc([C@@H](C)N1C=C(C)C)c23	InChI=1S/C16H21N3S/c1-10(2)8-18-11(3)9-19-15-13(12(18)4)6-5-7-14(15)17-16(19)20/h5-8,11-12H,9H2,1-4H3,(H,17,20)/t11-,12-/m0/s1	MWEQHXSWZIUDPO-RYUDHWBXSA-N
CHEMBL493131	577516	C[C@@H]1CN(Cc2cccc(c2)c3cccc(CNC(=O)c4ccc5OCOc5c4)c3)CCN1	InChI=1S/C27H29N3O3/c1-19-16-30(11-10-28-19)17-21-5-3-7-23(13-21)22-6-2-4-20(12-22)15-29-27(31)24-8-9-25-26(14-24)33-18-32-25/h2-9,12-14,19,28H,10-11,15-18H2,1H3,(H,29,31)/t19-/m1/s1	WSSGFZYQWZJJNG-LJQANCHMSA-N
CHEMBL493329	577515	C[C@@H]1CN(Cc2cccc(c2)c3cccc(CNC(=O)c4ccc5OCOc5c4)c3)CCN1	InChI=1S/C27H29N3O3/c1-19-16-30(11-10-28-19)17-21-5-3-7-23(13-21)22-6-2-4-20(12-22)15-29-27(31)24-8-9-25-26(14-24)33-18-32-25/h2-9,12-14,19,28H,10-11,15-18H2,1H3,(H,29,31)/t19-/m0/s1	WSSGFZYQWZJJNG-IBGZPJMESA-N
CHEMBL406821	530577	C[C@H]1CNCCCN1S(=O)(=O)c2cccc3cncc(C)c23	InChI=1S/C16H21N3O2S/c1-12-9-18-11-14-5-3-6-15(16(12)14)22(20,21)19-8-4-7-17-10-13(19)2/h3,5-6,9,11,13,17H,4,7-8,10H2,1-2H3/t13-/m0/s1	AWDORCFLUJZUQS-ZDUSSCGKSA-N
CHEMBL611460	708585	C[C@H]1CNCCCN1S(=O)(=O)c2cccc3cncc(C)c23	InChI=1S/C16H21N3O2S/c1-12-9-18-11-14-5-3-6-15(16(12)14)22(20,21)19-8-4-7-17-10-13(19)2/h3,5-6,9,11,13,17H,4,7-8,10H2,1-2H3/t13-/m1/s1	AWDORCFLUJZUQS-CYBMUJFWSA-N
CHEMBL551107	663562	C[C@H]1CN(CCN1C[C@H]2COc3ccc4nc(C)ccc4c3O2)c5ccc6ccccc6n5	InChI=1S/C27H28N4O2/c1-18-7-9-22-24(28-18)10-11-25-27(22)33-21(17-32-25)16-30-13-14-31(15-19(30)2)26-12-8-20-5-3-4-6-23(20)29-26/h3-12,19,21H,13-17H2,1-2H3/t19-,21+/m1/s1	SZQOJBUUZPJIPU-CTNGQTDRSA-N
CHEMBL565234	663559	C[C@H]1CN(CCN1C[C@H]2COc3ccc4nc(C)ccc4c3O2)c5ccc6ccccc6n5	InChI=1S/C27H28N4O2/c1-18-7-9-22-24(28-18)10-11-25-27(22)33-21(17-32-25)16-30-13-14-31(15-19(30)2)26-12-8-20-5-3-4-6-23(20)29-26/h3-12,19,21H,13-17H2,1-2H3/t19-,21-/m0/s1	SZQOJBUUZPJIPU-FPOVZHCZSA-N
CHEMBL554157	654339	C[C@H]1CN[C@H]2[C@H](C1)O[C@]3(CC[C@@H]4[C@H]5CC[C@H]6C[C@@H](CC[C@@]6(C)[C@@H]5CC4=C(C)C3)n7ccnn7)[C@H]2C	InChI=1S/C30H46N4O/c1-18-13-27-28(31-17-18)20(3)30(35-27)10-8-23-24-6-5-21-14-22(34-12-11-32-33-34)7-9-29(21,4)26(24)15-25(23)19(2)16-30/h11-12,18,20-24,26-28,31H,5-10,13-17H2,1-4H3/t18-,20+,21+,22+,23-,24-,26-,27+,28-,29-,30-/m0/s1	PROVMSWLLXUDDG-MBGSPPOMSA-N
CHEMBL562938	661407	C[C@H]1CN[C@H]2[C@H](C1)O[C@]3(CC[C@@H]4[C@H]5CC[C@H]6C[C@@H](CC[C@@]6(C)[C@@H]5CC4=C(C)C3)n7ccnn7)[C@H]2C	InChI=1S/C30H46N4O/c1-18-13-27-28(31-17-18)20(3)30(35-27)10-8-23-24-6-5-21-14-22(34-12-11-32-33-34)7-9-29(21,4)26(24)15-25(23)19(2)16-30/h11-12,18,20-24,26-28,31H,5-10,13-17H2,1-4H3/t18-,20+,21+,22-,23-,24-,26-,27+,28-,29-,30-/m0/s1	PROVMSWLLXUDDG-GAVBYBECSA-N
CHEMBL559272	666705	C[C@H]1CN[C@H]2[C@H](C1)O[C@@]3(CC[C@@H]4[C@H]5CC[C@H]6C[C@@H](CC[C@@]6(C)[C@@H]5CC4=C(C)C3)NC(=O)C)[C@H]2C	InChI=1S/C30H48N2O2/c1-17-12-27-28(31-16-17)19(3)30(34-27)11-9-23-24-7-6-21-13-22(32-20(4)33)8-10-29(21,5)26(24)14-25(23)18(2)15-30/h17,19,21-24,26-28,31H,6-16H2,1-5H3,(H,32,33)/t17-,19+,21+,22+,23-,24-,26-,27+,28-,29-,30-/m0/s1	LDQURTUYILCCDN-ZUTZEPCNSA-N
CHEMBL563955	659590	C[C@H]1CN[C@H]2[C@H](C1)O[C@@]3(CC[C@@H]4[C@H]5CC[C@H]6C[C@@H](CC[C@@]6(C)[C@@H]5CC4=C(C)C3)NC(=O)C)[C@H]2C	InChI=1S/C30H48N2O2/c1-17-12-27-28(31-16-17)19(3)30(34-27)11-9-23-24-7-6-21-13-22(32-20(4)33)8-10-29(21,5)26(24)14-25(23)18(2)15-30/h17,19,21-24,26-28,31H,6-16H2,1-5H3,(H,32,33)/t17-,19+,21+,22-,23-,24-,26-,27+,28-,29-,30-/m0/s1	LDQURTUYILCCDN-FJBHCLDISA-N
CHEMBL559625	659581	C[C@H]1CN[C@H]2[C@H](C1)O[C@]3(CC[C@@H]4[C@H]5CC[C@@H]6C[C@H](N)CC[C@]6(C)[C@@H]5CC4=C(C)C3)[C@H]2C	InChI=1S/C28H46N2O/c1-16-11-25-26(30-15-16)18(3)28(31-25)10-8-21-22-6-5-19-12-20(29)7-9-27(19,4)24(22)13-23(21)17(2)14-28/h16,18-22,24-26,30H,5-15,29H2,1-4H3/t16-,18+,19+,20-,21-,22-,24-,25+,26-,27-,28-/m0/s1	RYQZLUBXFWVFHG-AFXXMDOGSA-N
CHEMBL564443	666695	C[C@H]1CN[C@H]2[C@H](C1)O[C@]3(CC[C@@H]4[C@H]5CC[C@@H]6C[C@H](N)CC[C@]6(C)[C@@H]5CC4=C(C)C3)[C@H]2C	InChI=1S/C28H46N2O/c1-16-11-25-26(30-15-16)18(3)28(31-25)10-8-21-22-6-5-19-12-20(29)7-9-27(19,4)24(22)13-23(21)17(2)14-28/h16,18-22,24-26,30H,5-15,29H2,1-4H3/t16-,18+,19+,20+,21-,22-,24-,25+,26-,27-,28-/m0/s1	RYQZLUBXFWVFHG-GGMUODEGSA-N
CHEMBL551553	664866	C[C@H]1CN[C@H]2[C@H](C1)O[C@]3(CC[C@H]4[C@H]5CC[C@@H]6CC(=O)CC[C@]6(C)[C@@H]5CC4=C(C)C3)[C@H]2C	InChI=1S/C28H43NO2/c1-16-11-25-26(29-15-16)18(3)28(31-25)10-8-21-22-6-5-19-12-20(30)7-9-27(19,4)24(22)13-23(21)17(2)14-28/h16,18-19,21-22,24-26,29H,5-15H2,1-4H3/t16-,18+,19-,21-,22-,24-,25+,26-,27-,28-/m0/s1	DBIRHIDQCYQDSK-VZFPRVOMSA-N
CHEMBL563930	666673	C[C@H]1CN[C@H]2[C@H](C1)O[C@]3(CC[C@H]4[C@H]5CC[C@@H]6CC(=O)CC[C@]6(C)[C@@H]5CC4=C(C)C3)[C@H]2C	InChI=1S/C28H43NO2/c1-16-11-25-26(29-15-16)18(3)28(31-25)10-8-21-22-6-5-19-12-20(30)7-9-27(19,4)24(22)13-23(21)17(2)14-28/h16,18-19,21-22,24-26,29H,5-15H2,1-4H3/t16-,18+,19+,21-,22-,24-,25+,26-,27-,28-/m0/s1	DBIRHIDQCYQDSK-FPVLXLKQSA-N
CHEMBL1172928	751199	C[C@H]1NC(C)(C)CO[C@@]1(O)c2cccc(Cl)c2	InChI=1S/C13H18ClNO2/c1-9-13(16,17-8-12(2,3)15-9)10-5-4-6-11(14)7-10/h4-7,9,15-16H,8H2,1-3H3/t9-,13+/m0/s1	RCOBKSKAZMVBHT-TVQRCGJNSA-N
CHEMBL1172929	751200	C[C@H]1NC(C)(C)CO[C@@]1(O)c2cccc(Cl)c2	InChI=1S/C13H18ClNO2/c1-9-13(16,17-8-12(2,3)15-9)10-5-4-6-11(14)7-10/h4-7,9,15-16H,8H2,1-3H3/t9-,13+/m1/s1	RCOBKSKAZMVBHT-RNCFNFMXSA-N
CHEMBL1615555	1138506	C[C@@H]1N[C@H](CCCCCCCCCCc2cc(CCCCCCCCCC[C@@H]3CC[C@H](O)[C@@H](C)N3)c4CCC[n+]4c2)CC[C@H]1O	InChI=1S/C40H72N3O2/c1-32-39(44)27-25-36(41-32)22-17-13-9-5-3-7-11-15-20-34-30-35(38-24-19-29-43(38)31-34)21-16-12-8-4-6-10-14-18-23-37-26-28-40(45)33(2)42-37/h30-33,36-37,39-42,44-45H,3-29H2,1-2H3/q+1/t32-,33+,36+,37+,39+,40-/m0/s1	ZSATVXRUAGIIJL-MVAQBCQISA-N
CHEMBL541962	658158	C[C@@H]1N[C@H](CCCCCCCCCCc2cc(CCCCCCCCCC[C@@H]3CC[C@H](O)[C@@H](C)N3)c4CCC[n+]4c2)CC[C@H]1O	InChI=1S/C40H72N3O2/c1-32-39(44)27-25-36(41-32)22-17-13-9-5-3-7-11-15-20-34-30-35(38-24-19-29-43(38)31-34)21-16-12-8-4-6-10-14-18-23-37-26-28-40(45)33(2)42-37/h30-33,36-37,39-42,44-45H,3-29H2,1-2H3/q+1/t32-,33+,36+,37-,39-,40-/m1/s1	ZSATVXRUAGIIJL-NMHXFYNSSA-N
CHEMBL539960	663452	C[C@@H]1N[C@H](CCCCCCCCCCC2=C[C@H](CCCCCCCCCC[C@@H]3CC[C@H](O)[C@@H](C)N3)[C@H]4CCCN4C2)CC[C@H]1O	InChI=1S/C40H75N3O2/c1-32-39(44)27-25-36(41-32)22-17-13-9-5-3-7-11-15-20-34-30-35(38-24-19-29-43(38)31-34)21-16-12-8-4-6-10-14-18-23-37-26-28-40(45)33(2)42-37/h30,32-33,35-42,44-45H,3-29,31H2,1-2H3/t32-,33-,35-,36-,37-,38+,39-,40-/m1/s1	JOTBJXJGDRSICD-LAFHZFMTSA-N
CHEMBL540975	661778	C[C@@H]1N[C@H](CCCCCCCCCCC2=C[C@H](CCCCCCCCCC[C@@H]3CC[C@H](O)[C@@H](C)N3)[C@H]4CCCN4C2)CC[C@H]1O	InChI=1S/C40H75N3O2/c1-32-39(44)27-25-36(41-32)22-17-13-9-5-3-7-11-15-20-34-30-35(38-24-19-29-43(38)31-34)21-16-12-8-4-6-10-14-18-23-37-26-28-40(45)33(2)42-37/h30,32-33,35-42,44-45H,3-29,31H2,1-2H3/t32-,33-,35-,36+,37+,38+,39-,40-/m1/s1	JOTBJXJGDRSICD-LLZHOJKQSA-N
CHEMBL555704	663453	C[C@@H]1N[C@H](CCCCCCCCCCC2=C[C@H](CCCCCCCCCC[C@@H]3CC[C@H](O)[C@@H](C)N3)[C@H]4CCCN4C2)CC[C@H]1O	InChI=1S/C40H75N3O2/c1-32-39(44)27-25-36(41-32)22-17-13-9-5-3-7-11-15-20-34-30-35(38-24-19-29-43(38)31-34)21-16-12-8-4-6-10-14-18-23-37-26-28-40(45)33(2)42-37/h30,32-33,35-42,44-45H,3-29,31H2,1-2H3/t32-,33+,35-,36+,37-,38+,39-,40-/m1/s1	JOTBJXJGDRSICD-HNFPMKNHSA-N
CHEMBL611204	708578	C[C@H]1O[C@H](C[S+]1[O-])[C@@H]2CCCN2C	InChI=1S/C9H17NO2S/c1-7-12-9(6-13(7)11)8-4-3-5-10(8)2/h7-9H,3-6H2,1-2H3/t7-,8-,9+,13?/m1/s1	FXAMBWMILDAFOW-CZINGWOISA-N
CHEMBL611205	708579	C[C@H]1O[C@H](C[S+]1[O-])[C@@H]2CCCN2C	InChI=1S/C9H17NO2S/c1-7-12-9(6-13(7)11)8-4-3-5-10(8)2/h7-9H,3-6H2,1-2H3/t7-,8?,9+,13?/m0/s1	FXAMBWMILDAFOW-RSAQKFLCSA-N
CHEMBL611208	708582	C[C@H]1O[C@H](C[S+]1[O-])[C@@H]2CCCN2C	InChI=1S/C9H17NO2S/c1-7-12-9(6-13(7)11)8-4-3-5-10(8)2/h7-9H,3-6H2,1-2H3/t7-,8+,9+,13?/m0/s1	FXAMBWMILDAFOW-ZNZYSOMVSA-N
CHEMBL611210	708584	C[C@H]1O[C@H](C[S+]1[O-])[C@@H]2CCCN2C	InChI=1S/C9H17NO2S/c1-7-12-9(6-13(7)11)8-4-3-5-10(8)2/h7-9H,3-6H2,1-2H3/t7-,8+,9+,13?/m1/s1	FXAMBWMILDAFOW-OTBBMYEOSA-N
CHEMBL1199245	773195	C[C@@H]1O[C@@H](C[S+]1[O-])[C@@H]2CCC[N+]2(C)C	InChI=1S/C10H20NO2S/c1-8-13-10(7-14(8)12)9-5-4-6-11(9,2)3/h8-10H,4-7H2,1-3H3/q+1/t8-,9?,10+,14?/m1/s1	DAXFFIHSDRDSKA-LISWRGBSSA-N
CHEMBL541424	653978	C[C@@H]1O[C@@H](C[S+]1[O-])[C@@H]2CCC[N+]2(C)C	InChI=1S/C10H20NO2S/c1-8-13-10(7-14(8)12)9-5-4-6-11(9,2)3/h8-10H,4-7H2,1-3H3/q+1/t8-,9+,10+,14?/m1/s1	DAXFFIHSDRDSKA-KIWYXKPISA-N
CHEMBL1198594	772544	C[C@H]1O[C@H](C[S+]1[O-])[C@@H]2CCC[N+]2(C)C	InChI=1S/C10H20NO2S/c1-8-13-10(7-14(8)12)9-5-4-6-11(9,2)3/h8-10H,4-7H2,1-3H3/q+1/t8-,9?,10+,14?/m0/s1	DAXFFIHSDRDSKA-YIRRWDMUSA-N
CHEMBL553241	653977	C[C@H]1O[C@H](C[S+]1[O-])[C@@H]2CCC[N+]2(C)C	InChI=1S/C10H20NO2S/c1-8-13-10(7-14(8)12)9-5-4-6-11(9,2)3/h8-10H,4-7H2,1-3H3/q+1/t8-,9-,10+,14?/m0/s1	DAXFFIHSDRDSKA-UDAJDXAQSA-N
CHEMBL1169852	750139	C[C@H]1O[C@H](O[C@@H]2CC[C@]3([C@H]4C[C@H](O)[C@@]5(C)[C@@H](CC[C@]5(O)[C@@H]4CC[C@]3(O)C2)C6=CC(=O)OC6)C(=O)O)[C@@H](O)[C@H](O)[C@@H]1O	InChI=1S/C29H42O12/c1-13-21(32)22(33)23(34)24(40-13)41-15-3-7-28(25(35)36)18-10-19(30)26(2)16(14-9-20(31)39-12-14)5-8-29(26,38)17(18)4-6-27(28,37)11-15/h9,13,15-19,21-24,30,32-34,37-38H,3-8,10-12H2,1-2H3,(H,35,36)/t13-,15-,16+,17+,18-,19+,21-,22+,23+,24+,26-,27-,28+,29-/m0/s1	PQWNIWYZNGKIOH-MYORHWLFSA-N
CHEMBL1169853	750140	C[C@H]1O[C@H](O[C@@H]2CC[C@]3([C@H]4C[C@H](O)[C@@]5(C)[C@@H](CC[C@]5(O)[C@@H]4CC[C@]3(O)C2)C6=CC(=O)OC6)C(=O)O)[C@@H](O)[C@H](O)[C@@H]1O	InChI=1S/C29H42O12/c1-13-21(32)22(33)23(34)24(40-13)41-15-3-7-28(25(35)36)18-10-19(30)26(2)16(14-9-20(31)39-12-14)5-8-29(26,38)17(18)4-6-27(28,37)11-15/h9,13,15-19,21-24,30,32-34,37-38H,3-8,10-12H2,1-2H3,(H,35,36)/t13-,15+,16-,17-,18+,19-,21+,22-,23-,24-,26+,27+,28-,29+/m1/s1	PQWNIWYZNGKIOH-RTUNVJFFSA-N
CHEMBL1169625	749413	C[C@@H]1O[C@@H](O[C@@H]2CC[C@@]3(C=O)[C@H]4CC[C@@]5(C)[C@@H](CC[C@]5(O)[C@@H]4CC[C@@]3(O)C2)C6=COC(=O)C=C6)[C@@H](O)[C@H](O)[C@@H]1O	InChI=1S/C30H42O10/c1-16-23(33)24(34)25(35)26(39-16)40-18-5-10-28(15-31)20-6-9-27(2)19(17-3-4-22(32)38-14-17)8-12-30(27,37)21(20)7-11-29(28,36)13-18/h3-4,14-16,18-21,23-26,33-37H,5-13H2,1-2H3/t16-,18+,19-,20+,21-,23-,24+,25-,26-,27-,28+,29+,30+/m1/s1	HNNFRQFXBWSJBX-JGDROOSWSA-N
CHEMBL1169626	749414	C[C@@H]1O[C@@H](O[C@@H]2CC[C@@]3(C=O)[C@H]4CC[C@@]5(C)[C@@H](CC[C@]5(O)[C@@H]4CC[C@@]3(O)C2)C6=COC(=O)C=C6)[C@@H](O)[C@H](O)[C@@H]1O	InChI=1S/C30H42O10/c1-16-23(33)24(34)25(35)26(39-16)40-18-5-10-28(15-31)20-6-9-27(2)19(17-3-4-22(32)38-14-17)8-12-30(27,37)21(20)7-11-29(28,36)13-18/h3-4,14-16,18-21,23-26,33-37H,5-13H2,1-2H3/t16-,18-,19+,20-,21+,23+,24+,25-,26-,27+,28-,29-,30-/m0/s1	HNNFRQFXBWSJBX-LJTARLIBSA-N
CHEMBL1169847	750134	C[C@@H]1O[C@H](O[C@H]2CC[C@@]3(CO)[C@@H](CC[C@@H]4[C@H]3CC[C@@]5(C)[C@@H](CC[C@]45O)C6=CC(=O)OC6)C2)[C@H](O)[C@@H](O)[C@@H]1O[C@@H]7O[C@@H](CO)[C@@H](O)[C@@H](O)[C@@H]7O	InChI=1S/C35H54O14/c1-16-30(49-32-28(42)26(40)25(39)23(13-36)48-32)27(41)29(43)31(46-16)47-19-5-9-34(15-37)18(12-19)3-4-22-21(34)6-8-33(2)20(7-10-35(22,33)44)17-11-24(38)45-14-17/h11,16,18-23,25-32,36-37,39-44H,3-10,12-15H2,1-2H3/t16-,18+,19-,20+,21-,22+,23+,25+,26-,27-,28+,29+,30-,31-,32-,33+,34+,35-/m0/s1	OFSZOCPGPLMCBG-RCJHNZBJSA-N
CHEMBL1169849	750136	C[C@@H]1O[C@H](O[C@H]2CC[C@@]3(CO)[C@@H](CC[C@@H]4[C@H]3CC[C@@]5(C)[C@@H](CC[C@]45O)C6=CC(=O)OC6)C2)[C@H](O)[C@@H](O)[C@@H]1O[C@@H]7O[C@@H](CO)[C@@H](O)[C@@H](O)[C@@H]7O	InChI=1S/C35H54O14/c1-16-30(49-32-28(42)26(40)25(39)23(13-36)48-32)27(41)29(43)31(46-16)47-19-5-9-34(15-37)18(12-19)3-4-22-21(34)6-8-33(2)20(7-10-35(22,33)44)17-11-24(38)45-14-17/h11,16,18-23,25-32,36-37,39-44H,3-10,12-15H2,1-2H3/t16-,18+,19+,20+,21-,22+,23+,25+,26-,27-,28+,29+,30-,31-,32-,33+,34+,35-/m0/s1	OFSZOCPGPLMCBG-MFYCUANCSA-N
CHEMBL553483	655030	C[C@H]1O[C@H](O[C@H]2[C@H](O)[C@H](O)[C@H](CO)O[C@H]2O[C@@H]3CC[C@@]4(C)[C@@H](CCC5=C4C[C@@H](OC5)C6=CCOC6=O)C3(C)C)[C@H](O)[C@H](O)[C@@H]1O	InChI=1S/C32H48O13/c1-14-22(34)24(36)26(38)29(42-14)45-27-25(37)23(35)19(12-33)43-30(27)44-21-7-9-32(4)17-11-18(16-8-10-40-28(16)39)41-13-15(17)5-6-20(32)31(21,2)3/h8,14,18-27,29-30,33-38H,5-7,9-13H2,1-4H3/t14-,18+,19+,20-,21-,22-,23+,24+,25-,26+,27+,29-,30-,32+/m0/s1	AEVODBWMGQYTNO-DZCMOYGGSA-N
CHEMBL558540	655029	C[C@H]1O[C@H](O[C@H]2[C@H](O)[C@H](O)[C@H](CO)O[C@H]2O[C@@H]3CC[C@@]4(C)[C@@H](CCC5=C4C[C@@H](OC5)C6=CCOC6=O)C3(C)C)[C@H](O)[C@H](O)[C@@H]1O	InChI=1S/C32H48O13/c1-14-22(34)24(36)26(38)29(42-14)45-27-25(37)23(35)19(12-33)43-30(27)44-21-7-9-32(4)17-11-18(16-8-10-40-28(16)39)41-13-15(17)5-6-20(32)31(21,2)3/h8,14,18-27,29-30,33-38H,5-7,9-13H2,1-4H3/t14-,18-,19+,20-,21-,22-,23+,24+,25-,26+,27+,29-,30-,32+/m0/s1	AEVODBWMGQYTNO-UOXHRDLNSA-N
CHEMBL550393	660525	C[C@H]1Sc2ccccc2O[C@H]1c3ccc(OCCCN4CCCC4)cc3	InChI=1S/C22H27NO2S/c1-17-22(25-20-7-2-3-8-21(20)26-17)18-9-11-19(12-10-18)24-16-6-15-23-13-4-5-14-23/h2-3,7-12,17,22H,4-6,13-16H2,1H3/t17-,22+/m1/s1	HZNTWQAMIOKCMC-VGSWGCGISA-N
CHEMBL557853	665824	C[C@H]1Sc2ccccc2O[C@H]1c3ccc(OCCCN4CCCC4)cc3	InChI=1S/C22H27NO2S/c1-17-22(25-20-7-2-3-8-21(20)26-17)18-9-11-19(12-10-18)24-16-6-15-23-13-4-5-14-23/h2-3,7-12,17,22H,4-6,13-16H2,1H3/t17-,22-/m0/s1	HZNTWQAMIOKCMC-JTSKRJEESA-N
CHEMBL550215	661384	C[C@@H](C1CC1)N2C=C(Cl)N=C(Nc3c(Cl)cc(cc3Cl)C(F)(F)F)C2=O	InChI=1S/C16H13Cl3F3N3O/c1-7(8-2-3-8)25-6-12(19)23-14(15(25)26)24-13-10(17)4-9(5-11(13)18)16(20,21)22/h4-8H,2-3H2,1H3,(H,23,24)/t7-/m1/s1	SQKXWTQRMQRCRW-SSDOTTSWSA-N
CHEMBL551029	661400	C[C@@H](C1CC1)N2C=C(Cl)N=C(Nc3c(Cl)cc(cc3Cl)C(F)(F)F)C2=O	InChI=1S/C16H13Cl3F3N3O/c1-7(8-2-3-8)25-6-12(19)23-14(15(25)26)24-13-10(17)4-9(5-11(13)18)16(20,21)22/h4-8H,2-3H2,1H3,(H,23,24)/t7-/m0/s1	SQKXWTQRMQRCRW-ZETCQYMHSA-N
CHEMBL564303	657797	C[C@H](C1CC1)N2C=C(Cl)N=C(Nc3c(Cl)cc(cc3Cl)C#N)C2=O	InChI=1S/C16H13Cl3N4O/c1-8(10-2-3-10)23-7-13(19)21-15(16(23)24)22-14-11(17)4-9(6-20)5-12(14)18/h4-5,7-8,10H,2-3H2,1H3,(H,21,22)/t8-/m1/s1	PMRNKYWNCWTMBT-MRVPVSSYSA-N
CHEMBL565144	657851	C[C@H](C1CC1)N2C=C(Cl)N=C(Nc3c(Cl)cc(cc3Cl)C#N)C2=O	InChI=1S/C16H13Cl3N4O/c1-8(10-2-3-10)23-7-13(19)21-15(16(23)24)22-14-11(17)4-9(6-20)5-12(14)18/h4-5,7-8,10H,2-3H2,1H3,(H,21,22)/t8-/m0/s1	PMRNKYWNCWTMBT-QMMMGPOBSA-N
CHEMBL562218	659569	C[C@@H](C1CC1)N2C=C(Cl)N=C(Nc3c(Cl)cc(OC(F)F)cc3Cl)C2=O	InChI=1S/C16H14Cl3F2N3O2/c1-7(8-2-3-8)24-6-12(19)22-14(15(24)25)23-13-10(17)4-9(5-11(13)18)26-16(20)21/h4-8,16H,2-3H2,1H3,(H,22,23)/t7-/m1/s1	NFRNVFLIULAQST-SSDOTTSWSA-N
CHEMBL562219	659570	C[C@@H](C1CC1)N2C=C(Cl)N=C(Nc3c(Cl)cc(OC(F)F)cc3Cl)C2=O	InChI=1S/C16H14Cl3F2N3O2/c1-7(8-2-3-8)24-6-12(19)22-14(15(24)25)23-13-10(17)4-9(5-11(13)18)26-16(20)21/h4-8,16H,2-3H2,1H3,(H,22,23)/t7-/m0/s1	NFRNVFLIULAQST-ZETCQYMHSA-N
CHEMBL554526	662621	C[C@@H](Cc1ccccc1)N2C(=O)c3c(ccnc3C(F)(F)F)N=C2c4ccccc4O	InChI=1S/C23H18F3N3O2/c1-14(13-15-7-3-2-4-8-15)29-21(16-9-5-6-10-18(16)30)28-17-11-12-27-20(23(24,25)26)19(17)22(29)31/h2-12,14,30H,13H2,1H3/t14-/m0/s1	KLURSWGCQQKDCT-AWEZNQCLSA-N
CHEMBL565122	659002	C[C@@H](Cc1ccccc1)N2C(=O)c3c(ccnc3C(F)(F)F)N=C2c4ccccc4O	InChI=1S/C23H18F3N3O2/c1-14(13-15-7-3-2-4-8-15)29-21(16-9-5-6-10-18(16)30)28-17-11-12-27-20(23(24,25)26)19(17)22(29)31/h2-12,14,30H,13H2,1H3/t14-/m1/s1	KLURSWGCQQKDCT-CQSZACIVSA-N
CHEMBL550027	661635	C[C@H](CCC=C(C)C)[C@@H]1C[C@@H]2CC(=C[C@H](\C=C(/C)\C3CCC(CC3)C(=O)O)[C@@]2(C=C1)C(=O)O)C	InChI=1S/C30H44O4/c1-19(2)7-6-8-21(4)25-13-14-30(29(33)34)26(15-20(3)16-27(30)18-25)17-22(5)23-9-11-24(12-10-23)28(31)32/h7,13-15,17,21,23-27H,6,8-12,16,18H2,1-5H3,(H,31,32)(H,33,34)/b22-17+/t21-,23?,24?,25+,26+,27-,30+/m1/s1	OTBMTWUPWVANPM-RYPYQSNRSA-N
CHEMBL556082	663322	C[C@H](CCC=C(C)C)[C@@H]1C[C@@H]2CC(=C[C@H](\C=C(/C)\C3CCC(CC3)C(=O)O)[C@@]2(C=C1)C(=O)O)C	InChI=1S/C30H44O4/c1-19(2)7-6-8-21(4)25-13-14-30(29(33)34)26(15-20(3)16-27(30)18-25)17-22(5)23-9-11-24(12-10-23)28(31)32/h7,13-15,17,21,23-27H,6,8-12,16,18H2,1-5H3,(H,31,32)(H,33,34)/b22-17+/t21-,23?,24?,25+,26-,27-,30+/m1/s1	OTBMTWUPWVANPM-PHEJYOGTSA-N
CHEMBL179117	401454	C[C@@H](CCCC(C)(C)O)C1CCC2\C(=C/C=C3C[C@@H](O)C4(CO4)[C@H](O)C3)\CCC[C@]12C	InChI=1S/C27H44O4/c1-18(7-5-13-25(2,3)30)21-11-12-22-20(8-6-14-26(21,22)4)10-9-19-15-23(28)27(17-31-27)24(29)16-19/h9-10,18,21-24,28-30H,5-8,11-17H2,1-4H3/b19-9-,20-10-/t18-,21?,22?,23+,24+,26+,27-/m0/s1	NLUJULKLXDSMDP-QDEZWNEKSA-N
CHEMBL181793	401476	C[C@@H](CCCC(C)(C)O)C1CCC2\C(=C/C=C3C[C@@H](O)C4(CO4)[C@H](O)C3)\CCC[C@]12C	InChI=1S/C27H44O4/c1-18(7-5-13-25(2,3)30)21-11-12-22-20(8-6-14-26(21,22)4)10-9-19-15-23(28)27(17-31-27)24(29)16-19/h9-10,18,21-24,28-30H,5-8,11-17H2,1-4H3/b19-9-,20-10-/t18-,21?,22?,23+,24+,26+,27+/m0/s1	NLUJULKLXDSMDP-VATHBFBDSA-N
CHEMBL181120	401421	C[C@H](CCCC(C)(C)O)C1CCC2\C(=C/C=C3C[C@@H](O)C4(CO4)[C@H](O)C3)\CCC[C@]12C	InChI=1S/C27H44O4/c1-18(7-5-13-25(2,3)30)21-11-12-22-20(8-6-14-26(21,22)4)10-9-19-15-23(28)27(17-31-27)24(29)16-19/h9-10,18,21-24,28-30H,5-8,11-17H2,1-4H3/b19-9-,20-10-/t18-,21?,22?,23-,24-,26-,27+/m1/s1	NLUJULKLXDSMDP-CCSYBFKTSA-N
CHEMBL433755	401438	C[C@H](CCCC(C)(C)O)C1CCC2\C(=C/C=C3C[C@@H](O)C4(CO4)[C@H](O)C3)\CCC[C@]12C	InChI=1S/C27H44O4/c1-18(7-5-13-25(2,3)30)21-11-12-22-20(8-6-14-26(21,22)4)10-9-19-15-23(28)27(17-31-27)24(29)16-19/h9-10,18,21-24,28-30H,5-8,11-17H2,1-4H3/b19-9-,20-10-/t18-,21?,22?,23-,24-,26-,27-/m1/s1	NLUJULKLXDSMDP-DYTDNLNZSA-N
CHEMBL208520	446455	C[C@@H](CCCC(C)(C)O)C1CCC2\C(=C\C=C3C[C@@H](O)C(=CCCO)[C@H](O)C3)\CCC[C@]12C	InChI=1S/C29H48O4/c1-20(8-5-15-28(2,3)33)24-13-14-25-22(9-6-16-29(24,25)4)12-11-21-18-26(31)23(10-7-17-30)27(32)19-21/h10-12,20,24-27,30-33H,5-9,13-19H2,1-4H3/b21-11-,22-12+,23-10-/t20-,24?,25?,26+,27+,29+/m0/s1	MBXSPMOLIYZPJV-YZCJTHPQSA-N
CHEMBL378965	445947	C[C@@H](CCCC(C)(C)O)C1CCC2\C(=C\C=C3C[C@@H](O)C(=CCCO)[C@H](O)C3)\CCC[C@]12C	InChI=1S/C29H48O4/c1-20(8-5-15-28(2,3)33)24-13-14-25-22(9-6-16-29(24,25)4)12-11-21-18-26(31)23(10-7-17-30)27(32)19-21/h10-12,20,24-27,30-33H,5-9,13-19H2,1-4H3/b21-11-,22-12+,23-10+/t20-,24?,25?,26+,27+,29+/m0/s1	MBXSPMOLIYZPJV-GPEBKTLMSA-N
CHEMBL207888	445946	C[C@H](CCCC(C)(C)O)C1CCC2\C(=C\C=C3C[C@@H](O)C(=CCCO)[C@H](O)C3)\CCC[C@]12C	InChI=1S/C29H48O4/c1-20(8-5-15-28(2,3)33)24-13-14-25-22(9-6-16-29(24,25)4)12-11-21-18-26(31)23(10-7-17-30)27(32)19-21/h10-12,20,24-27,30-33H,5-9,13-19H2,1-4H3/b21-11-,22-12+,23-10+/t20-,24?,25?,26-,27-,29-/m1/s1	MBXSPMOLIYZPJV-SKBXKLKZSA-N
CHEMBL382615	446443	C[C@H](CCCC(C)(C)O)C1CCC2\C(=C\C=C3C[C@@H](O)C(=CCCO)[C@H](O)C3)\CCC[C@]12C	InChI=1S/C29H48O4/c1-20(8-5-15-28(2,3)33)24-13-14-25-22(9-6-16-29(24,25)4)12-11-21-18-26(31)23(10-7-17-30)27(32)19-21/h10-12,20,24-27,30-33H,5-9,13-19H2,1-4H3/b21-11-,22-12+,23-10-/t20-,24?,25?,26-,27-,29-/m1/s1	MBXSPMOLIYZPJV-TXMAGGDZSA-N
CHEMBL226380	478702	C[C@@H](CCCC(C)(C)O)C1CCC2\C(=C\C=C3C[C@@H](O)C(=CCF)[C@H](O)C3)\CCCC12C	InChI=1S/C28H45FO3/c1-19(7-5-14-27(2,3)32)23-11-12-24-21(8-6-15-28(23,24)4)10-9-20-17-25(30)22(13-16-29)26(31)18-20/h9-10,13,19,23-26,30-32H,5-8,11-12,14-18H2,1-4H3/b20-9-,21-10+,22-13+/t19-,23?,24?,25+,26+,28?/m0/s1	NPQPAYRGQQTLEO-NSJOPDPRSA-N
CHEMBL388138	478704	C[C@@H](CCCC(C)(C)O)C1CCC2\C(=C\C=C3C[C@@H](O)C(=CCF)[C@H](O)C3)\CCCC12C	InChI=1S/C28H45FO3/c1-19(7-5-14-27(2,3)32)23-11-12-24-21(8-6-15-28(23,24)4)10-9-20-17-25(30)22(13-16-29)26(31)18-20/h9-10,13,19,23-26,30-32H,5-8,11-12,14-18H2,1-4H3/b20-9-,21-10+,22-13-/t19-,23?,24?,25+,26+,28?/m0/s1	NPQPAYRGQQTLEO-BBNBVWBZSA-N
CHEMBL226328	478697	C[C@H](CCCC(C)(C)O)C1CCC2\C(=C\C=C3C[C@@H](O)C(=CCF)[C@H](O)C3)\CCCC12C	InChI=1S/C28H45FO3/c1-19(7-5-14-27(2,3)32)23-11-12-24-21(8-6-15-28(23,24)4)10-9-20-17-25(30)22(13-16-29)26(31)18-20/h9-10,13,19,23-26,30-32H,5-8,11-12,14-18H2,1-4H3/b20-9-,21-10+,22-13+/t19-,23?,24?,25-,26-,28?/m1/s1	NPQPAYRGQQTLEO-NBJODTBXSA-N
CHEMBL226435	478703	C[C@H](CCCC(C)(C)O)C1CCC2\C(=C\C=C3C[C@@H](O)C(=CCF)[C@H](O)C3)\CCCC12C	InChI=1S/C28H45FO3/c1-19(7-5-14-27(2,3)32)23-11-12-24-21(8-6-15-28(23,24)4)10-9-20-17-25(30)22(13-16-29)26(31)18-20/h9-10,13,19,23-26,30-32H,5-8,11-12,14-18H2,1-4H3/b20-9-,21-10+,22-13-/t19-,23?,24?,25-,26-,28?/m1/s1	NPQPAYRGQQTLEO-IVCQRGKOSA-N
CHEMBL143230	336758	C[C@@H](CCCC(C)(C)O)C1CCC2\C(=C\C=C3C[C@@H](O)C(C)[C@H](O)C3)\CCC[C@]12C	InChI=1S/C27H46O3/c1-18(8-6-14-26(3,4)30)22-12-13-23-21(9-7-15-27(22,23)5)11-10-20-16-24(28)19(2)25(29)17-20/h10-11,18-19,22-25,28-30H,6-9,12-17H2,1-5H3/b20-10-,21-11+/t18-,19-,22?,23?,24+,25+,27+/m0/s1	OZPNRDQPQFOURL-QVRMMZLXSA-N
CHEMBL343876	336695	C[C@@H](CCCC(C)(C)O)C1CCC2\C(=C\C=C3C[C@@H](O)C(C)[C@H](O)C3)\CCC[C@]12C	InChI=1S/C27H46O3/c1-18(8-6-14-26(3,4)30)22-12-13-23-21(9-7-15-27(22,23)5)11-10-20-16-24(28)19(2)25(29)17-20/h10-11,18-19,22-25,28-30H,6-9,12-17H2,1-5H3/b20-10-,21-11+/t18-,19+,22?,23?,24+,25+,27+/m0/s1	OZPNRDQPQFOURL-SFRMGKMNSA-N
CHEMBL140113	336516	C[C@H](CCCC(C)(C)O)C1CCC2\C(=C\C=C3C[C@@H](O)C(C)[C@H](O)C3)\CCC[C@]12C	InChI=1S/C27H46O3/c1-18(8-6-14-26(3,4)30)22-12-13-23-21(9-7-15-27(22,23)5)11-10-20-16-24(28)19(2)25(29)17-20/h10-11,18-19,22-25,28-30H,6-9,12-17H2,1-5H3/b20-10-,21-11+/t18-,19+,22?,23?,24-,25-,27-/m1/s1	OZPNRDQPQFOURL-DUFRIKKVSA-N
CHEMBL357160	336492	C[C@H](CCCC(C)(C)O)C1CCC2\C(=C\C=C3C[C@@H](O)C(C)[C@H](O)C3)\CCC[C@]12C	InChI=1S/C27H46O3/c1-18(8-6-14-26(3,4)30)22-12-13-23-21(9-7-15-27(22,23)5)11-10-20-16-24(28)19(2)25(29)17-20/h10-11,18-19,22-25,28-30H,6-9,12-17H2,1-5H3/b20-10-,21-11+/t18-,19-,22?,23?,24-,25-,27-/m1/s1	OZPNRDQPQFOURL-MCYLIDOUSA-N
CHEMBL226487	478708	C[C@@H](CCCC(C)(C)O)C1CCC2\C(=C\C=C3C[C@@H](O)C(=CCO)[C@H](O)C3)\CCCC12C	InChI=1S/C28H46O4/c1-19(7-5-14-27(2,3)32)23-11-12-24-21(8-6-15-28(23,24)4)10-9-20-17-25(30)22(13-16-29)26(31)18-20/h9-10,13,19,23-26,29-32H,5-8,11-12,14-18H2,1-4H3/b20-9-,21-10+,22-13-/t19-,23?,24?,25+,26+,28?/m0/s1	YNIUCOAOVZEMHY-BBNBVWBZSA-N
CHEMBL388139	478706	C[C@@H](CCCC(C)(C)O)C1CCC2\C(=C\C=C3C[C@@H](O)C(=CCO)[C@H](O)C3)\CCCC12C	InChI=1S/C28H46O4/c1-19(7-5-14-27(2,3)32)23-11-12-24-21(8-6-15-28(23,24)4)10-9-20-17-25(30)22(13-16-29)26(31)18-20/h9-10,13,19,23-26,29-32H,5-8,11-12,14-18H2,1-4H3/b20-9-,21-10+,22-13+/t19-,23?,24?,25+,26+,28?/m0/s1	YNIUCOAOVZEMHY-NSJOPDPRSA-N
CHEMBL226436	478707	C[C@H](CCCC(C)(C)O)C1CCC2\C(=C\C=C3C[C@@H](O)C(=CCO)[C@H](O)C3)\CCCC12C	InChI=1S/C28H46O4/c1-19(7-5-14-27(2,3)32)23-11-12-24-21(8-6-15-28(23,24)4)10-9-20-17-25(30)22(13-16-29)26(31)18-20/h9-10,13,19,23-26,29-32H,5-8,11-12,14-18H2,1-4H3/b20-9-,21-10+,22-13-/t19-,23?,24?,25-,26-,28?/m1/s1	YNIUCOAOVZEMHY-IVCQRGKOSA-N
CHEMBL425307	478705	C[C@H](CCCC(C)(C)O)C1CCC2\C(=C\C=C3C[C@@H](O)C(=CCO)[C@H](O)C3)\CCCC12C	InChI=1S/C28H46O4/c1-19(7-5-14-27(2,3)32)23-11-12-24-21(8-6-15-28(23,24)4)10-9-20-17-25(30)22(13-16-29)26(31)18-20/h9-10,13,19,23-26,29-32H,5-8,11-12,14-18H2,1-4H3/b20-9-,21-10+,22-13+/t19-,23?,24?,25-,26-,28?/m1/s1	YNIUCOAOVZEMHY-NBJODTBXSA-N
CHEMBL178121	401534	C[C@@H](CCCC(C)(C)O)C1CCC2\C(=C/C=C3C[C@@H](O)C(C)(O)[C@H](O)C3)\CCC[C@]12C	InChI=1S/C27H46O4/c1-18(8-6-14-25(2,3)30)21-12-13-22-20(9-7-15-26(21,22)4)11-10-19-16-23(28)27(5,31)24(29)17-19/h10-11,18,21-24,28-31H,6-9,12-17H2,1-5H3/b19-10-,20-11-/t18-,21?,22?,23+,24+,26+,27+/m0/s1	DFZPGZLDGQZZBM-COVUDKKRSA-N
CHEMBL361223	401514	C[C@@H](CCCC(C)(C)O)C1CCC2\C(=C/C=C3C[C@@H](O)C(C)(O)[C@H](O)C3)\CCC[C@]12C	InChI=1S/C27H46O4/c1-18(8-6-14-25(2,3)30)21-12-13-22-20(9-7-15-26(21,22)4)11-10-19-16-23(28)27(5,31)24(29)17-19/h10-11,18,21-24,28-31H,6-9,12-17H2,1-5H3/b19-10-,20-11-/t18-,21?,22?,23+,24+,26+,27-/m0/s1	DFZPGZLDGQZZBM-NAJHOTTPSA-N
CHEMBL140978	336549	C[C@@H](CCCC(C)(C)O)C1CCC2\C(=C\C=C3C[C@@H](O)C(CO)[C@H](O)C3)\CCC[C@]12C	InChI=1S/C27H46O4/c1-18(7-5-13-26(2,3)31)22-11-12-23-20(8-6-14-27(22,23)4)10-9-19-15-24(29)21(17-28)25(30)16-19/h9-10,18,21-25,28-31H,5-8,11-17H2,1-4H3/b19-9-,20-10+/t18-,21+,22?,23?,24+,25+,27+/m0/s1	HLHLJFDURNATDT-FLWOIBJISA-N
CHEMBL344479	336659	C[C@@H](CCCC(C)(C)O)C1CCC2\C(=C\C=C3C[C@@H](O)C(CO)[C@H](O)C3)\CCC[C@]12C	InChI=1S/C27H46O4/c1-18(7-5-13-26(2,3)31)22-11-12-23-20(8-6-14-27(22,23)4)10-9-19-15-24(29)21(17-28)25(30)16-19/h9-10,18,21-25,28-31H,5-8,11-17H2,1-4H3/b19-9-,20-10+/t18-,21-,22?,23?,24+,25+,27+/m0/s1	HLHLJFDURNATDT-XPCLPUATSA-N
CHEMBL180604	401587	C[C@H](CCCC(C)(C)O)C1CCC2\C(=C/C=C3C[C@@H](O)C(C)(O)[C@H](O)C3)\CCC[C@]12C	InChI=1S/C27H46O4/c1-18(8-6-14-25(2,3)30)21-12-13-22-20(9-7-15-26(21,22)4)11-10-19-16-23(28)27(5,31)24(29)17-19/h10-11,18,21-24,28-31H,6-9,12-17H2,1-5H3/b19-10-,20-11-/t18-,21?,22?,23-,24-,26-,27-/m1/s1	DFZPGZLDGQZZBM-LSOJSZCZSA-N
CHEMBL181975	401475	C[C@H](CCCC(C)(C)O)C1CCC2\C(=C/C=C3C[C@@H](O)C(C)(O)[C@H](O)C3)\CCC[C@]12C	InChI=1S/C27H46O4/c1-18(8-6-14-25(2,3)30)21-12-13-22-20(9-7-15-26(21,22)4)11-10-19-16-23(28)27(5,31)24(29)17-19/h10-11,18,21-24,28-31H,6-9,12-17H2,1-5H3/b19-10-,20-11-/t18-,21?,22?,23-,24-,26-,27+/m1/s1	DFZPGZLDGQZZBM-VTQZWRFISA-N
CHEMBL358504	336694	C[C@H](CCCC(C)(C)O)C1CCC2\C(=C\C=C3C[C@@H](O)C(CO)[C@H](O)C3)\CCC[C@]12C	InChI=1S/C27H46O4/c1-18(7-5-13-26(2,3)31)22-11-12-23-20(8-6-14-27(22,23)4)10-9-19-15-24(29)21(17-28)25(30)16-19/h9-10,18,21-25,28-31H,5-8,11-17H2,1-4H3/b19-9-,20-10+/t18-,21-,22?,23?,24-,25-,27-/m1/s1	HLHLJFDURNATDT-KRFGCYPKSA-N
CHEMBL424487	336520	C[C@H](CCCC(C)(C)O)C1CCC2\C(=C\C=C3C[C@@H](O)C(CO)[C@H](O)C3)\CCC[C@]12C	InChI=1S/C27H46O4/c1-18(7-5-13-26(2,3)31)22-11-12-23-20(8-6-14-27(22,23)4)10-9-19-15-24(29)21(17-28)25(30)16-19/h9-10,18,21-25,28-31H,5-8,11-17H2,1-4H3/b19-9-,20-10+/t18-,21+,22?,23?,24-,25-,27-/m1/s1	HLHLJFDURNATDT-NNFXGXSESA-N
CHEMBL125590	303934	C[C@H](CCCC(C)(C)O)C1CCC2\C(=C\C=C3C[C@@H](O)C(OCCCO)[C@H](O)C3)\CCC[C@]12C	InChI=1S/C29H50O5/c1-20(8-5-14-28(2,3)33)23-12-13-24-22(9-6-15-29(23,24)4)11-10-21-18-25(31)27(26(32)19-21)34-17-7-16-30/h10-11,20,23-27,30-33H,5-9,12-19H2,1-4H3/b21-10-,22-11+/t20-,23?,24?,25-,26-,27+,29-/m1/s1	SGILNBMDWGBSLS-BUYUBRCXSA-N
CHEMBL331705	303910	C[C@H](CCCC(C)(C)O)C1CCC2\C(=C\C=C3C[C@@H](O)C(OCCCO)[C@H](O)C3)\CCC[C@]12C	InChI=1S/C29H50O5/c1-20(8-5-14-28(2,3)33)23-12-13-24-22(9-6-15-29(23,24)4)11-10-21-18-25(31)27(26(32)19-21)34-17-7-16-30/h10-11,20,23-27,30-33H,5-9,12-19H2,1-4H3/b21-10-,22-11+/t20-,23?,24?,25-,26-,27-,29-/m1/s1	SGILNBMDWGBSLS-YCCPZBPESA-N
CHEMBL179322	401567	C[C@@H](CCCC(C)(C)O)C1CCC2\C(=C/C=C3C[C@@H](O)C(O)(CF)[C@H](O)C3)\CCC[C@]12C	InChI=1S/C27H45FO4/c1-18(7-5-13-25(2,3)31)21-11-12-22-20(8-6-14-26(21,22)4)10-9-19-15-23(29)27(32,17-28)24(30)16-19/h9-10,18,21-24,29-32H,5-8,11-17H2,1-4H3/b19-9-,20-10-/t18-,21?,22?,23+,24+,26+,27+/m0/s1	AGMYURYEYCARBY-VATHBFBDSA-N
CHEMBL179489	401552	C[C@@H](CCCC(C)(C)O)C1CCC2\C(=C/C=C3C[C@@H](O)C(O)(CF)[C@H](O)C3)\CCC[C@]12C	InChI=1S/C27H45FO4/c1-18(7-5-13-25(2,3)31)21-11-12-22-20(8-6-14-26(21,22)4)10-9-19-15-23(29)27(32,17-28)24(30)16-19/h9-10,18,21-24,29-32H,5-8,11-17H2,1-4H3/b19-9-,20-10-/t18-,21?,22?,23+,24+,26+,27-/m0/s1	AGMYURYEYCARBY-QDEZWNEKSA-N
CHEMBL182198	401408	C[C@H](CCCC(C)(C)O)C1CCC2\C(=C/C=C3C[C@@H](O)C(O)(CF)[C@H](O)C3)\CCC[C@]12C	InChI=1S/C27H45FO4/c1-18(7-5-13-25(2,3)31)21-11-12-22-20(8-6-14-26(21,22)4)10-9-19-15-23(29)27(32,17-28)24(30)16-19/h9-10,18,21-24,29-32H,5-8,11-17H2,1-4H3/b19-9-,20-10-/t18-,21?,22?,23-,24-,26-,27-/m1/s1	AGMYURYEYCARBY-DYTDNLNZSA-N
CHEMBL360094	401392	C[C@H](CCCC(C)(C)O)C1CCC2\C(=C/C=C3C[C@@H](O)C(O)(CF)[C@H](O)C3)\CCC[C@]12C	InChI=1S/C27H45FO4/c1-18(7-5-13-25(2,3)31)21-11-12-22-20(8-6-14-26(21,22)4)10-9-19-15-23(29)27(32,17-28)24(30)16-19/h9-10,18,21-24,29-32H,5-8,11-17H2,1-4H3/b19-9-,20-10-/t18-,21?,22?,23-,24-,26-,27+/m1/s1	AGMYURYEYCARBY-CCSYBFKTSA-N
CHEMBL121711	303993	C[C@H](CCCC(C)(C)O)C1CCC2\C(=C/C=C3C[C@@H](O)C(O)[C@H](O)C3)\CCCC12C	InChI=1S/C26H44O4/c1-17(7-5-13-25(2,3)30)20-11-12-21-19(8-6-14-26(20,21)4)10-9-18-15-22(27)24(29)23(28)16-18/h9-10,17,20-24,27-30H,5-8,11-16H2,1-4H3/b18-9-,19-10-/t17-,20?,21?,22-,23-,24+,26?/m1/s1	CAGYDFRJDSWOLS-QRJKGWMZSA-N
CHEMBL125183	303936	C[C@H](CCCC(C)(C)O)C1CCC2\C(=C/C=C3C[C@@H](O)C(O)[C@H](O)C3)\CCCC12C	InChI=1S/C26H44O4/c1-17(7-5-13-25(2,3)30)20-11-12-21-19(8-6-14-26(20,21)4)10-9-18-15-22(27)24(29)23(28)16-18/h9-10,17,20-24,27-30H,5-8,11-16H2,1-4H3/b18-9-,19-10-/t17-,20?,21?,22-,23-,24-,26?/m1/s1	CAGYDFRJDSWOLS-XYLOAJRDSA-N
CHEMBL551326	664072	C[C@@H](CCCC(C)(C)O)[C@@H]1CC[C@H]2\C(=C\C=C/3\C[C@H](O)[C@@H](OCCCO)[C@@H](O)C3=C)\CCC[C@]12C	InChI=1S/C30H50O5/c1-20(9-6-15-29(3,4)34)24-13-14-25-22(10-7-16-30(24,25)5)11-12-23-19-26(32)28(27(33)21(23)2)35-18-8-17-31/h11-12,20,24-28,31-34H,2,6-10,13-19H2,1,3-5H3/b22-11+,23-12-/t20-,24-,25+,26+,27+,28+,30-/m1/s1	FZEXGDDBXLBRTD-SJSKTVLPSA-N
CHEMBL564855	655306	C[C@@H](CCCC(C)(C)O)[C@@H]1CC[C@H]2\C(=C\C=C/3\C[C@H](O)[C@@H](OCCCO)[C@@H](O)C3=C)\CCC[C@]12C	InChI=1S/C30H50O5/c1-20(9-6-15-29(3,4)34)24-13-14-25-22(10-7-16-30(24,25)5)11-12-23-19-26(32)28(27(33)21(23)2)35-18-8-17-31/h11-12,20,24-28,31-34H,2,6-10,13-19H2,1,3-5H3/b22-11+,23-12-/t20-,24-,25+,26+,27+,28-,30-/m1/s1	FZEXGDDBXLBRTD-BPHNZSRVSA-N
CHEMBL1078588	716929	C[C@H](CCCC(C)(C)O)[C@H]1CC[C@H]2\C(=C\C=C3C[C@@H](O)C(O)[C@H](O)C3)\CCC[C@]12C	InChI=1S/C26H44O4/c1-17(7-5-13-25(2,3)30)20-11-12-21-19(8-6-14-26(20,21)4)10-9-18-15-22(27)24(29)23(28)16-18/h9-10,17,20-24,27-30H,5-8,11-16H2,1-4H3/b18-9-,19-10+/t17-,20-,21+,22-,23-,24+,26-/m1/s1	CAGYDFRJDSWOLS-YUAOTPKASA-N
CHEMBL1078757	716930	C[C@H](CCCC(C)(C)O)[C@H]1CC[C@H]2\C(=C\C=C3C[C@@H](O)C(O)[C@H](O)C3)\CCC[C@]12C	InChI=1S/C26H44O4/c1-17(7-5-13-25(2,3)30)20-11-12-21-19(8-6-14-26(20,21)4)10-9-18-15-22(27)24(29)23(28)16-18/h9-10,17,20-24,27-30H,5-8,11-16H2,1-4H3/b18-9-,19-10+/t17-,20-,21+,22-,23-,24-,26-/m1/s1	CAGYDFRJDSWOLS-FSDUYWGZSA-N
CHEMBL552007	660661	C[C@@H](CC\C=C(/C)\C(=O)O)[C@@H]1CC[C@]2(C)[C@@H]3CC[C@@H]4C(C)(C)[C@H](O)CC[C@@]45C[C@@]35CC[C@]12C	InChI=1S/C30H48O3/c1-19(8-7-9-20(2)25(32)33)21-12-14-28(6)23-11-10-22-26(3,4)24(31)13-15-29(22)18-30(23,29)17-16-27(21,28)5/h9,19,21-24,31H,7-8,10-18H2,1-6H3,(H,32,33)/b20-9+/t19-,21-,22+,23+,24+,27-,28+,29-,30+/m1/s1	CYHOTEDWAOHQLA-HCJSCJCOSA-N
CHEMBL558710	667792	C[C@@H](CC\C=C(/C)\C(=O)O)[C@@H]1CC[C@]2(C)[C@@H]3CC[C@@H]4C(C)(C)[C@H](O)CC[C@@]45C[C@@]35CC[C@]12C	InChI=1S/C30H48O3/c1-19(8-7-9-20(2)25(32)33)21-12-14-28(6)23-11-10-22-26(3,4)24(31)13-15-29(22)18-30(23,29)17-16-27(21,28)5/h9,19,21-24,31H,7-8,10-18H2,1-6H3,(H,32,33)/b20-9+/t19-,21-,22+,23+,24-,27-,28+,29-,30+/m1/s1	CYHOTEDWAOHQLA-AKGXXHIGSA-N
CHEMBL561188	658854	C[C@@H](CC\C=C(/CO)\C(=O)O)[C@H]1CC[C@]2(C)[C@@H]3CC[C@@H]4C(C)(C)[C@H](O)CC[C@@]45C[C@@]35CC[C@@]12C	InChI=1S/C30H48O4/c1-19(7-6-8-20(17-31)25(33)34)21-11-13-28(5)23-10-9-22-26(2,3)24(32)12-14-29(22)18-30(23,29)16-15-27(21,28)4/h8,19,21-24,31-32H,6-7,9-18H2,1-5H3,(H,33,34)/b20-8+/t19-,21-,22+,23+,24+,27-,28+,29-,30+/m1/s1	YWPLTMNXKKXXII-HJTGRKLOSA-N
CHEMBL565135	658845	C[C@@H](CC\C=C(/CO)\C(=O)O)[C@H]1CC[C@]2(C)[C@@H]3CC[C@@H]4C(C)(C)[C@H](O)CC[C@@]45C[C@@]35CC[C@@]12C	InChI=1S/C30H48O4/c1-19(7-6-8-20(17-31)25(33)34)21-11-13-28(5)23-10-9-22-26(2,3)24(32)12-14-29(22)18-30(23,29)16-15-27(21,28)4/h8,19,21-24,31-32H,6-7,9-18H2,1-5H3,(H,33,34)/b20-8+/t19-,21-,22+,23+,24-,27-,28+,29-,30+/m1/s1	YWPLTMNXKKXXII-CYWJYPAKSA-N
CHEMBL556651	666306	C[C@@H](CCOC(=O)c1ccccc1Cl)n2cncn2	InChI=1S/C13H14ClN3O2/c1-10(17-9-15-8-16-17)6-7-19-13(18)11-4-2-3-5-12(11)14/h2-5,8-10H,6-7H2,1H3/t10-/m0/s1	UPNCASFZAJFPGP-JTQLQIEISA-N
CHEMBL571907	661016	C[C@@H](CCOC(=O)c1ccccc1Cl)n2cncn2	InChI=1S/C13H14ClN3O2/c1-10(17-9-15-8-16-17)6-7-19-13(18)11-4-2-3-5-12(11)14/h2-5,8-10H,6-7H2,1H3/t10-/m1/s1	UPNCASFZAJFPGP-SNVBAGLBSA-N
CHEMBL549452	662795	C[C@@H](CCOC(=O)c1ccccc1)n2cncn2	InChI=1S/C13H15N3O2/c1-11(16-10-14-9-15-16)7-8-18-13(17)12-5-3-2-4-6-12/h2-6,9-11H,7-8H2,1H3/t11-/m1/s1	PIHWYXBMKRYMEL-LLVKDONJSA-N
CHEMBL556443	666303	C[C@@H](CCOC(=O)c1ccccc1)n2cncn2	InChI=1S/C13H15N3O2/c1-11(16-10-14-9-15-16)7-8-18-13(17)12-5-3-2-4-6-12/h2-6,9-11H,7-8H2,1H3/t11-/m0/s1	PIHWYXBMKRYMEL-NSHDSACASA-N
CHEMBL549384	661035	C[C@@H](CCOC(=O)c1ccc(C)cc1)n2cncn2	InChI=1S/C14H17N3O2/c1-11-3-5-13(6-4-11)14(18)19-8-7-12(2)17-10-15-9-16-17/h3-6,9-10,12H,7-8H2,1-2H3/t12-/m1/s1	QBPIZSRWFCJLLM-GFCCVEGCSA-N
CHEMBL562284	655779	C[C@@H](CCOC(=O)c1ccc(C)cc1)n2cncn2	InChI=1S/C14H17N3O2/c1-11-3-5-13(6-4-11)14(18)19-8-7-12(2)17-10-15-9-16-17/h3-6,9-10,12H,7-8H2,1-2H3/t12-/m0/s1	QBPIZSRWFCJLLM-LBPRGKRZSA-N
CHEMBL549859	662802	C[C@@H](CCOC(=O)c1cccc(Cl)c1)n2cncn2	InChI=1S/C13H14ClN3O2/c1-10(17-9-15-8-16-17)5-6-19-13(18)11-3-2-4-12(14)7-11/h2-4,7-10H,5-6H2,1H3/t10-/m0/s1	ONDBKHWOZXLRLM-JTQLQIEISA-N
CHEMBL563854	659212	C[C@@H](CCOC(=O)c1cccc(Cl)c1)n2cncn2	InChI=1S/C13H14ClN3O2/c1-10(17-9-15-8-16-17)5-6-19-13(18)11-3-2-4-12(14)7-11/h2-4,7-10H,5-6H2,1H3/t10-/m1/s1	ONDBKHWOZXLRLM-SNVBAGLBSA-N
CHEMBL551538	664524	C[C@@H](CCOC(=O)c1ccc(Cl)cc1)n2cncn2	InChI=1S/C13H14ClN3O2/c1-10(17-9-15-8-16-17)6-7-19-13(18)11-2-4-12(14)5-3-11/h2-5,8-10H,6-7H2,1H3/t10-/m1/s1	HYYOYEYVPSCONC-SNVBAGLBSA-N
CHEMBL556859	666324	C[C@@H](CCOC(=O)c1ccc(Cl)cc1)n2cncn2	InChI=1S/C13H14ClN3O2/c1-10(17-9-15-8-16-17)6-7-19-13(18)11-2-4-12(14)5-3-11/h2-5,8-10H,6-7H2,1H3/t10-/m0/s1	HYYOYEYVPSCONC-JTQLQIEISA-N
CHEMBL477820	590695	C[C@H]([C@H]1C[C@]1(C)c2ccccc2)N3CCN(CC3)c4ccc(C)cc4C	InChI=1S/C24H32N2/c1-18-10-11-23(19(2)16-18)26-14-12-25(13-15-26)20(3)22-17-24(22,4)21-8-6-5-7-9-21/h5-11,16,20,22H,12-15,17H2,1-4H3/t20-,22+,24+/m0/s1	JUUPBTSCNSERAG-BGWNEDDSSA-N
CHEMBL523994	591855	C[C@H]([C@H]1C[C@]1(C)c2ccccc2)N3CCN(CC3)c4ccc(C)cc4C	InChI=1S/C24H32N2/c1-18-10-11-23(19(2)16-18)26-14-12-25(13-15-26)20(3)22-17-24(22,4)21-8-6-5-7-9-21/h5-11,16,20,22H,12-15,17H2,1-4H3/t20-,22-,24-/m1/s1	JUUPBTSCNSERAG-KIFXHHALSA-N
CHEMBL555285	664867	C[C@H](CN1C(Br)NC2=C1N=C(N)NC2=O)OCP(=O)(O)O	InChI=1S/C9H15BrN5O5P/c1-4(20-3-21(17,18)19)2-15-6-5(12-8(15)10)7(16)14-9(11)13-6/h4,8,12H,2-3H2,1H3,(H2,17,18,19)(H3,11,13,14,16)/t4-,8?/m0/s1	AOXUTPPKHNPZPN-WSAWMEMJSA-N
CHEMBL561552	657787	C[C@H](CN1C(Br)NC2=C1N=C(N)NC2=O)OCP(=O)(O)O	InChI=1S/C9H15BrN5O5P/c1-4(20-3-21(17,18)19)2-15-6-5(12-8(15)10)7(16)14-9(11)13-6/h4,8,12H,2-3H2,1H3,(H2,17,18,19)(H3,11,13,14,16)/t4-,8?/m1/s1	AOXUTPPKHNPZPN-WZIMWHJTSA-N
CHEMBL1316401	840285	C[C@@H](CN1CCCCc2nc(C)c(C)cc12)O\N=C(/C)\CCN3CCCCc4nc(C)c(C)cc34	InChI=1S/C29H43N5O/c1-20-17-28-26(30-24(20)5)11-7-9-14-33(28)16-13-22(3)32-35-23(4)19-34-15-10-8-12-27-29(34)18-21(2)25(6)31-27/h17-18,23H,7-16,19H2,1-6H3/b32-22+/t23-/m0/s1	PQCZLFZLWVVYDJ-JZRQUBEPSA-N
CHEMBL1437988	961872	C[C@@H](CN1CCCCc2nc(C)c(C)cc12)O\N=C(/C)\CCN3CCCCc4nc(C)c(C)cc34	InChI=1S/C29H43N5O/c1-20-17-28-26(30-24(20)5)11-7-9-14-33(28)16-13-22(3)32-35-23(4)19-34-15-10-8-12-27-29(34)18-21(2)25(6)31-27/h17-18,23H,7-16,19H2,1-6H3/t23-/m0/s1	PQCZLFZLWVVYDJ-QHCPKHFHSA-N
CHEMBL529382	624729	C[C@H](CNc1ccnc(Nc2ccc3NC(=O)Nc3c2)n1)c4ccccc4	InChI=1S/C20H20N6O/c1-13(14-5-3-2-4-6-14)12-22-18-9-10-21-19(26-18)23-15-7-8-16-17(11-15)25-20(27)24-16/h2-11,13H,12H2,1H3,(H2,24,25,27)(H2,21,22,23,26)/t13-/m0/s1	QULNPHKANJCUEA-ZDUSSCGKSA-N
CHEMBL535270	641424	C[C@H](CNc1ccnc(Nc2ccc3NC(=O)Nc3c2)n1)c4ccccc4	InChI=1S/C20H20N6O/c1-13(14-5-3-2-4-6-14)12-22-18-9-10-21-19(26-18)23-15-7-8-16-17(11-15)25-20(27)24-16/h2-11,13H,12H2,1H3,(H2,24,25,27)(H2,21,22,23,26)/t13-/m1/s1	QULNPHKANJCUEA-CYBMUJFWSA-N
CHEMBL468775	623660	C[C@@H](CN)COc1c(C)cccc1C	InChI=1S/C12H19NO/c1-9(7-13)8-14-12-10(2)5-4-6-11(12)3/h4-6,9H,7-8,13H2,1-3H3/t9-/m1/s1	IUZSMIWGQPHIGJ-SECBINFHSA-N
CHEMBL485647	623661	C[C@@H](CN)COc1c(C)cccc1C	InChI=1S/C12H19NO/c1-9(7-13)8-14-12-10(2)5-4-6-11(12)3/h4-6,9H,7-8,13H2,1-3H3/t9-/m0/s1	IUZSMIWGQPHIGJ-VIFPVBQESA-N
CHEMBL486315	623543	C[C@H](CN)COc1c(C)cc(Cl)cc1C	InChI=1S/C12H18ClNO/c1-8(6-14)7-15-12-9(2)4-11(13)5-10(12)3/h4-5,8H,6-7,14H2,1-3H3/t8-/m1/s1	JRDPQDGWJJDILR-MRVPVSSYSA-N
CHEMBL501561	623544	C[C@H](CN)COc1c(C)cc(Cl)cc1C	InChI=1S/C12H18ClNO/c1-8(6-14)7-15-12-9(2)4-11(13)5-10(12)3/h4-5,8H,6-7,14H2,1-3H3/t8-/m0/s1	JRDPQDGWJJDILR-QMMMGPOBSA-N
CHEMBL444700	623665	C[C@H](CN)CSc1c(C)cccc1C	InChI=1S/C12H19NS/c1-9(7-13)8-14-12-10(2)5-4-6-11(12)3/h4-6,9H,7-8,13H2,1-3H3/t9-/m0/s1	DKPRBIUBNMXBKY-VIFPVBQESA-N
CHEMBL448542	623664	C[C@H](CN)CSc1c(C)cccc1C	InChI=1S/C12H19NS/c1-9(7-13)8-14-12-10(2)5-4-6-11(12)3/h4-6,9H,7-8,13H2,1-3H3/t9-/m1/s1	DKPRBIUBNMXBKY-SECBINFHSA-N
CHEMBL538455	667980	C[C@@H](CO[C@@H]1O[C@@H](CO)[C@@H](O)[C@@H](O)[C@@H]1O)C(=O)N[C@H](CCC[C@H](NC(=O)CC[C@@H](NC(=O)[C@H](C)NC(=O)[C@@H](C)O[C@H]2[C@@H](NC(=O)C)[C@@H](O)O[C@H](CO)[C@@H]2O[C@H]3O[C@H](CO)[C@@H](O)[C@@H](O)[C@H]3NC(=O)C)C(=O)N)C(=O)N[C@@H](C)C(=O)N[C@@H](C)C(=O)O)C(=O)N	InChI=1S/C50H84N10O27/c1-17(16-82-50-37(71)36(70)34(68)28(14-62)86-50)42(74)59-24(40(51)72)9-8-10-26(46(78)54-18(2)43(75)55-20(4)47(79)80)58-30(66)12-11-25(41(52)73)60-44(76)19(3)53-45(77)21(5)83-39-32(57-23(7)65)48(81)84-29(15-63)38(39)87-49-31(56-22(6)64)35(69)33(67)27(13-61)85-49/h17-21,24-29,31-39,48-50,61-63,67-71,81H,8-16H2,1-7H3,(H2,51,72)(H2,52,73)(H,53,77)(H,54,78)(H,55,75)(H,56,64)(H,57…	CEGRZVLLVATCJO-DVHOZZJGSA-N
CHEMBL563134	660822	C[C@@H](CO[C@@H]1O[C@@H](CO)[C@@H](O)[C@@H](O)[C@@H]1O)C(=O)N[C@H](CCC[C@H](NC(=O)CC[C@@H](NC(=O)[C@H](C)NC(=O)[C@@H](C)O[C@H]2[C@@H](NC(=O)C)[C@@H](O)O[C@H](CO)[C@@H]2O[C@H]3O[C@H](CO)[C@@H](O)[C@@H](O)[C@H]3NC(=O)C)C(=O)N)C(=O)N[C@@H](C)C(=O)N[C@@H](C)C(=O)O)C(=O)N	InChI=1S/C50H84N10O27/c1-17(16-82-50-37(71)36(70)34(68)28(14-62)86-50)42(74)59-24(40(51)72)9-8-10-26(46(78)54-18(2)43(75)55-20(4)47(79)80)58-30(66)12-11-25(41(52)73)60-44(76)19(3)53-45(77)21(5)83-39-32(57-23(7)65)48(81)84-29(15-63)38(39)87-49-31(56-22(6)64)35(69)33(67)27(13-61)85-49/h17-21,24-29,31-39,48-50,61-63,67-71,81H,8-16H2,1-7H3,(H2,51,72)(H2,52,73)(H,53,77)(H,54,78)(H,55,75)(H,56,64)(H,57…	CEGRZVLLVATCJO-OKUXCEMDSA-N
CHEMBL485174	623581	C[C@@H](COC(=S)Nc1ccc(C)cc1)NC(=O)c2ccccc2C(=O)O	InChI=1S/C19H20N2O4S/c1-12-7-9-14(10-8-12)21-19(26)25-11-13(2)20-17(22)15-5-3-4-6-16(15)18(23)24/h3-10,13H,11H2,1-2H3,(H,20,22)(H,21,26)(H,23,24)/t13-/m1/s1	WKELEZUOCDWKLI-CYBMUJFWSA-N
CHEMBL485344	623582	C[C@@H](COC(=S)Nc1ccc(C)cc1)NC(=O)c2ccccc2C(=O)O	InChI=1S/C19H20N2O4S/c1-12-7-9-14(10-8-12)21-19(26)25-11-13(2)20-17(22)15-5-3-4-6-16(15)18(23)24/h3-10,13H,11H2,1-2H3,(H,20,22)(H,21,26)(H,23,24)/t13-/m0/s1	WKELEZUOCDWKLI-ZDUSSCGKSA-N
CHEMBL449046	624339	C[C@@H](COC(=S)Nc1ccc(Cl)cc1)N2C(=O)c3ccccc3C2=O	InChI=1S/C18H15ClN2O3S/c1-11(10-24-18(25)20-13-8-6-12(19)7-9-13)21-16(22)14-4-2-3-5-15(14)17(21)23/h2-9,11H,10H2,1H3,(H,20,25)/t11-/m1/s1	QXEZAPCABUYZLP-LLVKDONJSA-N
CHEMBL475525	624340	C[C@@H](COC(=S)Nc1ccc(Cl)cc1)N2C(=O)c3ccccc3C2=O	InChI=1S/C18H15ClN2O3S/c1-11(10-24-18(25)20-13-8-6-12(19)7-9-13)21-16(22)14-4-2-3-5-15(14)17(21)23/h2-9,11H,10H2,1H3,(H,20,25)/t11-/m0/s1	QXEZAPCABUYZLP-NSHDSACASA-N
CHEMBL485345	623583	C[C@@H](COC(=S)Nc1ccc(Cl)cc1)NC(=O)c2ccccc2C(=O)O	InChI=1S/C18H17ClN2O4S/c1-11(10-25-18(26)21-13-8-6-12(19)7-9-13)20-16(22)14-4-2-3-5-15(14)17(23)24/h2-9,11H,10H2,1H3,(H,20,22)(H,21,26)(H,23,24)/t11-/m1/s1	XXEVAOCHQSJEMV-LLVKDONJSA-N
CHEMBL486307	623641	C[C@@H](COC(=S)Nc1ccc(Cl)cc1)NC(=O)c2ccccc2C(=O)O	InChI=1S/C18H17ClN2O4S/c1-11(10-25-18(26)21-13-8-6-12(19)7-9-13)20-16(22)14-4-2-3-5-15(14)17(23)24/h2-9,11H,10H2,1H3,(H,20,22)(H,21,26)(H,23,24)/t11-/m0/s1	XXEVAOCHQSJEMV-NSHDSACASA-N
CHEMBL554722	665004	C[C@@H](CO)N1C=C(C(=O)O)C(=O)c2cc(Cc3cccc(Cl)c3F)ccc12	InChI=1S/C20H17ClFNO4/c1-11(10-24)23-9-15(20(26)27)19(25)14-8-12(5-6-17(14)23)7-13-3-2-4-16(21)18(13)22/h2-6,8-9,11,24H,7,10H2,1H3,(H,26,27)/t11-/m1/s1	PPCMZJZCQJICAL-LLVKDONJSA-N
CHEMBL563525	659701	C[C@@H](CO)N1C=C(C(=O)O)C(=O)c2cc(Cc3cccc(Cl)c3F)ccc12	InChI=1S/C20H17ClFNO4/c1-11(10-24)23-9-15(20(26)27)19(25)14-8-12(5-6-17(14)23)7-13-3-2-4-16(21)18(13)22/h2-6,8-9,11,24H,7,10H2,1H3,(H,26,27)/t11-/m0/s1	PPCMZJZCQJICAL-NSHDSACASA-N
CHEMBL561652	654884	C[C@@H](CO)Oc1cc(Oc2ccc(cc2)S(=O)(=O)C)cc(c1)C(=O)Nc3nccs3	InChI=1S/C20H20N2O6S2/c1-13(12-23)27-16-9-14(19(24)22-20-21-7-8-29-20)10-17(11-16)28-15-3-5-18(6-4-15)30(2,25)26/h3-11,13,23H,12H2,1-2H3,(H,21,22,24)/t13-/m0/s1	WXZJALPRVRLDDJ-ZDUSSCGKSA-N
CHEMBL563381	661947	C[C@@H](CO)Oc1cc(Oc2ccc(cc2)S(=O)(=O)C)cc(c1)C(=O)Nc3nccs3	InChI=1S/C20H20N2O6S2/c1-13(12-23)27-16-9-14(19(24)22-20-21-7-8-29-20)10-17(11-16)28-15-3-5-18(6-4-15)30(2,25)26/h3-11,13,23H,12H2,1-2H3,(H,21,22,24)/t13-/m1/s1	WXZJALPRVRLDDJ-CYBMUJFWSA-N
CHEMBL611148	709222	C[C@@H](CS)C(=O)N1[C@H](Cc2ccccc12)C(=O)O	InChI=1S/C13H15NO3S/c1-8(7-18)12(15)14-10-5-3-2-4-9(10)6-11(14)13(16)17/h2-5,8,11,18H,6-7H2,1H3,(H,16,17)/t8-,11-/m0/s1	XYVFGQVIZOKXTN-KWQFWETISA-N
CHEMBL611149	709223	C[C@@H](CS)C(=O)N1[C@H](Cc2ccccc12)C(=O)O	InChI=1S/C13H15NO3S/c1-8(7-18)12(15)14-10-5-3-2-4-9(10)6-11(14)13(16)17/h2-5,8,11,18H,6-7H2,1H3,(H,16,17)/t8-,11-/m1/s1	XYVFGQVIZOKXTN-LDYMZIIASA-N
CHEMBL1172193	750789	C[C@@H](N1CCC(CC1)C(=O)NCc2ccc3OCOc3c2)c4cccc5ccccc45	InChI=1S/C26H28N2O3/c1-18(22-8-4-6-20-5-2-3-7-23(20)22)28-13-11-21(12-14-28)26(29)27-16-19-9-10-24-25(15-19)31-17-30-24/h2-10,15,18,21H,11-14,16-17H2,1H3,(H,27,29)/t18-/m0/s1	IVXBCFLWMPMSAP-SFHVURJKSA-N
CHEMBL1173044	750788	C[C@@H](N1CCC(CC1)C(=O)NCc2ccc3OCOc3c2)c4cccc5ccccc45	InChI=1S/C26H28N2O3/c1-18(22-8-4-6-20-5-2-3-7-23(20)22)28-13-11-21(12-14-28)26(29)27-16-19-9-10-24-25(15-19)31-17-30-24/h2-10,15,18,21H,11-14,16-17H2,1H3,(H,27,29)/t18-/m1/s1	IVXBCFLWMPMSAP-GOSISDBHSA-N
CHEMBL1188380	762330	C[C@@H](N)C1CCC(CC1)C(=O)Nc2ccncc2	InChI=1S/C14H21N3O/c1-10(15)11-2-4-12(5-3-11)14(18)17-13-6-8-16-9-7-13/h6-12H,2-5,15H2,1H3,(H,16,17,18)/t10-,11?,12?/m1/s1	IYOZTVGMEWJPKR-VOMCLLRMSA-N
CHEMBL1338154	862038	C[C@@H](N)C1CCC(CC1)C(=O)Nc2ccncc2	InChI=1S/C14H21N3O/c1-10(15)11-2-4-12(5-3-11)14(18)17-13-6-8-16-9-7-13/h6-12H,2-5,15H2,1H3,(H,16,17,18)/t10-,11?,12-/m1/s1	IYOZTVGMEWJPKR-IGBJHFKCSA-N
CHEMBL36228	150239	C[C@@H](N)C1CCC(CC1)C(=O)Nc2ccncc2	InChI=1S/C14H21N3O/c1-10(15)11-2-4-12(5-3-11)14(18)17-13-6-8-16-9-7-13/h6-12H,2-5,15H2,1H3,(H,16,17,18)/t10-,11-,12?/m1/s1	IYOZTVGMEWJPKR-XFKKCKKNSA-N
CHEMBL1162935	744466	C[C@H](NC1=C(Nc2cccc(C(=O)N(C)C)c2O)C(=O)C1=O)c3ccccc3	InChI=1S/C21H21N3O4/c1-12(13-8-5-4-6-9-13)22-16-17(20(27)19(16)26)23-15-11-7-10-14(18(15)25)21(28)24(2)3/h4-12,22-23,25H,1-3H3/t12-/m1/s1	UPKKNBLBSMFFIU-GFCCVEGCSA-N
CHEMBL219472	464842	C[C@H](NC1=C(Nc2cccc(C(=O)N(C)C)c2O)C(=O)C1=O)c3ccccc3	InChI=1S/C21H21N3O4/c1-12(13-8-5-4-6-9-13)22-16-17(20(27)19(16)26)23-15-11-7-10-14(18(15)25)21(28)24(2)3/h4-12,22-23,25H,1-3H3/t12-/m0/s1	UPKKNBLBSMFFIU-LBPRGKRZSA-N
CHEMBL494993	577997	C[C@H](NCc1ccc2N(CC(C)(C)O)\C(=N\C(=O)c3ccc(s3)c4cn[nH]c4)\Nc2c1)C(C)(C)C	InChI=1S/C26H34N6O2S/c1-16(25(2,3)4)27-12-17-7-8-20-19(11-17)30-24(32(20)15-26(5,6)34)31-23(33)22-10-9-21(35-22)18-13-28-29-14-18/h7-11,13-14,16,27,34H,12,15H2,1-6H3,(H,28,29)(H,30,31,33)/t16-/m1/s1	MUAICZWSFWUFNA-MRXNPFEDSA-N
CHEMBL522328	578070	C[C@H](NCc1ccc2N(CC(C)(C)O)\C(=N\C(=O)c3ccc(s3)c4cn[nH]c4)\Nc2c1)C(C)(C)C	InChI=1S/C26H34N6O2S/c1-16(25(2,3)4)27-12-17-7-8-20-19(11-17)30-24(32(20)15-26(5,6)34)31-23(33)22-10-9-21(35-22)18-13-28-29-14-18/h7-11,13-14,16,27,34H,12,15H2,1-6H3,(H,28,29)(H,30,31,33)/t16-/m0/s1	MUAICZWSFWUFNA-INIZCTEOSA-N
CHEMBL472884	624364	C[C@@H](NCc1ccccc1)C(=O)Nc2c(C)cccc2C	InChI=1S/C18H22N2O/c1-13-8-7-9-14(2)17(13)20-18(21)15(3)19-12-16-10-5-4-6-11-16/h4-11,15,19H,12H2,1-3H3,(H,20,21)/t15-/m1/s1	OLRWXLIJPOFTKY-OAHLLOKOSA-N
CHEMBL473498	624365	C[C@@H](NCc1ccccc1)C(=O)Nc2c(C)cccc2C	InChI=1S/C18H22N2O/c1-13-8-7-9-14(2)17(13)20-18(21)15(3)19-12-16-10-5-4-6-11-16/h4-11,15,19H,12H2,1-3H3,(H,20,21)/t15-/m0/s1	OLRWXLIJPOFTKY-HNNXBMFYSA-N
CHEMBL495181	578069	C[C@H](N(C)Cc1ccc2N(CC(C)(C)O)\C(=N\C(=O)c3ccc(s3)c4cn[nH]c4)\Nc2c1)C(C)(C)C	InChI=1S/C27H36N6O2S/c1-17(26(2,3)4)32(7)15-18-8-9-21-20(12-18)30-25(33(21)16-27(5,6)35)31-24(34)23-11-10-22(36-23)19-13-28-29-14-19/h8-14,17,35H,15-16H2,1-7H3,(H,28,29)(H,30,31,34)/t17-/m1/s1	KWVOXKDNAQPLPP-QGZVFWFLSA-N
CHEMBL522711	578071	C[C@H](N(C)Cc1ccc2N(CC(C)(C)O)\C(=N\C(=O)c3ccc(s3)c4cn[nH]c4)\Nc2c1)C(C)(C)C	InChI=1S/C27H36N6O2S/c1-17(26(2,3)4)32(7)15-18-8-9-21-20(12-18)30-25(33(21)16-27(5,6)35)31-24(34)23-11-10-22(36-23)19-13-28-29-14-19/h8-14,17,35H,15-16H2,1-7H3,(H,28,29)(H,30,31,34)/t17-/m0/s1	KWVOXKDNAQPLPP-KRWDZBQOSA-N
CHEMBL607101	709543	C[C@H](N(C[C@H](O)[C@H](Cc1ccccc1)NC(=O)[C@H](CC(=O)N)NC(=O)OCc2ccccc2)C(=O)NC(C)(C)C)c3ccccc3	InChI=1S/C35H45N5O6/c1-24(27-18-12-7-13-19-27)40(33(44)39-35(2,3)4)22-30(41)28(20-25-14-8-5-9-15-25)37-32(43)29(21-31(36)42)38-34(45)46-23-26-16-10-6-11-17-26/h5-19,24,28-30,41H,20-23H2,1-4H3,(H2,36,42)(H,37,43)(H,38,45)(H,39,44)/t24-,28+,29+,30-/m1/s1	JWZDCFNILWOTAP-QVDUQQMDSA-N
CHEMBL607102	709544	C[C@H](N(C[C@H](O)[C@H](Cc1ccccc1)NC(=O)[C@H](CC(=O)N)NC(=O)OCc2ccccc2)C(=O)NC(C)(C)C)c3ccccc3	InChI=1S/C35H45N5O6/c1-24(27-18-12-7-13-19-27)40(33(44)39-35(2,3)4)22-30(41)28(20-25-14-8-5-9-15-25)37-32(43)29(21-31(36)42)38-34(45)46-23-26-16-10-6-11-17-26/h5-19,24,28-30,41H,20-23H2,1-4H3,(H2,36,42)(H,37,43)(H,38,45)(H,39,44)/t24-,28-,29-,30+/m0/s1	JWZDCFNILWOTAP-DNEFNOKRSA-N
CHEMBL135572	322694	C[C@@H](N(C)C(=O)C1=C(c2ccc(C)cc2)c3cccnc3C(=O)N1C)c4cc(cc(c4)C(F)(F)F)C(F)(F)F	InChI=1S/C28H23F6N3O2/c1-15-7-9-17(10-8-15)22-21-6-5-11-35-23(21)25(38)37(4)24(22)26(39)36(3)16(2)18-12-19(27(29,30)31)14-20(13-18)28(32,33)34/h5-14,16H,1-4H3/t16-/m1/s1	TTZWDLZPHOQUAU-MRXNPFEDSA-N
CHEMBL336589	322692	C[C@@H](N(C)C(=O)C1=C(c2ccc(C)cc2)c3cccnc3C(=O)N1C)c4cc(cc(c4)C(F)(F)F)C(F)(F)F	InChI=1S/C28H23F6N3O2/c1-15-7-9-17(10-8-15)22-21-6-5-11-35-23(21)25(38)37(4)24(22)26(39)36(3)16(2)18-12-19(27(29,30)31)14-20(13-18)28(32,33)34/h5-14,16H,1-4H3/t16-/m0/s1	TTZWDLZPHOQUAU-INIZCTEOSA-N
CHEMBL149245	347685	C[C@H](N)COc1ccccc1	InChI=1S/C9H13NO/c1-8(10)7-11-9-5-3-2-4-6-9/h2-6,8H,7,10H2,1H3/t8-/m0/s1	IKYFHRVPKIFGMH-QMMMGPOBSA-N
CHEMBL345518	348643	C[C@H](N)COc1ccccc1	InChI=1S/C9H13NO/c1-8(10)7-11-9-5-3-2-4-6-9/h2-6,8H,7,10H2,1H3/t8-/m1/s1	IKYFHRVPKIFGMH-MRVPVSSYSA-N
CHEMBL591431	697226	C[C@H](NC(=O)c1c(Cl)sc(Cl)c1Cc2cccc(Cl)c2)c3ccc(cc3)C(=O)O	InChI=1S/C21H16Cl3NO3S/c1-11(13-5-7-14(8-6-13)21(27)28)25-20(26)17-16(18(23)29-19(17)24)10-12-3-2-4-15(22)9-12/h2-9,11H,10H2,1H3,(H,25,26)(H,27,28)/t11-/m1/s1	YQUNVWHOTJLOLI-LLVKDONJSA-N
CHEMBL599052	697086	C[C@H](NC(=O)c1c(Cl)sc(Cl)c1Cc2cccc(Cl)c2)c3ccc(cc3)C(=O)O	InChI=1S/C21H16Cl3NO3S/c1-11(13-5-7-14(8-6-13)21(27)28)25-20(26)17-16(18(23)29-19(17)24)10-12-3-2-4-15(22)9-12/h2-9,11H,10H2,1H3,(H,25,26)(H,27,28)/t11-/m0/s1	YQUNVWHOTJLOLI-NSHDSACASA-N
CHEMBL539397	657530	C[C@H](NC(=O)c1cc(NC(=O)CC[C@@](O)(Cc2ccccc2)C(=O)N[C@H]3[C@H](O)Cc4ccccc34)cc(c1)N(C)S(=O)(=O)C)c5ccccc5	InChI=1S/C38H42N4O7S/c1-25(27-14-8-5-9-15-27)39-36(45)29-20-30(23-31(21-29)42(2)50(3,48)49)40-34(44)18-19-38(47,24-26-12-6-4-7-13-26)37(46)41-35-32-17-11-10-16-28(32)22-33(35)43/h4-17,20-21,23,25,33,35,43,47H,18-19,22,24H2,1-3H3,(H,39,45)(H,40,44)(H,41,46)/t25-,33-,35+,38+/m1/s1	FDXVDUYPLMZFSW-WCRCCQJKSA-N
CHEMBL541485	662849	C[C@H](NC(=O)c1cc(NC(=O)CC[C@@](O)(Cc2ccccc2)C(=O)N[C@H]3[C@H](O)Cc4ccccc34)cc(c1)N(C)S(=O)(=O)C)c5ccccc5	InChI=1S/C38H42N4O7S/c1-25(27-14-8-5-9-15-27)39-36(45)29-20-30(23-31(21-29)42(2)50(3,48)49)40-34(44)18-19-38(47,24-26-12-6-4-7-13-26)37(46)41-35-32-17-11-10-16-28(32)22-33(35)43/h4-17,20-21,23,25,33,35,43,47H,18-19,22,24H2,1-3H3,(H,39,45)(H,40,44)(H,41,46)/t25-,33-,35+,38-/m1/s1	FDXVDUYPLMZFSW-SUMVERIOSA-N
CHEMBL606603	709770	C[C@@H](NC(=O)[C@@H]1Cc2ccccc2CN1C(=O)[C@H](N)Cc3c(C)cc(O)cc3C)c4nc5ccccc5[nH]4	InChI=1S/C30H33N5O3/c1-17-12-22(36)13-18(2)23(17)15-24(31)30(38)35-16-21-9-5-4-8-20(21)14-27(35)29(37)32-19(3)28-33-25-10-6-7-11-26(25)34-28/h4-13,19,24,27,36H,14-16,31H2,1-3H3,(H,32,37)(H,33,34)/t19-,24+,27+/m1/s1	BSHPERRUISLIDL-WMEMMNBJSA-N
CHEMBL607479	709765	C[C@@H](NC(=O)[C@@H]1Cc2ccccc2CN1C(=O)[C@H](N)Cc3c(C)cc(O)cc3C)c4nc5ccccc5[nH]4	InChI=1S/C30H33N5O3/c1-17-12-22(36)13-18(2)23(17)15-24(31)30(38)35-16-21-9-5-4-8-20(21)14-27(35)29(37)32-19(3)28-33-25-10-6-7-11-26(25)34-28/h4-13,19,24,27,36H,14-16,31H2,1-3H3,(H,32,37)(H,33,34)/t19-,24-,27-/m0/s1	BSHPERRUISLIDL-SZJUTTIESA-N
CHEMBL606601	709768	C[C@@H](NC(=O)[C@@H]1Cc2ccccc2CN1C(=O)[C@H](N)Cc3c(C)cc(O)cc3C)C(=O)N	InChI=1S/C24H30N4O4/c1-13-8-18(29)9-14(2)19(13)11-20(25)24(32)28-12-17-7-5-4-6-16(17)10-21(28)23(31)27-15(3)22(26)30/h4-9,15,20-21,29H,10-12,25H2,1-3H3,(H2,26,30)(H,27,31)/t15-,20+,21+/m1/s1	XLVQVCOZHAPLOB-NQERJWCQSA-N
CHEMBL607402	709763	C[C@@H](NC(=O)[C@@H]1Cc2ccccc2CN1C(=O)[C@H](N)Cc3c(C)cc(O)cc3C)C(=O)N	InChI=1S/C24H30N4O4/c1-13-8-18(29)9-14(2)19(13)11-20(25)24(32)28-12-17-7-5-4-6-16(17)10-21(28)23(31)27-15(3)22(26)30/h4-9,15,20-21,29H,10-12,25H2,1-3H3,(H2,26,30)(H,27,31)/t15-,20-,21-/m0/s1	XLVQVCOZHAPLOB-JHVJFLLYSA-N
CHEMBL222944	471808	C[C@@H](N)C(=O)Nc1c(C)cccc1C	InChI=1S/C11H16N2O/c1-7-5-4-6-8(2)10(7)13-11(14)9(3)12/h4-6,9H,12H2,1-3H3,(H,13,14)/t9-/m1/s1	BUJAGSGYPOAWEI-SECBINFHSA-N
CHEMBL387108	471807	C[C@@H](N)C(=O)Nc1c(C)cccc1C	InChI=1S/C11H16N2O/c1-7-5-4-6-8(2)10(7)13-11(14)9(3)12/h4-6,9H,12H2,1-3H3,(H,13,14)/t9-/m0/s1	BUJAGSGYPOAWEI-VIFPVBQESA-N
CHEMBL452637	558077	C[C@H](NC(=O)OC(C)(C)C)C(=O)NCC(=O)SCCNC(=O)C	InChI=1S/C14H25N3O5S/c1-9(17-13(21)22-14(3,4)5)12(20)16-8-11(19)23-7-6-15-10(2)18/h9H,6-8H2,1-5H3,(H,15,18)(H,16,20)(H,17,21)/t9-/m0/s1	AUBYJXSLVPNALW-VIFPVBQESA-N
CHEMBL461176	558076	C[C@H](NC(=O)OC(C)(C)C)C(=O)NCC(=O)SCCNC(=O)C	InChI=1S/C14H25N3O5S/c1-9(17-13(21)22-14(3,4)5)12(20)16-8-11(19)23-7-6-15-10(2)18/h9H,6-8H2,1-5H3,(H,15,18)(H,16,20)(H,17,21)/t9-/m1/s1	AUBYJXSLVPNALW-SECBINFHSA-N
CHEMBL449268	558073	C[C@@H](NC(=O)OC(C)(C)C)C(=O)SCCNC(=O)C	InChI=1S/C12H22N2O4S/c1-8(14-11(17)18-12(3,4)5)10(16)19-7-6-13-9(2)15/h8H,6-7H2,1-5H3,(H,13,15)(H,14,17)/t8-/m0/s1	XDZIAOLWXXHWBC-QMMMGPOBSA-N
CHEMBL490963	558005	C[C@@H](NC(=O)OC(C)(C)C)C(=O)SCCNC(=O)C	InChI=1S/C12H22N2O4S/c1-8(14-11(17)18-12(3,4)5)10(16)19-7-6-13-9(2)15/h8H,6-7H2,1-5H3,(H,13,15)(H,14,17)/t8-/m1/s1	XDZIAOLWXXHWBC-MRVPVSSYSA-N
CHEMBL541012	667603	C[C@H](NP(=O)(OC[C@]1(O[C@H]([C@@H](O)[C@@H]1O)N2C=CC(=NC2=O)N)N=[N+]=[N-])Oc3ccccc3)C(=O)OCc4ccccc4	InChI=1S/C25H28N7O9P/c1-16(23(35)38-14-17-8-4-2-5-9-17)29-42(37,41-18-10-6-3-7-11-18)39-15-25(30-31-27)21(34)20(33)22(40-25)32-13-12-19(26)28-24(32)36/h2-13,16,20-22,33-34H,14-15H2,1H3,(H,29,37)(H2,26,28,36)/t16-,20-,21+,22-,25-,42?/m1/s1	ZRFDETZQOKPGPY-AFGVBTFXSA-N
CHEMBL558901	662308	C[C@H](NP(=O)(OC[C@]1(O[C@H]([C@@H](O)[C@@H]1O)N2C=CC(=NC2=O)N)N=[N+]=[N-])Oc3ccccc3)C(=O)OCc4ccccc4	InChI=1S/C25H28N7O9P/c1-16(23(35)38-14-17-8-4-2-5-9-17)29-42(37,41-18-10-6-3-7-11-18)39-15-25(30-31-27)21(34)20(33)22(40-25)32-13-12-19(26)28-24(32)36/h2-13,16,20-22,33-34H,14-15H2,1H3,(H,29,37)(H2,26,28,36)/t16-,20+,21-,22+,25+,42?/m0/s1	ZRFDETZQOKPGPY-UCRSNZGNSA-N
CHEMBL561067	655301	C[C@H](NP(=O)(OC[C@@]1(O[C@H]([C@@H](O)[C@@H]1O)N2C=CC(=NC2=O)N)N=[N+]=[N-])Oc3ccccc3)C(=O)OC(C)(C)C	InChI=1S/C22H30N7O9P/c1-13(19(32)37-21(2,3)4)26-39(34,38-14-8-6-5-7-9-14)35-12-22(27-28-24)17(31)16(30)18(36-22)29-11-10-15(23)25-20(29)33/h5-11,13,16-18,30-31H,12H2,1-4H3,(H,26,34)(H2,23,25,33)/t13-,16+,17-,18+,22+,39?/m0/s1	BFZCGMDFAZRYHK-YLUMJRNZSA-N
CHEMBL564710	662366	C[C@H](NP(=O)(OC[C@@]1(O[C@H]([C@@H](O)[C@@H]1O)N2C=CC(=NC2=O)N)N=[N+]=[N-])Oc3ccccc3)C(=O)OC(C)(C)C	InChI=1S/C22H30N7O9P/c1-13(19(32)37-21(2,3)4)26-39(34,38-14-8-6-5-7-9-14)35-12-22(27-28-24)17(31)16(30)18(36-22)29-11-10-15(23)25-20(29)33/h5-11,13,16-18,30-31H,12H2,1-4H3,(H,26,34)(H2,23,25,33)/t13-,16-,17+,18-,22-,39?/m1/s1	BFZCGMDFAZRYHK-AUPFSMFSSA-N
CHEMBL475925	590567	C[C@H](NP(=O)(OCCOCn1cnc2C(=O)NC(=Nc12)N)Oc3ccccc3)C(=O)OCc4ccccc4	InChI=1S/C24H27N6O7P/c1-17(23(32)35-14-18-8-4-2-5-9-18)29-38(33,37-19-10-6-3-7-11-19)36-13-12-34-16-30-15-26-20-21(30)27-24(25)28-22(20)31/h2-11,15,17H,12-14,16H2,1H3,(H,29,33)(H3,25,27,28,31)/t17-,38?/m0/s1	SNMXKBUUCRKSOO-FLDWNXGXSA-N
CHEMBL558458	666189	C[C@H](NP(=O)(OCCOCn1cnc2C(=O)NC(=Nc12)N)Oc3ccccc3)C(=O)OCc4ccccc4	InChI=1S/C24H27N6O7P/c1-17(23(32)35-14-18-8-4-2-5-9-18)29-38(33,37-19-10-6-3-7-11-19)36-13-12-34-16-30-15-26-20-21(30)27-24(25)28-22(20)31/h2-11,15,17H,12-14,16H2,1H3,(H,29,33)(H3,25,27,28,31)/t17-,38?/m1/s1	SNMXKBUUCRKSOO-RMMAMLODSA-N
CHEMBL598523	702351	C[C@H](Oc1ccc2ncccc2c1)c3c(Cl)ccc(F)c3Cl	InChI=1S/C17H12Cl2FNO/c1-10(16-13(18)5-6-14(20)17(16)19)22-12-4-7-15-11(9-12)3-2-8-21-15/h2-10H,1H3/t10-/m0/s1	DORFEDMRVQLEQT-JTQLQIEISA-N
CHEMBL600795	702272	C[C@H](Oc1ccc2ncccc2c1)c3c(Cl)ccc(F)c3Cl	InChI=1S/C17H12Cl2FNO/c1-10(16-13(18)5-6-14(20)17(16)19)22-12-4-7-15-11(9-12)3-2-8-21-15/h2-10H,1H3/t10-/m1/s1	DORFEDMRVQLEQT-SNVBAGLBSA-N
CHEMBL1169880	749507	C[C@@H](Oc1ccc(cc1C(=O)N2CCN(CC2)c3ncc(cc3F)C(F)(F)F)S(=O)(=O)C)C(F)(F)F	InChI=1S/C21H20F7N3O4S/c1-12(20(23,24)25)35-17-4-3-14(36(2,33)34)10-15(17)19(32)31-7-5-30(6-8-31)18-16(22)9-13(11-29-18)21(26,27)28/h3-4,9-12H,5-8H2,1-2H3/t12-/m1/s1	YUUGYIUSCYNSQR-GFCCVEGCSA-N
CHEMBL1171829	749450	C[C@@H](Oc1ccc(cc1C(=O)N2CCN(CC2)c3ncc(cc3F)C(F)(F)F)S(=O)(=O)C)C(F)(F)F	InChI=1S/C21H20F7N3O4S/c1-12(20(23,24)25)35-17-4-3-14(36(2,33)34)10-15(17)19(32)31-7-5-30(6-8-31)18-16(22)9-13(11-29-18)21(26,27)28/h3-4,9-12H,5-8H2,1-2H3/t12-/m0/s1	YUUGYIUSCYNSQR-LBPRGKRZSA-N
CHEMBL554067	661523	C[C@@H](Oc1ccnc2ccccc12)c3cn(nn3)c4ccc(Cl)c(Cl)c4	InChI=1S/C19H14Cl2N4O/c1-12(26-19-8-9-22-17-5-3-2-4-14(17)19)18-11-25(24-23-18)13-6-7-15(20)16(21)10-13/h2-12H,1H3/t12-/m1/s1	HXJDAZQCLMWSPZ-GFCCVEGCSA-N
CHEMBL563348	657936	C[C@@H](Oc1ccnc2ccccc12)c3cn(nn3)c4ccc(Cl)c(Cl)c4	InChI=1S/C19H14Cl2N4O/c1-12(26-19-8-9-22-17-5-3-2-4-14(17)19)18-11-25(24-23-18)13-6-7-15(20)16(21)10-13/h2-12H,1H3/t12-/m0/s1	HXJDAZQCLMWSPZ-LBPRGKRZSA-N
CHEMBL549548	665000	C[C@@H](Oc1ccnc2ccccc12)c3cn(nn3)c4ccc(C#N)c(Cl)c4	InChI=1S/C20H14ClN5O/c1-13(27-20-8-9-23-18-5-3-2-4-16(18)20)19-12-26(25-24-19)15-7-6-14(11-22)17(21)10-15/h2-10,12-13H,1H3/t13-/m0/s1	NNDZRDCPXPHYAW-ZDUSSCGKSA-N
CHEMBL560237	654473	C[C@@H](Oc1ccnc2ccccc12)c3cn(nn3)c4ccc(C#N)c(Cl)c4	InChI=1S/C20H14ClN5O/c1-13(27-20-8-9-23-18-5-3-2-4-16(18)20)19-12-26(25-24-19)15-7-6-14(11-22)17(21)10-15/h2-10,12-13H,1H3/t13-/m1/s1	NNDZRDCPXPHYAW-CYBMUJFWSA-N
CHEMBL550741	664661	C[C@H](Oc1cc(sc1C(=O)N)c2cnc3ccccn23)c4ccccc4Cl	InChI=1S/C20H16ClN3O2S/c1-12(13-6-2-3-7-14(13)21)26-16-10-17(27-19(16)20(22)25)15-11-23-18-8-4-5-9-24(15)18/h2-12H,1H3,(H2,22,25)/t12-/m0/s1	TXLCIUHAUUABEX-LBPRGKRZSA-N
CHEMBL560014	659325	C[C@H](Oc1cc(sc1C(=O)N)c2cnc3ccccn23)c4ccccc4Cl	InChI=1S/C20H16ClN3O2S/c1-12(13-6-2-3-7-14(13)21)26-16-10-17(27-19(16)20(22)25)15-11-23-18-8-4-5-9-24(15)18/h2-12H,1H3,(H2,22,25)/t12-/m1/s1	TXLCIUHAUUABEX-GFCCVEGCSA-N
CHEMBL494123	577906	C[C@H](Oc1cc(sc1C(=O)N)n2cnc3ccc(O[C@@H]4CCCN(C)CC4)cc23)c5ccccc5Cl	InChI=1S/C27H29ClN4O3S/c1-17(20-7-3-4-8-21(20)28)34-24-15-25(36-26(24)27(29)33)32-16-30-22-10-9-19(14-23(22)32)35-18-6-5-12-31(2)13-11-18/h3-4,7-10,14-18H,5-6,11-13H2,1-2H3,(H2,29,33)/t17-,18-/m0/s1	HLHNFPFYQRRGPP-ROUUACIJSA-N
CHEMBL523699	577907	C[C@H](Oc1cc(sc1C(=O)N)n2cnc3ccc(O[C@@H]4CCCN(C)CC4)cc23)c5ccccc5Cl	InChI=1S/C27H29ClN4O3S/c1-17(20-7-3-4-8-21(20)28)34-24-15-25(36-26(24)27(29)33)32-16-30-22-10-9-19(14-23(22)32)35-18-6-5-12-31(2)13-11-18/h3-4,7-10,14-18H,5-6,11-13H2,1-2H3,(H2,29,33)/t17-,18+/m0/s1	HLHNFPFYQRRGPP-ZWKOTPCHSA-N
CHEMBL1630758	1152943	C[C@@H](O)CCC[C@@H](C)[C@H]1CC[C@H]2\C(=C\C=C3C[C@@H](O)C(C)[C@H](O)C3)\CCC[C@]12C	InChI=1S/C26H44O3/c1-17(7-5-8-18(2)27)22-12-13-23-21(9-6-14-26(22,23)4)11-10-20-15-24(28)19(3)25(29)16-20/h10-11,17-19,22-25,27-29H,5-9,12-16H2,1-4H3/b20-10-,21-11+/t17-,18-,19+,22-,23+,24-,25-,26-/m1/s1	JWMNZSVRCJPIDT-VQBNRDDPSA-N
CHEMBL1630762	1152947	C[C@@H](O)CCC[C@@H](C)[C@H]1CC[C@H]2\C(=C\C=C3C[C@@H](O)C(C)[C@H](O)C3)\CCC[C@]12C	InChI=1S/C26H44O3/c1-17(7-5-8-18(2)27)22-12-13-23-21(9-6-14-26(22,23)4)11-10-20-15-24(28)19(3)25(29)16-20/h10-11,17-19,22-25,27-29H,5-9,12-16H2,1-4H3/b20-10-,21-11+/t17-,18-,19-,22-,23+,24-,25-,26-/m1/s1	JWMNZSVRCJPIDT-FCIYRXCYSA-N
CHEMBL1630759	1152944	C[C@@H](O)CCC[C@H](C)[C@H]1CC[C@H]2\C(=C\C=C3C[C@@H](O)C(C)[C@H](O)C3)\CCC[C@]12C	InChI=1S/C26H44O3/c1-17(7-5-8-18(2)27)22-12-13-23-21(9-6-14-26(22,23)4)11-10-20-15-24(28)19(3)25(29)16-20/h10-11,17-19,22-25,27-29H,5-9,12-16H2,1-4H3/b20-10-,21-11+/t17-,18+,19-,22+,23-,24+,25+,26+/m0/s1	JWMNZSVRCJPIDT-WQPOGKBISA-N
CHEMBL1630763	1152948	C[C@@H](O)CCC[C@H](C)[C@H]1CC[C@H]2\C(=C\C=C3C[C@@H](O)C(C)[C@H](O)C3)\CCC[C@]12C	InChI=1S/C26H44O3/c1-17(7-5-8-18(2)27)22-12-13-23-21(9-6-14-26(22,23)4)11-10-20-15-24(28)19(3)25(29)16-20/h10-11,17-19,22-25,27-29H,5-9,12-16H2,1-4H3/b20-10-,21-11+/t17-,18+,19+,22+,23-,24+,25+,26+/m0/s1	JWMNZSVRCJPIDT-SPVJQLENSA-N
CHEMBL1630756	1152941	C[C@H](O)CCC[C@@H](C)[C@H]1CC[C@H]2\C(=C\C=C3C[C@@H](O)C(C)[C@H](O)C3)\CCC[C@]12C	InChI=1S/C26H44O3/c1-17(7-5-8-18(2)27)22-12-13-23-21(9-6-14-26(22,23)4)11-10-20-15-24(28)19(3)25(29)16-20/h10-11,17-19,22-25,27-29H,5-9,12-16H2,1-4H3/b20-10-,21-11+/t17-,18+,19+,22-,23+,24-,25-,26-/m1/s1	JWMNZSVRCJPIDT-AFEMGARHSA-N
CHEMBL1630760	1152945	C[C@H](O)CCC[C@@H](C)[C@H]1CC[C@H]2\C(=C\C=C3C[C@@H](O)C(C)[C@H](O)C3)\CCC[C@]12C	InChI=1S/C26H44O3/c1-17(7-5-8-18(2)27)22-12-13-23-21(9-6-14-26(22,23)4)11-10-20-15-24(28)19(3)25(29)16-20/h10-11,17-19,22-25,27-29H,5-9,12-16H2,1-4H3/b20-10-,21-11+/t17-,18+,19-,22-,23+,24-,25-,26-/m1/s1	JWMNZSVRCJPIDT-HCYPHWKYSA-N
CHEMBL1630757	1152942	C[C@H](O)CCC[C@H](C)[C@H]1CC[C@H]2\C(=C\C=C3C[C@@H](O)C(C)[C@H](O)C3)\CCC[C@]12C	InChI=1S/C26H44O3/c1-17(7-5-8-18(2)27)22-12-13-23-21(9-6-14-26(22,23)4)11-10-20-15-24(28)19(3)25(29)16-20/h10-11,17-19,22-25,27-29H,5-9,12-16H2,1-4H3/b20-10-,21-11+/t17-,18-,19-,22+,23-,24+,25+,26+/m0/s1	JWMNZSVRCJPIDT-IYKCXZOTSA-N
CHEMBL1630761	1152946	C[C@H](O)CCC[C@H](C)[C@H]1CC[C@H]2\C(=C\C=C3C[C@@H](O)C(C)[C@H](O)C3)\CCC[C@]12C	InChI=1S/C26H44O3/c1-17(7-5-8-18(2)27)22-12-13-23-21(9-6-14-26(22,23)4)11-10-20-15-24(28)19(3)25(29)16-20/h10-11,17-19,22-25,27-29H,5-9,12-16H2,1-4H3/b20-10-,21-11+/t17-,18-,19+,22+,23-,24+,25+,26+/m0/s1	JWMNZSVRCJPIDT-UMKWPMFHSA-N
CHEMBL559720	656684	C[C@@H](O)[C@@H]1C[C@H](O)CN1c2nc3N(C=C(C(=O)O)C(=O)c3cc2F)C4CC4	InChI=1S/C18H20FN3O5/c1-8(23)14-4-10(24)6-22(14)17-13(19)5-11-15(25)12(18(26)27)7-21(9-2-3-9)16(11)20-17/h5,7-10,14,23-24H,2-4,6H2,1H3,(H,26,27)/t8-,10-,14+/m1/s1	ZQXYNGJLSGWMTE-PWZJLYFZSA-N
CHEMBL560852	654953	C[C@@H](O)[C@@H]1C[C@H](O)CN1c2nc3N(C=C(C(=O)O)C(=O)c3cc2F)C4CC4	InChI=1S/C18H20FN3O5/c1-8(23)14-4-10(24)6-22(14)17-13(19)5-11-15(25)12(18(26)27)7-21(9-2-3-9)16(11)20-17/h5,7-10,14,23-24H,2-4,6H2,1H3,(H,26,27)/t8-,10+,14-/m0/s1	ZQXYNGJLSGWMTE-HNXYLICVSA-N
CHEMBL484895	600369	C[C@H](O)[C@H](Nc1nc(N)nc2c1ncn2CCOCP(=O)(O)O)C(=O)O	InChI=1S/C12H19N6O7P/c1-6(19)7(11(20)21)15-9-8-10(17-12(13)16-9)18(4-14-8)2-3-25-5-26(22,23)24/h4,6-7,19H,2-3,5H2,1H3,(H,20,21)(H2,22,23,24)(H3,13,15,16,17)/t6-,7+/m1/s1	UHTZPSFYHAYYTL-RQJHMYQMSA-N
CHEMBL485100	600370	C[C@H](O)[C@H](Nc1nc(N)nc2c1ncn2CCOCP(=O)(O)O)C(=O)O	InChI=1S/C12H19N6O7P/c1-6(19)7(11(20)21)15-9-8-10(17-12(13)16-9)18(4-14-8)2-3-25-5-26(22,23)24/h4,6-7,19H,2-3,5H2,1H3,(H,20,21)(H2,22,23,24)(H3,13,15,16,17)/t6-,7-/m0/s1	UHTZPSFYHAYYTL-BQBZGAKWSA-N
CHEMBL549808	661283	C[C@H](O)[C@@H](NC(=O)OC(C)(C)C)C(=O)OC1=C(Oc2cc(O)cc(O)c2C1=O)c3ccc(O)c(O)c3	InChI=1S/C24H25NO11/c1-10(26)18(25-23(33)36-24(2,3)4)22(32)35-21-19(31)17-15(30)8-12(27)9-16(17)34-20(21)11-5-6-13(28)14(29)7-11/h5-10,18,26-30H,1-4H3,(H,25,33)/t10-,18+/m1/s1	QVLOHGHWEYOPHV-MGNBDDOMSA-N
CHEMBL563238	663030	C[C@H](O)[C@@H](NC(=O)OC(C)(C)C)C(=O)OC1=C(Oc2cc(O)cc(O)c2C1=O)c3ccc(O)c(O)c3	InChI=1S/C24H25NO11/c1-10(26)18(25-23(33)36-24(2,3)4)22(32)35-21-19(31)17-15(30)8-12(27)9-16(17)34-20(21)11-5-6-13(28)14(29)7-11/h5-10,18,26-30H,1-4H3,(H,25,33)/t10-,18+/m0/s1	QVLOHGHWEYOPHV-XTZNXHDOSA-N
CHEMBL597508	702181	C[C@H](O)CN1[C@H](COc2c1cccc2c3cccc(OC(F)(F)F)c3)c4cccc(OC(F)(F)C(F)F)c4	InChI=1S/C26H22F7NO4/c1-15(35)13-34-21-10-4-9-20(16-5-2-8-19(11-16)38-26(31,32)33)23(21)36-14-22(34)17-6-3-7-18(12-17)37-25(29,30)24(27)28/h2-12,15,22,24,35H,13-14H2,1H3/t15-,22+/m0/s1	KRNJEUKTVDSZSR-OYHNWAKOSA-N
CHEMBL600176	702182	C[C@H](O)CN1[C@H](COc2c1cccc2c3cccc(OC(F)(F)F)c3)c4cccc(OC(F)(F)C(F)F)c4	InChI=1S/C26H22F7NO4/c1-15(35)13-34-21-10-4-9-20(16-5-2-8-19(11-16)38-26(31,32)33)23(21)36-14-22(34)17-6-3-7-18(12-17)37-25(29,30)24(27)28/h2-12,15,22,24,35H,13-14H2,1H3/t15-,22-/m1/s1	KRNJEUKTVDSZSR-IVZQSRNASA-N
CHEMBL1372198	896082	C[C@H](O\N=C(/C)\CCN1CCc2nc(c3ccccc3)c(cc2C1)c4ccccc4)c5cn(nn5)[C@H](CO)Cc6ccccc6	InChI=1S/C37H40N6O2/c1-27(40-45-28(2)36-25-43(41-39-36)33(26-44)22-29-12-6-3-7-13-29)18-20-42-21-19-35-32(24-42)23-34(30-14-8-4-9-15-30)37(38-35)31-16-10-5-11-17-31/h3-17,23,25,28,33,44H,18-22,24,26H2,1-2H3/b40-27+/t28-,33-/m0/s1	MSDMSQHOLOYMKR-QMRLHJCVSA-N
CHEMBL1372807	896691	C[C@H](O\N=C(/C)\CCN1CCc2nc(c3ccccc3)c(cc2C1)c4ccccc4)c5cn(nn5)[C@H](CO)Cc6ccccc6	InChI=1S/C37H40N6O2/c1-27(40-45-28(2)36-25-43(41-39-36)33(26-44)22-29-12-6-3-7-13-29)18-20-42-21-19-35-32(24-42)23-34(30-14-8-4-9-15-30)37(38-35)31-16-10-5-11-17-31/h3-17,23,25,28,33,44H,18-22,24,26H2,1-2H3/t28-,33-/m0/s1	MSDMSQHOLOYMKR-UVMMSNCQSA-N
CHEMBL1476084	999968	C[C@H](O\N=C(/C)\CCN1CCc2nc(c3ccccc3)c(cc2C1)c4ccccc4)c5onc(c5)c6c(C)cc(C)cc6C	InChI=1S/C38H40N4O2/c1-25-20-26(2)37(27(3)21-25)35-23-36(44-41-35)29(5)43-40-28(4)16-18-42-19-17-34-32(24-42)22-33(30-12-8-6-9-13-30)38(39-34)31-14-10-7-11-15-31/h6-15,20-23,29H,16-19,24H2,1-5H3/b40-28+/t29-/m0/s1	OFIQBORHGCOGLD-RQHZICMXSA-N
CHEMBL1606121	1130005	C[C@H](O\N=C(/C)\CCN1CCc2nc(c3ccccc3)c(cc2C1)c4ccccc4)c5onc(c5)c6c(C)cc(C)cc6C	InChI=1S/C38H40N4O2/c1-25-20-26(2)37(27(3)21-25)35-23-36(44-41-35)29(5)43-40-28(4)16-18-42-19-17-34-32(24-42)22-33(30-12-8-6-9-13-30)38(39-34)31-14-10-7-11-15-31/h6-15,20-23,29H,16-19,24H2,1-5H3/t29-/m0/s1	OFIQBORHGCOGLD-LJAQVGFWSA-N
CHEMBL1379907	903791	C[C@@H](O\N=C(/C)\CCN1CCCCc2nc(C)c(C)cc12)c3cn(nn3)[C@H](CO)Cc4ccccc4	InChI=1S/C28H38N6O2/c1-20-16-28-26(29-22(20)3)12-8-9-14-33(28)15-13-21(2)31-36-23(4)27-18-34(32-30-27)25(19-35)17-24-10-6-5-7-11-24/h5-7,10-11,16,18,23,25,35H,8-9,12-15,17,19H2,1-4H3/t23-,25+/m1/s1	OQRFYDOAQDEDPP-NOZRDPDXSA-N
CHEMBL1865649	1306220	C[C@@H](O\N=C(/C)\CCN1CCCCc2nc(C)c(C)cc12)c3cn(nn3)[C@H](CO)Cc4ccccc4	InChI=1S/C28H38N6O2/c1-20-16-28-26(29-22(20)3)12-8-9-14-33(28)15-13-21(2)31-36-23(4)27-18-34(32-30-27)25(19-35)17-24-10-6-5-7-11-24/h5-7,10-11,16,18,23,25,35H,8-9,12-15,17,19H2,1-4H3/b31-21+/t23-,25+/m1/s1	OQRFYDOAQDEDPP-OKTMYDMMSA-N
CHEMBL1411347	935231	C[C@H](O\N=C(/C)\CCN1CCCCc2nc(C)c(C)cc12)c3cn(nn3)[C@H](CO)Cc4ccccc4	InChI=1S/C28H38N6O2/c1-20-16-28-26(29-22(20)3)12-8-9-14-33(28)15-13-21(2)31-36-23(4)27-18-34(32-30-27)25(19-35)17-24-10-6-5-7-11-24/h5-7,10-11,16,18,23,25,35H,8-9,12-15,17,19H2,1-4H3/t23-,25-/m0/s1	OQRFYDOAQDEDPP-ZCYQVOJMSA-N
CHEMBL1535403	1059287	C[C@H](O\N=C(/C)\CCN1CCCCc2nc(C)c(C)cc12)c3cn(nn3)[C@H](CO)Cc4ccccc4	InChI=1S/C28H38N6O2/c1-20-16-28-26(29-22(20)3)12-8-9-14-33(28)15-13-21(2)31-36-23(4)27-18-34(32-30-27)25(19-35)17-24-10-6-5-7-11-24/h5-7,10-11,16,18,23,25,35H,8-9,12-15,17,19H2,1-4H3/b31-21+/t23-,25-/m0/s1	OQRFYDOAQDEDPP-RROQMOBYSA-N
CHEMBL1178609	752559	CC[N+]1(C\C\2=C\CCCCCC2)CCC(CC1)NC(=O)C3c4cc(Cl)ccc4Oc5ccc(Cl)cc35	InChI=1S/C30H36Cl2N2O2/c1-2-34(20-21-8-6-4-3-5-7-9-21)16-14-24(15-17-34)33-30(35)29-25-18-22(31)10-12-27(25)36-28-13-11-23(32)19-26(28)29/h8,10-13,18-19,24,29H,2-7,9,14-17,20H2,1H3/p+1/b21-8+/t24-,34?	VQHKDCUXFKNNMT-AYZYRPFDSA-O
CHEMBL331897	298035	CC[N+]1(C\C\2=C\CCCCCC2)CCC(CC1)NC(=O)C3c4cc(Cl)ccc4Oc5ccc(Cl)cc35	InChI=1S/C30H36Cl2N2O2/c1-2-34(20-21-8-6-4-3-5-7-9-21)16-14-24(15-17-34)33-30(35)29-25-18-22(31)10-12-27(25)36-28-13-11-23(32)19-26(28)29/h8,10-13,18-19,24,29H,2-7,9,14-17,20H2,1H3/p+1/b21-8+	VQHKDCUXFKNNMT-ODCIPOBUSA-O
CHEMBL606739	709866	CCN1CC[C@]23[C@@H]4Oc5c(O)ccc(C[C@@H]1[C@]2(O)Cc6c4[nH]c7ccccc67)c35	InChI=1S/C24H24N2O3/c1-2-26-10-9-23-19-13-7-8-17(27)21(19)29-22(23)20-15(12-24(23,28)18(26)11-13)14-5-3-4-6-16(14)25-20/h3-8,18,22,25,27-28H,2,9-12H2,1H3/t18-,22-,23+,24-/m1/s1	YYMLAPSSCTYSTC-LZQXYRQZSA-N
CHEMBL611704	709310	CCN1CC[C@]23[C@@H]4Oc5c(O)ccc(C[C@@H]1[C@]2(O)Cc6c4[nH]c7ccccc67)c35	InChI=1S/C24H24N2O3/c1-2-26-10-9-23-19-13-7-8-17(27)21(19)29-22(23)20-15(12-24(23,28)18(26)11-13)14-5-3-4-6-16(14)25-20/h3-8,18,22,25,27-28H,2,9-12H2,1H3/t18-,22+,23+,24-/m1/s1	YYMLAPSSCTYSTC-IBURTVSXSA-N
CHEMBL1561365	1085249	CCN1C(=O)[C@@H]2CCC3=C(CC)C(=O)N4C(=O)O\C(=N/Cc5ccccc5)\[C@]4(Cc6ccccc6)[C@@H]3[C@@H]2C1=O	InChI=1S/C31H31N3O5/c1-3-21-22-15-16-23-24(28(37)33(4-2)26(23)35)25(22)31(17-19-11-7-5-8-12-19)29(39-30(38)34(31)27(21)36)32-18-20-13-9-6-10-14-20/h5-14,23-25H,3-4,15-18H2,1-2H3/t23-,24-,25+,31+/m1/s1	SVPFDEIGMGQXPS-CYOUBLJMSA-N
CHEMBL1607751	1131635	CCN1C(=O)[C@@H]2CCC3=C(CC)C(=O)N4C(=O)O\C(=N/Cc5ccccc5)\[C@]4(Cc6ccccc6)[C@@H]3[C@@H]2C1=O	InChI=1S/C31H31N3O5/c1-3-21-22-15-16-23-24(28(37)33(4-2)26(23)35)25(22)31(17-19-11-7-5-8-12-19)29(39-30(38)34(31)27(21)36)32-18-20-13-9-6-10-14-20/h5-14,23-25H,3-4,15-18H2,1-2H3/b32-29-/t23-,24-,25+,31+/m1/s1	SVPFDEIGMGQXPS-UJCIORRUSA-N
CHEMBL1535573	1059457	CCN1C(=O)[C@@H]2CCC3=C(CC)C(=O)N4C(=O)O\C(=N/CCOC)\[C@]4(Cc5ccccc5)[C@@H]3[C@@H]2C1=O	InChI=1S/C27H31N3O6/c1-4-17-18-11-12-19-20(24(33)29(5-2)22(19)31)21(18)27(15-16-9-7-6-8-10-16)25(28-13-14-35-3)36-26(34)30(27)23(17)32/h6-10,19-21H,4-5,11-15H2,1-3H3/b28-25-/t19-,20-,21+,27+/m1/s1	KHUVOONXERYEFI-KULLRTCOSA-N
CHEMBL1882296	1322867	CCN1C(=O)[C@@H]2CCC3=C(CC)C(=O)N4C(=O)O\C(=N/CCOC)\[C@]4(Cc5ccccc5)[C@@H]3[C@@H]2C1=O	InChI=1S/C27H31N3O6/c1-4-17-18-11-12-19-20(24(33)29(5-2)22(19)31)21(18)27(15-16-9-7-6-8-10-16)25(28-13-14-35-3)36-26(34)30(27)23(17)32/h6-10,19-21H,4-5,11-15H2,1-3H3/t19-,20-,21+,27+/m1/s1	KHUVOONXERYEFI-MEFYPOPPSA-N
CHEMBL1316945	840829	CCN1C(=O)[C@@H]2C[C@H]3[C@@H]4[C@H]([C@@H](C)C5=C3[C@@H]([C@@H]2C1=O)[C@]6(C)N(C(=O)O/C/6=N\CC7CC7)C5=O)C(=O)N(CC)C4=O	InChI=1S/C28H32N4O7/c1-5-30-21(33)14-9-13-17-15(11(3)16-18(13)23(35)31(6-2)22(16)34)25(37)32-27(38)39-26(29-10-12-7-8-12)28(32,4)20(17)19(14)24(30)36/h11-14,16,18-20H,5-10H2,1-4H3/b29-26-/t11-,13+,14+,16-,18+,19+,20-,28-/m0/s1	BZWBEGOSCKUGFQ-BFQLWNAOSA-N
CHEMBL1342533	866417	CCN1C(=O)[C@@H]2C[C@H]3[C@@H]4[C@H]([C@@H](C)C5=C3[C@@H]([C@@H]2C1=O)[C@]6(C)N(C(=O)O/C/6=N\CC7CC7)C5=O)C(=O)N(CC)C4=O	InChI=1S/C28H32N4O7/c1-5-30-21(33)14-9-13-17-15(11(3)16-18(13)23(35)31(6-2)22(16)34)25(37)32-27(38)39-26(29-10-12-7-8-12)28(32,4)20(17)19(14)24(30)36/h11-14,16,18-20H,5-10H2,1-4H3/t11-,13+,14+,16-,18+,19+,20-,28-/m0/s1	BZWBEGOSCKUGFQ-OYPCKWFQSA-N
CHEMBL1424215	948099	CCn1nc(C)c(\C=N\NC(=O)c2ccc3c(c2)c(C)c(C)n3Cc4ccccc4)c1C	InChI=1S/C26H29N5O/c1-6-31-20(5)24(18(3)29-31)15-27-28-26(32)22-12-13-25-23(14-22)17(2)19(4)30(25)16-21-10-8-7-9-11-21/h7-15H,6,16H2,1-5H3,(H,28,32)	XEFWFPZSPGGVAZ-UHFFFAOYSA-N
CHEMBL1703256	1183987	CCn1nc(C)c(\C=N\NC(=O)c2ccc3c(c2)c(C)c(C)n3Cc4ccccc4)c1C	InChI=1S/C26H29N5O/c1-6-31-20(5)24(18(3)29-31)15-27-28-26(32)22-12-13-25-23(14-22)17(2)19(4)30(25)16-21-10-8-7-9-11-21/h7-15H,6,16H2,1-5H3,(H,28,32)/b27-15+	XEFWFPZSPGGVAZ-JFLMPSFJSA-N
CHEMBL1599474	1123358	CCn1ncc(\C=N\NC(=O)c2ccc3c(c2)c(C)c(C)n3Cc4ccccc4)c1C	InChI=1S/C25H27N5O/c1-5-30-19(4)22(15-27-30)14-26-28-25(31)21-11-12-24-23(13-21)17(2)18(3)29(24)16-20-9-7-6-8-10-20/h6-15H,5,16H2,1-4H3,(H,28,31)	AWGRCCCILXISOE-UHFFFAOYSA-N
CHEMBL1724211	1204942	CCn1ncc(\C=N\NC(=O)c2ccc3c(c2)c(C)c(C)n3Cc4ccccc4)c1C	InChI=1S/C25H27N5O/c1-5-30-19(4)22(15-27-30)14-26-28-25(31)21-11-12-24-23(13-21)17(2)18(3)29(24)16-20-9-7-6-8-10-20/h6-15H,5,16H2,1-4H3,(H,28,31)/b26-14+	AWGRCCCILXISOE-VULFUBBASA-N
CHEMBL1698802	1179533	CC(\N=C\1/C=C(O)c2cccnc2C1=O)C(O)c3ccccc3	InChI=1S/C18H16N2O3/c1-11(17(22)12-6-3-2-4-7-12)20-14-10-15(21)13-8-5-9-19-16(13)18(14)23/h2-11,17,21-22H,1H3	LIMIJZWHZNGVBU-UHFFFAOYSA-N
CHEMBL339439	315447	CC(\N=C\1/C=C(O)c2cccnc2C1=O)C(O)c3ccccc3	InChI=1S/C18H16N2O3/c1-11(17(22)12-6-3-2-4-7-12)20-14-10-15(21)13-8-5-9-19-16(13)18(14)23/h2-11,17,21-22H,1H3/b20-14+	LIMIJZWHZNGVBU-XSFVSMFZSA-N
CHEMBL1460760	984644	CC\N=C/1\SC(CC(=O)Nc2ccccc2)C(=O)N1CC	InChI=1S/C15H19N3O2S/c1-3-16-15-18(4-2)14(20)12(21-15)10-13(19)17-11-8-6-5-7-9-11/h5-9,12H,3-4,10H2,1-2H3,(H,17,19)	XDGYPDBQJRLQFF-UHFFFAOYSA-N
CHEMBL1876328	1316899	CC\N=C/1\SC(CC(=O)Nc2ccccc2)C(=O)N1CC	InChI=1S/C15H19N3O2S/c1-3-16-15-18(4-2)14(20)12(21-15)10-13(19)17-11-8-6-5-7-9-11/h5-9,12H,3-4,10H2,1-2H3,(H,17,19)/b16-15+	XDGYPDBQJRLQFF-FOCLMDBBSA-N
CHEMBL1550523	1074407	CC\N=C/1\SC=C(N1N=C2CCCC2)c3ccc4OCC(=O)Nc4c3	InChI=1S/C18H20N4O2S/c1-2-19-18-22(21-13-5-3-4-6-13)15(11-25-18)12-7-8-16-14(9-12)20-17(23)10-24-16/h7-9,11H,2-6,10H2,1H3,(H,20,23)	XJQCHMWUHJXDOM-UHFFFAOYSA-N
CHEMBL1729670	1210401	CC\N=C/1\SC=C(N1N=C2CCCC2)c3ccc4OCC(=O)Nc4c3	InChI=1S/C18H20N4O2S/c1-2-19-18-22(21-13-5-3-4-6-13)15(11-25-18)12-7-8-16-14(9-12)20-17(23)10-24-16/h7-9,11H,2-6,10H2,1H3,(H,20,23)/b19-18+	XJQCHMWUHJXDOM-VHEBQXMUSA-N
CHEMBL1497587	1021471	CCN(CC)c1ccc(\C=N\NC(=O)c2cnccn2)cc1	InChI=1S/C16H19N5O/c1-3-21(4-2)14-7-5-13(6-8-14)11-19-20-16(22)15-12-17-9-10-18-15/h5-12H,3-4H2,1-2H3,(H,20,22)	HZKMQOSQJCPWQD-UHFFFAOYSA-N
CHEMBL566096	674750	CCN(CC)c1ccc(\C=N\NC(=O)c2cnccn2)cc1	InChI=1S/C16H19N5O/c1-3-21(4-2)14-7-5-13(6-8-14)11-19-20-16(22)15-12-17-9-10-18-15/h5-12H,3-4H2,1-2H3,(H,20,22)/b19-11+	HZKMQOSQJCPWQD-YBFXNURJSA-N
CHEMBL1303601	827485	CCN(CC)c1ccc(\C=N\NC(=O)c2occc2)c(O)c1	InChI=1S/C16H19N3O3/c1-3-19(4-2)13-8-7-12(14(20)10-13)11-17-18-16(21)15-6-5-9-22-15/h5-11,20H,3-4H2,1-2H3,(H,18,21)	ZOHSDJUPFBCELP-UHFFFAOYSA-N
CHEMBL199868	434325	CCN(CC)c1ccc(\C=N\NC(=O)c2occc2)c(O)c1	InChI=1S/C16H19N3O3/c1-3-19(4-2)13-8-7-12(14(20)10-13)11-17-18-16(21)15-6-5-9-22-15/h5-11,20H,3-4H2,1-2H3,(H,18,21)/b17-11+	ZOHSDJUPFBCELP-GZTJUZNOSA-N
CHEMBL1461657	985541	CCN(CC)Cc1c(nnn1c2nonc2N)C(=O)N\N=C\c3ccncc3	InChI=1S/C16H20N10O2/c1-3-25(4-2)10-12-13(20-24-26(12)15-14(17)22-28-23-15)16(27)21-19-9-11-5-7-18-8-6-11/h5-9H,3-4,10H2,1-2H3,(H2,17,22)(H,21,27)	OCWDXQCACNMUFD-UHFFFAOYSA-N
CHEMBL321421	285667	CCN(CC)Cc1c(nnn1c2nonc2N)C(=O)N\N=C\c3ccncc3	InChI=1S/C16H20N10O2/c1-3-25(4-2)10-12-13(20-24-26(12)15-14(17)22-28-23-15)16(27)21-19-9-11-5-7-18-8-6-11/h5-9H,3-4,10H2,1-2H3,(H2,17,22)(H,21,27)/b19-9+	OCWDXQCACNMUFD-DJKKODMXSA-N
CHEMBL540178	658693	CCN(CCCCCCNC1=CC(=O)C(=CC1=O)NCCCCCCN(CC)[C@@H](C)c2ccccc2OC)[C@@H](C)c3ccccc3OC	InChI=1S/C40H60N4O4/c1-7-43(31(3)33-21-13-15-23-39(33)47-5)27-19-11-9-17-25-41-35-29-38(46)36(30-37(35)45)42-26-18-10-12-20-28-44(8-2)32(4)34-22-14-16-24-40(34)48-6/h13-16,21-24,29-32,41-42H,7-12,17-20,25-28H2,1-6H3/t31-,32-/m1/s1	XVOJAMVHTPQUCR-ROJLCIKYSA-N
CHEMBL555300	655255	CCN(CCCCCCNC1=CC(=O)C(=CC1=O)NCCCCCCN(CC)[C@@H](C)c2ccccc2OC)[C@@H](C)c3ccccc3OC	InChI=1S/C40H60N4O4/c1-7-43(31(3)33-21-13-15-23-39(33)47-5)27-19-11-9-17-25-41-35-29-38(46)36(30-37(35)45)42-26-18-10-12-20-28-44(8-2)32(4)34-22-14-16-24-40(34)48-6/h13-16,21-24,29-32,41-42H,7-12,17-20,25-28H2,1-6H3/t31-,32+	XVOJAMVHTPQUCR-MEKGRNQZSA-N
CHEMBL556581	664006	CCN(CCCCCCNC1=CC(=O)C(=CC1=O)NCCCCCCN(CC)[C@@H](C)c2ccccc2OC)[C@@H](C)c3ccccc3OC	InChI=1S/C40H60N4O4/c1-7-43(31(3)33-21-13-15-23-39(33)47-5)27-19-11-9-17-25-41-35-29-38(46)36(30-37(35)45)42-26-18-10-12-20-28-44(8-2)32(4)34-22-14-16-24-40(34)48-6/h13-16,21-24,29-32,41-42H,7-12,17-20,25-28H2,1-6H3/t31-,32-/m0/s1	XVOJAMVHTPQUCR-ACHIHNKUSA-N
CHEMBL550471	662725	CCN(CC)C(=O)c1ccc(cc1)[C@H]2CC3(CCNCC3)Oc4ccccc24	InChI=1S/C24H30N2O2/c1-3-26(4-2)23(27)19-11-9-18(10-12-19)21-17-24(13-15-25-16-14-24)28-22-8-6-5-7-20(21)22/h5-12,21,25H,3-4,13-17H2,1-2H3/t21-/m0/s1	YHEWTLLIVPRLRS-NRFANRHFSA-N
CHEMBL556648	666225	CCN(CC)C(=O)c1ccc(cc1)[C@H]2CC3(CCNCC3)Oc4ccccc24	InChI=1S/C24H30N2O2/c1-3-26(4-2)23(27)19-11-9-18(10-12-19)21-17-24(13-15-25-16-14-24)28-22-8-6-5-7-20(21)22/h5-12,21,25H,3-4,13-17H2,1-2H3/t21-/m1/s1	YHEWTLLIVPRLRS-OAQYLSRUSA-N
CHEMBL607014	709818	CCN(CC)C(=O)c1ccc(cc1)N([C@H]2C[C@H](C)N(CC=C)C[C@@H]2C)c3ccccc3	InChI=1S/C27H37N3O/c1-6-18-29-20-21(4)26(19-22(29)5)30(24-12-10-9-11-13-24)25-16-14-23(15-17-25)27(31)28(7-2)8-3/h6,9-17,21-22,26H,1,7-8,18-20H2,2-5H3/t21-,22+,26+/m0/s1	TXZPROJVVZKUCS-VVZHRXSXSA-N
CHEMBL607015	709819	CCN(CC)C(=O)c1ccc(cc1)N([C@H]2C[C@H](C)N(CC=C)C[C@@H]2C)c3ccccc3	InChI=1S/C27H37N3O/c1-6-18-29-20-21(4)26(19-22(29)5)30(24-12-10-9-11-13-24)25-16-14-23(15-17-25)27(31)28(7-2)8-3/h6,9-17,21-22,26H,1,7-8,18-20H2,2-5H3/t21-,22-,26+/m0/s1	TXZPROJVVZKUCS-AOJNWGRGSA-N
CHEMBL607064	709820	CCN(CC)C(=O)c1ccc(cc1)N([C@H]2C[C@H](C)N(CC=C)C[C@@H]2C)c3ccccc3	InChI=1S/C27H37N3O/c1-6-18-29-20-21(4)26(19-22(29)5)30(24-12-10-9-11-13-24)25-16-14-23(15-17-25)27(31)28(7-2)8-3/h6,9-17,21-22,26H,1,7-8,18-20H2,2-5H3/t21-,22+,26-/m0/s1	TXZPROJVVZKUCS-VRUMLPLGSA-N
CHEMBL607065	709821	CCN(CC)C(=O)c1ccc(cc1)N([C@H]2CCN(C)C[C@@H]2C)c3cccc(OC)c3	InChI=1S/C25H35N3O2/c1-6-27(7-2)25(29)20-11-13-21(14-12-20)28(22-9-8-10-23(17-22)30-5)24-15-16-26(4)18-19(24)3/h8-14,17,19,24H,6-7,15-16,18H2,1-5H3/t19-,24+/m0/s1	BNEAXOWTFLKGSP-YADARESESA-N
CHEMBL607066	709822	CCN(CC)C(=O)c1ccc(cc1)N([C@H]2CCN(C)C[C@@H]2C)c3cccc(OC)c3	InChI=1S/C25H35N3O2/c1-6-27(7-2)25(29)20-11-13-21(14-12-20)28(22-9-8-10-23(17-22)30-5)24-15-16-26(4)18-19(24)3/h8-14,17,19,24H,6-7,15-16,18H2,1-5H3/t19-,24-/m1/s1	BNEAXOWTFLKGSP-NTKDMRAZSA-N
CHEMBL1894341	1334912	CCN(CC)C(=O)N1CCN(CC1)[N+](=NOc2ccc(cc2[N+](=O)[O-])[N+](=O)[O-])[O-]	InChI=1S/C15H21N7O7/c1-3-17(4-2)15(23)18-7-9-19(10-8-18)22(28)16-29-14-6-5-12(20(24)25)11-13(14)21(26)27/h5-6,11H,3-4,7-10H2,1-2H3/b22-16-	SWUNUSTXRUQBKZ-JWGURIENSA-N
CHEMBL213455	453144	CCN(CC)C(=O)N1CCN(CC1)[N+](=NOc2ccc(cc2[N+](=O)[O-])[N+](=O)[O-])[O-]	InChI=1S/C15H21N7O7/c1-3-17(4-2)15(23)18-7-9-19(10-8-18)22(28)16-29-14-6-5-12(20(24)25)11-13(14)21(26)27/h5-6,11H,3-4,7-10H2,1-2H3/b22-16+	SWUNUSTXRUQBKZ-CJLVFECKSA-N
CHEMBL1489822	1013706	CCN(CC)C(=O)N[C@H]1CN(C)[C@H]2Cc3c[nH]c4cccc(C2=C1)c34	InChI=1S/C20H26N4O/c1-4-24(5-2)20(25)22-14-10-16-15-7-6-8-17-19(15)13(11-21-17)9-18(16)23(3)12-14/h6-8,10-11,14,18,21H,4-5,9,12H2,1-3H3,(H,22,25)/t14-,18+/m1/s1	BKRGVLQUQGGVSM-KDOFPFPSSA-N
CHEMBL157138	363558	CCN(CC)C(=O)N[C@H]1CN(C)[C@H]2Cc3c[nH]c4cccc(C2=C1)c34	InChI=1S/C20H26N4O/c1-4-24(5-2)20(25)22-14-10-16-15-7-6-8-17-19(15)13(11-21-17)9-18(16)23(3)12-14/h6-8,10-11,14,18,21H,4-5,9,12H2,1-3H3,(H,22,25)/t14-,18+/m0/s1	BKRGVLQUQGGVSM-KBXCAEBGSA-N
CHEMBL1386917	910801	CCN(CC)C(=O)OC1=C(CC)C2=CC[C@@H]3[C@H]([C@H]2[C@]4(Cc5ccccc5)N1C(=O)O/C/4=N\CC6CC6)C(=O)NC3=O	InChI=1S/C31H36N4O6/c1-4-20-21-14-15-22-23(26(37)33-25(22)36)24(21)31(16-18-10-8-7-9-11-18)28(32-17-19-12-13-19)41-30(39)35(31)27(20)40-29(38)34(5-2)6-3/h7-11,14,19,22-24H,4-6,12-13,15-17H2,1-3H3,(H,33,36,37)/t22-,23-,24+,31+/m1/s1	FHQHBIUYYGFSHY-JYWVQFHMSA-N
CHEMBL1515290	1039174	CCN(CC)C(=O)OC1=C(CC)C2=CC[C@@H]3[C@H]([C@H]2[C@]4(Cc5ccccc5)N1C(=O)O/C/4=N\CC6CC6)C(=O)NC3=O	InChI=1S/C31H36N4O6/c1-4-20-21-14-15-22-23(26(37)33-25(22)36)24(21)31(16-18-10-8-7-9-11-18)28(32-17-19-12-13-19)41-30(39)35(31)27(20)40-29(38)34(5-2)6-3/h7-11,14,19,22-24H,4-6,12-13,15-17H2,1-3H3,(H,33,36,37)/b32-28-/t22-,23-,24+,31+/m1/s1	FHQHBIUYYGFSHY-NZYHZNAPSA-N
CHEMBL1452888	976772	CCN(CC)C(=O)OC1=C(CC)C2=CC[C@@H]3[C@H]([C@H]2[C@]4(Cc5ccccc5)N1C(=O)O/C/4=N\CC6CC6)C(=O)N(C)C3=O	InChI=1S/C32H38N4O6/c1-5-21-22-15-16-23-24(27(38)34(4)26(23)37)25(22)32(17-19-11-9-8-10-12-19)29(33-18-20-13-14-20)42-31(40)36(32)28(21)41-30(39)35(6-2)7-3/h8-12,15,20,23-25H,5-7,13-14,16-18H2,1-4H3/b33-29-/t23-,24-,25+,32+/m1/s1	GLCKRYSBWBZVLS-HADQTVBISA-N
CHEMBL1894643	1335214	CCN(CC)C(=O)OC1=C(CC)C2=CC[C@@H]3[C@H]([C@H]2[C@]4(Cc5ccccc5)N1C(=O)O/C/4=N\CC6CC6)C(=O)N(C)C3=O	InChI=1S/C32H38N4O6/c1-5-21-22-15-16-23-24(27(38)34(4)26(23)37)25(22)32(17-19-11-9-8-10-12-19)29(33-18-20-13-14-20)42-31(40)36(32)28(21)41-30(39)35(6-2)7-3/h8-12,15,20,23-25H,5-7,13-14,16-18H2,1-4H3/t23-,24-,25+,32+/m1/s1	GLCKRYSBWBZVLS-JORVKCOGSA-N
CHEMBL1441255	965139	CCN(CC)C(=O)OC1=C(CC)C2=CC[C@@H]3[C@H]([C@H]2[C@]4(Cc5ccccc5)N1C(=O)O/C/4=N\CC6CC6)C(=O)N(CC)C3=O	InChI=1S/C33H40N4O6/c1-5-22-23-16-17-24-25(28(39)36(8-4)27(24)38)26(23)33(18-20-12-10-9-11-13-20)30(34-19-21-14-15-21)43-32(41)37(33)29(22)42-31(40)35(6-2)7-3/h9-13,16,21,24-26H,5-8,14-15,17-19H2,1-4H3/b34-30-/t24-,25-,26+,33+/m1/s1	ZLEOGEXBEWODOC-ITXGLIFPSA-N
CHEMBL1723762	1204493	CCN(CC)C(=O)OC1=C(CC)C2=CC[C@@H]3[C@H]([C@H]2[C@]4(Cc5ccccc5)N1C(=O)O/C/4=N\CC6CC6)C(=O)N(CC)C3=O	InChI=1S/C33H40N4O6/c1-5-22-23-16-17-24-25(28(39)36(8-4)27(24)38)26(23)33(18-20-12-10-9-11-13-20)30(34-19-21-14-15-21)43-32(41)37(33)29(22)42-31(40)35(6-2)7-3/h9-13,16,21,24-26H,5-8,14-15,17-19H2,1-4H3/t24-,25-,26+,33+/m1/s1	ZLEOGEXBEWODOC-DWAIMSSFSA-N
CHEMBL1447659	971543	CCN(CC)C(=O)OC1=C(CC)C2=CC[C@@H]3[C@H]([C@H]2[C@]4(Cc5ccccc5)N1C(=O)O/C/4=N\CC6CC6)C(=O)N(CC(=O)OC)C3=O	InChI=1S/C34H40N4O8/c1-5-22-23-15-16-24-26(29(41)37(28(24)40)19-25(39)44-4)27(23)34(17-20-11-9-8-10-12-20)31(35-18-21-13-14-21)46-33(43)38(34)30(22)45-32(42)36(6-2)7-3/h8-12,15,21,24,26-27H,5-7,13-14,16-19H2,1-4H3/b35-31-/t24-,26-,27+,34+/m1/s1	FGNHYXQBGHMWAM-TVNAWBKSSA-N
CHEMBL1524988	1048872	CCN(CC)C(=O)OC1=C(CC)C2=CC[C@@H]3[C@H]([C@H]2[C@]4(Cc5ccccc5)N1C(=O)O/C/4=N\CC6CC6)C(=O)N(CC(=O)OC)C3=O	InChI=1S/C34H40N4O8/c1-5-22-23-15-16-24-26(29(41)37(28(24)40)19-25(39)44-4)27(23)34(17-20-11-9-8-10-12-20)31(35-18-21-13-14-21)46-33(43)38(34)30(22)45-32(42)36(6-2)7-3/h8-12,15,21,24,26-27H,5-7,13-14,16-19H2,1-4H3/t24-,26-,27+,34+/m1/s1	FGNHYXQBGHMWAM-JFWNJFGNSA-N
CHEMBL1317353	841237	CCN(CC)C(=O)OC1=C(CC)C2=CC[C@@H]3[C@H]([C@H]2[C@]4(Cc5ccccc5)N1C(=O)O/C/4=N\CCc6c[nH]c7ccccc67)C(=O)N(C3=O)c8ccccc8	InChI=1S/C43H43N5O6/c1-4-30-32-21-22-33-35(38(50)47(37(33)49)29-17-11-8-12-18-29)36(32)43(25-27-15-9-7-10-16-27)40(44-24-23-28-26-45-34-20-14-13-19-31(28)34)54-42(52)48(43)39(30)53-41(51)46(5-2)6-3/h7-21,26,33,35-36,45H,4-6,22-25H2,1-3H3/b44-40-/t33-,35-,36+,43+/m1/s1	URTMDESFSGDVHF-SXKHOHEPSA-N
CHEMBL1715821	1196552	CCN(CC)C(=O)OC1=C(CC)C2=CC[C@@H]3[C@H]([C@H]2[C@]4(Cc5ccccc5)N1C(=O)O/C/4=N\CCc6c[nH]c7ccccc67)C(=O)N(C3=O)c8ccccc8	InChI=1S/C43H43N5O6/c1-4-30-32-21-22-33-35(38(50)47(37(33)49)29-17-11-8-12-18-29)36(32)43(25-27-15-9-7-10-16-27)40(44-24-23-28-26-45-34-20-14-13-19-31(28)34)54-42(52)48(43)39(30)53-41(51)46(5-2)6-3/h7-21,26,33,35-36,45H,4-6,22-25H2,1-3H3/t33-,35-,36+,43+/m1/s1	URTMDESFSGDVHF-YTWCYCFMSA-N
CHEMBL1375573	899457	CCN(CC)C(=O)OC1=C(CC)C2=CC[C@@H]3[C@H]([C@H]2[C@]4(Cc5ccccc5)N1C(=O)O/C/4=N\CCc6c[nH]c7ccccc67)C(=O)N(CC(=O)OC)C3=O	InChI=1S/C40H43N5O8/c1-5-26-28-17-18-29-32(35(48)44(34(29)47)23-31(46)51-4)33(28)40(21-24-13-9-8-10-14-24)37(41-20-19-25-22-42-30-16-12-11-15-27(25)30)53-39(50)45(40)36(26)52-38(49)43(6-2)7-3/h8-17,22,29,32-33,42H,5-7,18-21,23H2,1-4H3/b41-37-/t29-,32-,33+,40+/m1/s1	GOYZXDDBIQWBPX-ODFCZCQHSA-N
CHEMBL1710106	1190837	CCN(CC)C(=O)OC1=C(CC)C2=CC[C@@H]3[C@H]([C@H]2[C@]4(Cc5ccccc5)N1C(=O)O/C/4=N\CCc6c[nH]c7ccccc67)C(=O)N(CC(=O)OC)C3=O	InChI=1S/C40H43N5O8/c1-5-26-28-17-18-29-32(35(48)44(34(29)47)23-31(46)51-4)33(28)40(21-24-13-9-8-10-14-24)37(41-20-19-25-22-42-30-16-12-11-15-27(25)30)53-39(50)45(40)36(26)52-38(49)43(6-2)7-3/h8-17,22,29,32-33,42H,5-7,18-21,23H2,1-4H3/t29-,32-,33+,40+/m1/s1	GOYZXDDBIQWBPX-OGDDXFJHSA-N
CHEMBL1526849	1050733	CCN(CC)C(=O)OC1=C(CC)C2=CC[C@@H]3[C@H]([C@H]2[C@]4(Cc5ccccc5)N1C(=O)O/C/4=N\CCOC)C(=O)N(CC)C3=O	InChI=1S/C32H40N4O7/c1-6-21-22-15-16-23-24(27(38)35(9-4)26(23)37)25(22)32(19-20-13-11-10-12-14-20)29(33-17-18-41-5)43-31(40)36(32)28(21)42-30(39)34(7-2)8-3/h10-15,23-25H,6-9,16-19H2,1-5H3/b33-29-/t23-,24-,25+,32+/m1/s1	ABGCMAZRUAPEGV-HADQTVBISA-N
CHEMBL1710641	1191372	CCN(CC)C(=O)OC1=C(CC)C2=CC[C@@H]3[C@H]([C@H]2[C@]4(Cc5ccccc5)N1C(=O)O/C/4=N\CCOC)C(=O)N(CC)C3=O	InChI=1S/C32H40N4O7/c1-6-21-22-15-16-23-24(27(38)35(9-4)26(23)37)25(22)32(19-20-13-11-10-12-14-20)29(33-17-18-41-5)43-31(40)36(32)28(21)42-30(39)34(7-2)8-3/h10-15,23-25H,6-9,16-19H2,1-5H3/t23-,24-,25+,32+/m1/s1	ABGCMAZRUAPEGV-JORVKCOGSA-N
CHEMBL1367992	891876	CCN(CC)C(=O)OC1=C(CC)C2=CC[C@@H]3[C@H]([C@H]2[C@]4(Cc5ccccc5)N1C(=O)O/C/4=N\CCOC)C(=O)N(CC(=O)OC)C3=O	InChI=1S/C33H40N4O9/c1-6-21-22-14-15-23-25(28(40)36(27(23)39)19-24(38)44-5)26(22)33(18-20-12-10-9-11-13-20)30(34-16-17-43-4)46-32(42)37(33)29(21)45-31(41)35(7-2)8-3/h9-14,23,25-26H,6-8,15-19H2,1-5H3/t23-,25-,26+,33+/m1/s1	SATYGHWYCAEGDI-WCIJAYLDSA-N
CHEMBL1593602	1117486	CCN(CC)C(=O)OC1=C(CC)C2=CC[C@@H]3[C@H]([C@H]2[C@]4(Cc5ccccc5)N1C(=O)O/C/4=N\CCOC)C(=O)N(CC(=O)OC)C3=O	InChI=1S/C33H40N4O9/c1-6-21-22-14-15-23-25(28(40)36(27(23)39)19-24(38)44-5)26(22)33(18-20-12-10-9-11-13-20)30(34-16-17-43-4)46-32(42)37(33)29(21)45-31(41)35(7-2)8-3/h9-14,23,25-26H,6-8,15-19H2,1-5H3/b34-30-/t23-,25-,26+,33+/m1/s1	SATYGHWYCAEGDI-CXYTUPGOSA-N
CHEMBL1432617	956501	CCN(CC)C(=O)OC1=C(CC)C2=CC[C@@H]3[C@H]([C@H]2[C@]4(Cc5ccccc5)N1C(=O)O/C/4=N\CC(=O)OC)C(=O)NC3=O	InChI=1S/C30H34N4O8/c1-5-18-19-13-14-20-22(25(37)32-24(20)36)23(19)30(15-17-11-9-8-10-12-17)27(31-16-21(35)40-4)42-29(39)34(30)26(18)41-28(38)33(6-2)7-3/h8-13,20,22-23H,5-7,14-16H2,1-4H3,(H,32,36,37)/t20-,22-,23+,30+/m1/s1	GHEDSQMJHDVCAW-RUXPDMHISA-N
CHEMBL1516346	1040230	CCN(CC)C(=O)OC1=C(CC)C2=CC[C@@H]3[C@H]([C@H]2[C@]4(Cc5ccccc5)N1C(=O)O/C/4=N\CC(=O)OC)C(=O)NC3=O	InChI=1S/C30H34N4O8/c1-5-18-19-13-14-20-22(25(37)32-24(20)36)23(19)30(15-17-11-9-8-10-12-17)27(31-16-21(35)40-4)42-29(39)34(30)26(18)41-28(38)33(6-2)7-3/h8-13,20,22-23H,5-7,14-16H2,1-4H3,(H,32,36,37)/b31-27-/t20-,22-,23+,30+/m1/s1	GHEDSQMJHDVCAW-IYLUDBCMSA-N
CHEMBL1435873	959757	CCN(CC)C(=O)OC1=C(CC)C2=CC[C@@H]3[C@H]([C@H]2[C@]4(Cc5ccccc5)N1C(=O)O/C/4=N\CC(=O)OC)C(=O)N(CC(=O)OC)C3=O	InChI=1S/C33H38N4O10/c1-6-20-21-14-15-22-25(28(41)36(27(22)40)18-24(39)45-5)26(21)33(16-19-12-10-9-11-13-19)30(34-17-23(38)44-4)47-32(43)37(33)29(20)46-31(42)35(7-2)8-3/h9-14,22,25-26H,6-8,15-18H2,1-5H3/b34-30-/t22-,25-,26+,33+/m1/s1	QJTFRTFYLPXMOZ-HJRFMTFNSA-N
CHEMBL1897972	1338543	CCN(CC)C(=O)OC1=C(CC)C2=CC[C@@H]3[C@H]([C@H]2[C@]4(Cc5ccccc5)N1C(=O)O/C/4=N\CC(=O)OC)C(=O)N(CC(=O)OC)C3=O	InChI=1S/C33H38N4O10/c1-6-20-21-14-15-22-25(28(41)36(27(22)40)18-24(39)45-5)26(21)33(16-19-12-10-9-11-13-19)30(34-17-23(38)44-4)47-32(43)37(33)29(20)46-31(42)35(7-2)8-3/h9-14,22,25-26H,6-8,15-18H2,1-5H3/t22-,25-,26+,33+/m1/s1	QJTFRTFYLPXMOZ-UWXCNXDOSA-N
CHEMBL1513944	1037828	CCN(CC)C(=O)OC1=C(CC)C2=CC[C@@H]3[C@H]([C@H]2[C@]4(C)N1C(=O)O/C/4=N\CC5CC5)C(=O)NC3=O	InChI=1S/C25H32N4O6/c1-5-14-15-10-11-16-17(20(31)27-19(16)30)18(15)25(4)22(26-12-13-8-9-13)35-24(33)29(25)21(14)34-23(32)28(6-2)7-3/h10,13,16-18H,5-9,11-12H2,1-4H3,(H,27,30,31)/b26-22-/t16-,17-,18+,25+/m1/s1	YIMNZRZXVYNIBL-ZNWODDFFSA-N
CHEMBL1718726	1199457	CCN(CC)C(=O)OC1=C(CC)C2=CC[C@@H]3[C@H]([C@H]2[C@]4(C)N1C(=O)O/C/4=N\CC5CC5)C(=O)NC3=O	InChI=1S/C25H32N4O6/c1-5-14-15-10-11-16-17(20(31)27-19(16)30)18(15)25(4)22(26-12-13-8-9-13)35-24(33)29(25)21(14)34-23(32)28(6-2)7-3/h10,13,16-18H,5-9,11-12H2,1-4H3,(H,27,30,31)/t16-,17-,18+,25+/m1/s1	YIMNZRZXVYNIBL-VVQBZWSZSA-N
CHEMBL1590545	1114429	CCN(CC)C(=O)OC1=C(CC)C2=CC[C@@H]3[C@H]([C@H]2[C@]4(C)N1C(=O)O/C/4=N\CC5CC5)C(=O)N(C)C3=O	InChI=1S/C26H34N4O6/c1-6-15-16-11-12-17-18(21(32)28(5)20(17)31)19(16)26(4)23(27-13-14-9-10-14)36-25(34)30(26)22(15)35-24(33)29(7-2)8-3/h11,14,17-19H,6-10,12-13H2,1-5H3/b27-23-/t17-,18-,19+,26+/m1/s1	AICJSLYDXZADEW-NHJGUMJVSA-N
CHEMBL1734765	1215496	CCN(CC)C(=O)OC1=C(CC)C2=CC[C@@H]3[C@H]([C@H]2[C@]4(C)N1C(=O)O/C/4=N\CC5CC5)C(=O)N(C)C3=O	InChI=1S/C26H34N4O6/c1-6-15-16-11-12-17-18(21(32)28(5)20(17)31)19(16)26(4)23(27-13-14-9-10-14)36-25(34)30(26)22(15)35-24(33)29(7-2)8-3/h11,14,17-19H,6-10,12-13H2,1-5H3/t17-,18-,19+,26+/m1/s1	AICJSLYDXZADEW-ZERGSVPKSA-N
CHEMBL1395450	919334	CCN(CC)C(=O)OC1=C(CC)C2=CC[C@@H]3[C@H]([C@H]2[C@]4(C)N1C(=O)O/C/4=N\CC5CC5)C(=O)N(CC)C3=O	InChI=1S/C27H36N4O6/c1-6-16-17-12-13-18-19(22(33)30(9-4)21(18)32)20(17)27(5)24(28-14-15-10-11-15)37-26(35)31(27)23(16)36-25(34)29(7-2)8-3/h12,15,18-20H,6-11,13-14H2,1-5H3/b28-24-/t18-,19-,20+,27+/m1/s1	XFICCHYRRQQJTQ-SOXKNYABSA-N
CHEMBL1733371	1214102	CCN(CC)C(=O)OC1=C(CC)C2=CC[C@@H]3[C@H]([C@H]2[C@]4(C)N1C(=O)O/C/4=N\CC5CC5)C(=O)N(CC)C3=O	InChI=1S/C27H36N4O6/c1-6-16-17-12-13-18-19(22(33)30(9-4)21(18)32)20(17)27(5)24(28-14-15-10-11-15)37-26(35)31(27)23(16)36-25(34)29(7-2)8-3/h12,15,18-20H,6-11,13-14H2,1-5H3/t18-,19-,20+,27+/m1/s1	XFICCHYRRQQJTQ-PFACBQEBSA-N
CHEMBL1485499	1009383	CCN(CC)C(=O)OC1=C(CC)C2=CC[C@@H]3[C@H]([C@H]2[C@]4(C)N1C(=O)O/C/4=N\CC5CC5)C(=O)N(CC(=O)OC)C3=O	InChI=1S/C28H36N4O8/c1-6-16-17-11-12-18-20(23(35)31(22(18)34)14-19(33)38-5)21(17)28(4)25(29-13-15-9-10-15)40-27(37)32(28)24(16)39-26(36)30(7-2)8-3/h11,15,18,20-21H,6-10,12-14H2,1-5H3/t18-,20-,21+,28+/m1/s1	DFCKAVHCVMZPFH-LMKSVMFESA-N
CHEMBL1513308	1037192	CCN(CC)C(=O)OC1=C(CC)C2=CC[C@@H]3[C@H]([C@H]2[C@]4(C)N1C(=O)O/C/4=N\CC5CC5)C(=O)N(CC(=O)OC)C3=O	InChI=1S/C28H36N4O8/c1-6-16-17-11-12-18-20(23(35)31(22(18)34)14-19(33)38-5)21(17)28(4)25(29-13-15-9-10-15)40-27(37)32(28)24(16)39-26(36)30(7-2)8-3/h11,15,18,20-21H,6-10,12-14H2,1-5H3/b29-25-/t18-,20-,21+,28+/m1/s1	DFCKAVHCVMZPFH-ODDUMCRFSA-N
CHEMBL1315455	839339	CCN(CC)C(=O)OC1=C(CC)C2=CC[C@@H]3[C@H]([C@H]2[C@]4(C)N1C(=O)O/C/4=N\Cc5ccccc5)C(=O)NC3=O	InChI=1S/C28H32N4O6/c1-5-17-18-13-14-19-20(23(34)30-22(19)33)21(18)28(4)25(29-15-16-11-9-8-10-12-16)38-27(36)32(28)24(17)37-26(35)31(6-2)7-3/h8-13,19-21H,5-7,14-15H2,1-4H3,(H,30,33,34)/b29-25-/t19-,20-,21+,28+/m1/s1	OMZHNKAHOLCVGW-AKLUTMOASA-N
CHEMBL1713481	1194212	CCN(CC)C(=O)OC1=C(CC)C2=CC[C@@H]3[C@H]([C@H]2[C@]4(C)N1C(=O)O/C/4=N\Cc5ccccc5)C(=O)NC3=O	InChI=1S/C28H32N4O6/c1-5-17-18-13-14-19-20(23(34)30-22(19)33)21(18)28(4)25(29-15-16-11-9-8-10-12-16)38-27(36)32(28)24(17)37-26(35)31(6-2)7-3/h8-13,19-21H,5-7,14-15H2,1-4H3,(H,30,33,34)/t19-,20-,21+,28+/m1/s1	OMZHNKAHOLCVGW-MCWPVZSCSA-N
CHEMBL1562093	1085977	CCN(CC)C(=O)OC1=C(CC)C2=CC[C@@H]3[C@H]([C@H]2[C@]4(C)N1C(=O)O/C/4=N\Cc5ccccc5)C(=O)N(C3=O)c6ccccc6	InChI=1S/C34H36N4O6/c1-5-23-24-18-19-25-26(29(40)37(28(25)39)22-16-12-9-13-17-22)27(24)34(4)31(35-20-21-14-10-8-11-15-21)44-33(42)38(34)30(23)43-32(41)36(6-2)7-3/h8-18,25-27H,5-7,19-20H2,1-4H3/b35-31-/t25-,26-,27+,34+/m1/s1	SHHWQYBNYVTQBO-MVIYIEFWSA-N
CHEMBL1894753	1335324	CCN(CC)C(=O)OC1=C(CC)C2=CC[C@@H]3[C@H]([C@H]2[C@]4(C)N1C(=O)O/C/4=N\Cc5ccccc5)C(=O)N(C3=O)c6ccccc6	InChI=1S/C34H36N4O6/c1-5-23-24-18-19-25-26(29(40)37(28(25)39)22-16-12-9-13-17-22)27(24)34(4)31(35-20-21-14-10-8-11-15-21)44-33(42)38(34)30(23)43-32(41)36(6-2)7-3/h8-18,25-27H,5-7,19-20H2,1-4H3/t25-,26-,27+,34+/m1/s1	SHHWQYBNYVTQBO-GHVZQYPWSA-N
CHEMBL1449782	973666	CCN(CC)C(=O)OC1=C(CC)C2=CC[C@@H]3[C@H]([C@H]2[C@]4(C)N1C(=O)O/C/4=N\Cc5ccccc5)C(=O)N(CC)C3=O	InChI=1S/C30H36N4O6/c1-6-19-20-15-16-21-22(25(36)33(9-4)24(21)35)23(20)30(5)27(31-17-18-13-11-10-12-14-18)40-29(38)34(30)26(19)39-28(37)32(7-2)8-3/h10-15,21-23H,6-9,16-17H2,1-5H3/b31-27-/t21-,22-,23+,30+/m1/s1	CNGACCZHVNABHX-WZJDMNOTSA-N
CHEMBL1901961	1342532	CCN(CC)C(=O)OC1=C(CC)C2=CC[C@@H]3[C@H]([C@H]2[C@]4(C)N1C(=O)O/C/4=N\Cc5ccccc5)C(=O)N(CC)C3=O	InChI=1S/C30H36N4O6/c1-6-19-20-15-16-21-22(25(36)33(9-4)24(21)35)23(20)30(5)27(31-17-18-13-11-10-12-14-18)40-29(38)34(30)26(19)39-28(37)32(7-2)8-3/h10-15,21-23H,6-9,16-17H2,1-5H3/t21-,22-,23+,30+/m1/s1	CNGACCZHVNABHX-LRKPSKMWSA-N
CHEMBL1608470	1132354	CCN(CC)C(=O)OC1=C(CC)C2=CC[C@@H]3[C@H]([C@H]2[C@]4(C)N1C(=O)O/C/4=N\Cc5ccccc5)C(=O)N(CC(=O)OC)C3=O	InChI=1S/C31H36N4O8/c1-6-19-20-14-15-21-23(26(38)34(25(21)37)17-22(36)41-5)24(20)31(4)28(32-16-18-12-10-9-11-13-18)43-30(40)35(31)27(19)42-29(39)33(7-2)8-3/h9-14,21,23-24H,6-8,15-17H2,1-5H3/b32-28-/t21-,23-,24+,31+/m1/s1	VGFYGZOPGNKKDR-ZSQDGCBGSA-N
CHEMBL1733930	1214661	CCN(CC)C(=O)OC1=C(CC)C2=CC[C@@H]3[C@H]([C@H]2[C@]4(C)N1C(=O)O/C/4=N\Cc5ccccc5)C(=O)N(CC(=O)OC)C3=O	InChI=1S/C31H36N4O8/c1-6-19-20-14-15-21-23(26(38)34(25(21)37)17-22(36)41-5)24(20)31(4)28(32-16-18-12-10-9-11-13-18)43-30(40)35(31)27(19)42-29(39)33(7-2)8-3/h9-14,21,23-24H,6-8,15-17H2,1-5H3/t21-,23-,24+,31+/m1/s1	VGFYGZOPGNKKDR-XDMQJSKUSA-N
CHEMBL1362525	886409	CCN(CC)C(=O)OC1=C(CC)C2=CC[C@@H]3[C@H]([C@H]2[C@]4(C)N1C(=O)O/C/4=N\CCc5c[nH]c6ccccc56)C(=O)NC3=O	InChI=1S/C31H35N5O6/c1-5-18-20-12-13-21-23(26(38)34-25(21)37)24(20)31(4)28(32-15-14-17-16-33-22-11-9-8-10-19(17)22)42-30(40)36(31)27(18)41-29(39)35(6-2)7-3/h8-12,16,21,23-24,33H,5-7,13-15H2,1-4H3,(H,34,37,38)/t21-,23-,24+,31+/m1/s1	YGGDAPDRFOOIFM-XDMQJSKUSA-N
CHEMBL1473171	997055	CCN(CC)C(=O)OC1=C(CC)C2=CC[C@@H]3[C@H]([C@H]2[C@]4(C)N1C(=O)O/C/4=N\CCc5c[nH]c6ccccc56)C(=O)NC3=O	InChI=1S/C31H35N5O6/c1-5-18-20-12-13-21-23(26(38)34-25(21)37)24(20)31(4)28(32-15-14-17-16-33-22-11-9-8-10-19(17)22)42-30(40)36(31)27(18)41-29(39)35(6-2)7-3/h8-12,16,21,23-24,33H,5-7,13-15H2,1-4H3,(H,34,37,38)/b32-28-/t21-,23-,24+,31+/m1/s1	YGGDAPDRFOOIFM-ZSQDGCBGSA-N
CHEMBL1491242	1015126	CCN(CC)C(=O)OC1=C(CC)C2=CC[C@@H]3[C@H]([C@H]2[C@]4(C)N1C(=O)O/C/4=N\CCc5c[nH]c6ccccc56)C(=O)N(C)C3=O	InChI=1S/C32H37N5O6/c1-6-19-21-13-14-22-24(27(39)35(5)26(22)38)25(21)32(4)29(33-16-15-18-17-34-23-12-10-9-11-20(18)23)43-31(41)37(32)28(19)42-30(40)36(7-2)8-3/h9-13,17,22,24-25,34H,6-8,14-16H2,1-5H3/b33-29-/t22-,24-,25+,32+/m1/s1	WXHHMDPODXOYQW-VLBHFLRESA-N
CHEMBL1894818	1335389	CCN(CC)C(=O)OC1=C(CC)C2=CC[C@@H]3[C@H]([C@H]2[C@]4(C)N1C(=O)O/C/4=N\CCc5c[nH]c6ccccc56)C(=O)N(C)C3=O	InChI=1S/C32H37N5O6/c1-6-19-21-13-14-22-24(27(39)35(5)26(22)38)25(21)32(4)29(33-16-15-18-17-34-23-12-10-9-11-20(18)23)43-31(41)37(32)28(19)42-30(40)36(7-2)8-3/h9-13,17,22,24-25,34H,6-8,14-16H2,1-5H3/t22-,24-,25+,32+/m1/s1	WXHHMDPODXOYQW-RBPPBVBGSA-N
CHEMBL1611302	1135186	CCN(CC)C(=O)OC1=C(CC)C2=CC[C@@H]3[C@H]([C@H]2[C@]4(C)N1C(=O)O/C/4=N\CCc5c[nH]c6ccccc56)C(=O)N(CC)C3=O	InChI=1S/C33H39N5O6/c1-6-20-22-14-15-23-25(28(40)37(9-4)27(23)39)26(22)33(5)30(34-17-16-19-18-35-24-13-11-10-12-21(19)24)44-32(42)38(33)29(20)43-31(41)36(7-2)8-3/h10-14,18,23,25-26,35H,6-9,15-17H2,1-5H3/b34-30-/t23-,25-,26+,33+/m1/s1	NNWRGVYABSSFHW-CXYTUPGOSA-N
CHEMBL1719098	1199829	CCN(CC)C(=O)OC1=C(CC)C2=CC[C@@H]3[C@H]([C@H]2[C@]4(C)N1C(=O)O/C/4=N\CCc5c[nH]c6ccccc56)C(=O)N(CC)C3=O	InChI=1S/C33H39N5O6/c1-6-20-22-14-15-23-25(28(40)37(9-4)27(23)39)26(22)33(5)30(34-17-16-19-18-35-24-13-11-10-12-21(19)24)44-32(42)38(33)29(20)43-31(41)36(7-2)8-3/h10-14,18,23,25-26,35H,6-9,15-17H2,1-5H3/t23-,25-,26+,33+/m1/s1	NNWRGVYABSSFHW-WCIJAYLDSA-N
CHEMBL1548920	1072804	CCN(CC)C(=O)OC1=C(CC)C2=CC[C@@H]3[C@H]([C@H]2[C@]4(C)N1C(=O)O/C/4=N\CCc5c[nH]c6ccccc56)C(=O)N(CC(=O)OC)C3=O	InChI=1S/C34H39N5O8/c1-6-20-22-13-14-23-26(29(42)38(28(23)41)18-25(40)45-5)27(22)34(4)31(35-16-15-19-17-36-24-12-10-9-11-21(19)24)47-33(44)39(34)30(20)46-32(43)37(7-2)8-3/h9-13,17,23,26-27,36H,6-8,14-16,18H2,1-5H3/t23-,26-,27+,34+/m1/s1	MFMVRCSUULMKBN-ZSOXDBNRSA-N
CHEMBL1593523	1117407	CCN(CC)C(=O)OC1=C(CC)C2=CC[C@@H]3[C@H]([C@H]2[C@]4(C)N1C(=O)O/C/4=N\CCc5c[nH]c6ccccc56)C(=O)N(CC(=O)OC)C3=O	InChI=1S/C34H39N5O8/c1-6-20-22-13-14-23-26(29(42)38(28(23)41)18-25(40)45-5)27(22)34(4)31(35-16-15-19-17-36-24-12-10-9-11-21(19)24)47-33(44)39(34)30(20)46-32(43)37(7-2)8-3/h9-13,17,23,26-27,36H,6-8,14-16,18H2,1-5H3/b35-31-/t23-,26-,27+,34+/m1/s1	MFMVRCSUULMKBN-UNFHRBEUSA-N
CHEMBL1310879	834763	CCN(CC)C(=O)OC1=C(CC)C2=CC[C@@H]3[C@H]([C@H]2[C@]4(C)N1C(=O)O/C/4=N\CC(=O)OC)C(=O)NC3=O	InChI=1S/C24H30N4O8/c1-6-12-13-9-10-14-16(19(31)26-18(14)30)17(13)24(4)21(25-11-15(29)34-5)36-23(33)28(24)20(12)35-22(32)27(7-2)8-3/h9,14,16-17H,6-8,10-11H2,1-5H3,(H,26,30,31)/t14-,16-,17+,24+/m1/s1	AMTWYNSNKXQBTR-BTPFWSKLSA-N
CHEMBL1597690	1121574	CCN(CC)C(=O)OC1=C(CC)C2=CC[C@@H]3[C@H]([C@H]2[C@]4(C)N1C(=O)O/C/4=N\CC(=O)OC)C(=O)NC3=O	InChI=1S/C24H30N4O8/c1-6-12-13-9-10-14-16(19(31)26-18(14)30)17(13)24(4)21(25-11-15(29)34-5)36-23(33)28(24)20(12)35-22(32)27(7-2)8-3/h9,14,16-17H,6-8,10-11H2,1-5H3,(H,26,30,31)/b25-21-/t14-,16-,17+,24+/m1/s1	AMTWYNSNKXQBTR-FPFBOAHNSA-N
CHEMBL1317339	841223	CCN(CC)C(=O)OC1=C(CC)C2=CC[C@@H]3[C@H]([C@H]2[C@]4(C)N1C(=O)O/C/4=N\CC(=O)OC)C(=O)N(C)C3=O	InChI=1S/C25H32N4O8/c1-7-13-14-10-11-15-17(20(32)27(5)19(15)31)18(14)25(4)22(26-12-16(30)35-6)37-24(34)29(25)21(13)36-23(33)28(8-2)9-3/h10,15,17-18H,7-9,11-12H2,1-6H3/b26-22-/t15-,17-,18+,25+/m1/s1	PFRFLTOAYSYACU-NVHVEEMMSA-N
CHEMBL1481009	1004893	CCN(CC)C(=O)OC1=C(CC)C2=CC[C@@H]3[C@H]([C@H]2[C@]4(C)N1C(=O)O/C/4=N\CC(=O)OC)C(=O)N(C)C3=O	InChI=1S/C25H32N4O8/c1-7-13-14-10-11-15-17(20(32)27(5)19(15)31)18(14)25(4)22(26-12-16(30)35-6)37-24(34)29(25)21(13)36-23(33)28(8-2)9-3/h10,15,17-18H,7-9,11-12H2,1-6H3/t15-,17-,18+,25+/m1/s1	PFRFLTOAYSYACU-FWKGOSRRSA-N
CHEMBL1490322	1014206	CCN(CC)C(=O)OC1=C(CC)C2=CC[C@@H]3[C@H]([C@H]2[C@]4(C)N1C(=O)O/C/4=N\CC(=O)OC)C(=O)N(CC)C3=O	InChI=1S/C26H34N4O8/c1-7-14-15-11-12-16-18(21(33)29(10-4)20(16)32)19(15)26(5)23(27-13-17(31)36-6)38-25(35)30(26)22(14)37-24(34)28(8-2)9-3/h11,16,18-19H,7-10,12-13H2,1-6H3/b27-23-/t16-,18-,19+,26+/m1/s1	GJYFABQGXJFPBM-ACFKGSFHSA-N
CHEMBL1723334	1204065	CCN(CC)C(=O)OC1=C(CC)C2=CC[C@@H]3[C@H]([C@H]2[C@]4(C)N1C(=O)O/C/4=N\CC(=O)OC)C(=O)N(CC)C3=O	InChI=1S/C26H34N4O8/c1-7-14-15-11-12-16-18(21(33)29(10-4)20(16)32)19(15)26(5)23(27-13-17(31)36-6)38-25(35)30(26)22(14)37-24(34)28(8-2)9-3/h11,16,18-19H,7-10,12-13H2,1-6H3/t16-,18-,19+,26+/m1/s1	GJYFABQGXJFPBM-JBARHGHNSA-N
CHEMBL1342744	866628	CCN(CC)C(=O)OC1=C(CC)C2=CC[C@@H]3[C@H]([C@H]2[C@]4(C)N1C(=O)O/C/4=N\CC(=O)OC)C(=O)N(CC(=O)OC)C3=O	InChI=1S/C27H34N4O10/c1-7-14-15-10-11-16-19(22(35)30(21(16)34)13-18(33)39-6)20(15)27(4)24(28-12-17(32)38-5)41-26(37)31(27)23(14)40-25(36)29(8-2)9-3/h10,16,19-20H,7-9,11-13H2,1-6H3/t16-,19-,20+,27+/m1/s1	GXBGGBYRGVKFBS-GMANGFLOSA-N
CHEMBL1396309	920193	CCN(CC)C(=O)OC1=C(CC)C2=CC[C@@H]3[C@H]([C@H]2[C@]4(C)N1C(=O)O/C/4=N\CC(=O)OC)C(=O)N(CC(=O)OC)C3=O	InChI=1S/C27H34N4O10/c1-7-14-15-10-11-16-19(22(35)30(21(16)34)13-18(33)39-6)20(15)27(4)24(28-12-17(32)38-5)41-26(37)31(27)23(14)40-25(36)29(8-2)9-3/h10,16,19-20H,7-9,11-13H2,1-6H3/b28-24-/t16-,19-,20+,27+/m1/s1	GXBGGBYRGVKFBS-TUGZQWKHSA-N
CHEMBL1160600	742139	CCN(CC)[N+](=NO)[O-]	InChI=1S/C4H11N3O2/c1-3-6(4-2)7(9)5-8/h8H,3-4H2,1-2H3/b7-5-	FOSISNXVGQBIAP-ALCCZGGFSA-N
CHEMBL1741049	1220100	CCN(CC)[N+](=NO)[O-]	InChI=1S/C4H11N3O2/c1-3-6(4-2)7(9)5-8/h8H,3-4H2,1-2H3/b7-5+	FOSISNXVGQBIAP-FNORWQNLSA-N
CHEMBL1430178	954062	CC(=N)\C(=C(/O)\COC(=O)c1cc(nc2ccccc12)c3ccc(Br)cc3)\C#N	InChI=1S/C22H16BrN3O3/c1-13(25)18(11-24)21(27)12-29-22(28)17-10-20(14-6-8-15(23)9-7-14)26-19-5-3-2-4-16(17)19/h2-10,25,27H,12H2,1H3/b21-18-,25-13?	VSQHNECZGBSZGC-IUJMPEFFSA-N
CHEMBL1867619	1308190	CC(=N)\C(=C(/O)\COC(=O)c1cc(nc2ccccc12)c3ccc(Br)cc3)\C#N	InChI=1S/C22H16BrN3O3/c1-13(25)18(11-24)21(27)12-29-22(28)17-10-20(14-6-8-15(23)9-7-14)26-19-5-3-2-4-16(17)19/h2-10,25,27H,12H2,1H3	VSQHNECZGBSZGC-UHFFFAOYSA-N
CHEMBL1717529	1198260	C\C(=N/Nc1ccc2ccccc2n1)\c3ccccc3O	InChI=1S/C17H15N3O/c1-12(14-7-3-5-9-16(14)21)19-20-17-11-10-13-6-2-4-8-15(13)18-17/h2-11,21H,1H3,(H,18,20)	IZHPDVLGPQNUBP-UHFFFAOYSA-N
CHEMBL1892026	1332597	C\C(=N/Nc1ccc2ccccc2n1)\c3ccccc3O	InChI=1S/C17H15N3O/c1-12(14-7-3-5-9-16(14)21)19-20-17-11-10-13-6-2-4-8-15(13)18-17/h2-11,21H,1H3,(H,18,20)/b19-12+	IZHPDVLGPQNUBP-XDHOZWIPSA-N
CHEMBL1404856	928740	C\C(=N/Nc1ccc(cc1)[N+](=O)[O-])\c2ccc(O)cc2	InChI=1S/C14H13N3O3/c1-10(11-2-8-14(18)9-3-11)15-16-12-4-6-13(7-5-12)17(19)20/h2-9,16,18H,1H3	HMVKGJOHYRCQRV-UHFFFAOYSA-N
CHEMBL324389	289412	C\C(=N/Nc1ccc(cc1)[N+](=O)[O-])\c2ccc(O)cc2	InChI=1S/C14H13N3O3/c1-10(11-2-8-14(18)9-3-11)15-16-12-4-6-13(7-5-12)17(19)20/h2-9,16,18H,1H3/b15-10+	HMVKGJOHYRCQRV-XNTDXEJSSA-N
CHEMBL1701797	1182528	C\C(=N/Nc1oc2ccccc2n1)\c3cc4ccccc4cn3	InChI=1S/C18H14N4O/c1-12(16-10-13-6-2-3-7-14(13)11-19-16)21-22-18-20-15-8-4-5-9-17(15)23-18/h2-11H,1H3,(H,20,22)	CQYWNLWTQUEJRG-UHFFFAOYSA-N
CHEMBL386573	460430	C\C(=N/Nc1oc2ccccc2n1)\c3cc4ccccc4cn3	InChI=1S/C18H14N4O/c1-12(16-10-13-6-2-3-7-14(13)11-19-16)21-22-18-20-15-8-4-5-9-17(15)23-18/h2-11H,1H3,(H,20,22)/b21-12+	CQYWNLWTQUEJRG-CIAFOILYSA-N
CHEMBL1720801	1201532	C\C(=N/Nc1oc2ccccc2n1)\c3ncccn3	InChI=1S/C13H11N5O/c1-9(12-14-7-4-8-15-12)17-18-13-16-10-5-2-3-6-11(10)19-13/h2-8H,1H3,(H,16,18)	FTVKANYOVYWVHC-UHFFFAOYSA-N
CHEMBL217229	460511	C\C(=N/Nc1oc2ccccc2n1)\c3ncccn3	InChI=1S/C13H11N5O/c1-9(12-14-7-4-8-15-12)17-18-13-16-10-5-2-3-6-11(10)19-13/h2-8H,1H3,(H,16,18)/b17-9+	FTVKANYOVYWVHC-RQZCQDPDSA-N
CHEMBL1556522	1080406	C\C(=N/N=C(\N)/S)\c1ccccc1	InChI=1S/C9H11N3S/c1-7(11-12-9(10)13)8-5-3-2-4-6-8/h2-6H,1H3,(H3,10,12,13)	JMULZUQMMLAALR-UHFFFAOYSA-N
CHEMBL74689	214631	C\C(=N/N=C(\N)/S)\c1ccccc1	InChI=1S/C9H11N3S/c1-7(11-12-9(10)13)8-5-3-2-4-6-8/h2-6H,1H3,(H3,10,12,13)/b11-7+	JMULZUQMMLAALR-YRNVUSSQSA-N
CHEMBL1549117	1073001	C\C(=N/NC(=O)c1ccc2OCOc2c1)\c3cccc(c3)[N+](=O)[O-]	InChI=1S/C16H13N3O5/c1-10(11-3-2-4-13(7-11)19(21)22)17-18-16(20)12-5-6-14-15(8-12)24-9-23-14/h2-8H,9H2,1H3,(H,18,20)	CZUWVTDDMOKWLM-UHFFFAOYSA-N
CHEMBL484384	614540	C\C(=N/NC(=O)c1ccc2OCOc2c1)\c3cccc(c3)[N+](=O)[O-]	InChI=1S/C16H13N3O5/c1-10(11-3-2-4-13(7-11)19(21)22)17-18-16(20)12-5-6-14-15(8-12)24-9-23-14/h2-8H,9H2,1H3,(H,18,20)/b17-10+	CZUWVTDDMOKWLM-LICLKQGHSA-N
CHEMBL1525974	1049858	C\C(=N/NC(=O)C1CCCC1)\c2ccc(NC(=O)C(F)(F)F)cc2	InChI=1S/C16H18F3N3O2/c1-10(21-22-14(23)12-4-2-3-5-12)11-6-8-13(9-7-11)20-15(24)16(17,18)19/h6-9,12H,2-5H2,1H3,(H,20,24)(H,22,23)	QXFVQXRFCWCTQE-UHFFFAOYSA-N
CHEMBL1704036	1184767	C\C(=N/NC(=O)C1CCCC1)\c2ccc(NC(=O)C(F)(F)F)cc2	InChI=1S/C16H18F3N3O2/c1-10(21-22-14(23)12-4-2-3-5-12)11-6-8-13(9-7-11)20-15(24)16(17,18)19/h6-9,12H,2-5H2,1H3,(H,20,24)(H,22,23)/b21-10+	QXFVQXRFCWCTQE-UFFVCSGVSA-N
CHEMBL1340693	864577	C\C(=N/NC(=O)c1ccc(O)cc1O)\Cn2cnc(n2)[N+](=O)[O-]	InChI=1S/C12H12N6O5/c1-7(5-17-6-13-12(16-17)18(22)23)14-15-11(21)9-3-2-8(19)4-10(9)20/h2-4,6,19-20H,5H2,1H3,(H,15,21)	YCENLXBLWYCPOO-UHFFFAOYSA-N
CHEMBL602730	700150	C\C(=N/NC(=O)c1ccc(O)cc1O)\Cn2cnc(n2)[N+](=O)[O-]	InChI=1S/C12H12N6O5/c1-7(5-17-6-13-12(16-17)18(22)23)14-15-11(21)9-3-2-8(19)4-10(9)20/h2-4,6,19-20H,5H2,1H3,(H,15,21)/b14-7+	YCENLXBLWYCPOO-VGOFMYFVSA-N
CHEMBL1524164	1048048	C\C(=N/NC(=O)c1ccncc1)\C2=Cc3ccccc3OC2=O	InChI=1S/C17H13N3O3/c1-11(19-20-16(21)12-6-8-18-9-7-12)14-10-13-4-2-3-5-15(13)23-17(14)22/h2-10H,1H3,(H,20,21)	UQNZJQUFLKWHHH-UHFFFAOYSA-N
CHEMBL1727447	1208178	C\C(=N/NC(=O)c1ccncc1)\C2=Cc3ccccc3OC2=O	InChI=1S/C17H13N3O3/c1-11(19-20-16(21)12-6-8-18-9-7-12)14-10-13-4-2-3-5-15(13)23-17(14)22/h2-10H,1H3,(H,20,21)/b19-11+	UQNZJQUFLKWHHH-YBFXNURJSA-N
CHEMBL1526658	1050542	C\C(=N/NC(=O)c1ccncc1)\c2ccc3ccccc3c2O	InChI=1S/C18H15N3O2/c1-12(20-21-18(23)14-8-10-19-11-9-14)15-7-6-13-4-2-3-5-16(13)17(15)22/h2-11,22H,1H3,(H,21,23)/b20-12+	WTXWEZCDRDKRNU-UDWIEESQSA-N
CHEMBL1727680	1208411	C\C(=N/NC(=O)c1ccncc1)\c2ccc3ccccc3c2O	InChI=1S/C18H15N3O2/c1-12(20-21-18(23)14-8-10-19-11-9-14)15-7-6-13-4-2-3-5-16(13)17(15)22/h2-11,22H,1H3,(H,21,23)	WTXWEZCDRDKRNU-UHFFFAOYSA-N
CHEMBL1709140	1189871	C\C(=N/NC(=O)c1ccncc1)\c2ccccc2	InChI=1S/C14H13N3O/c1-11(12-5-3-2-4-6-12)16-17-14(18)13-7-9-15-10-8-13/h2-10H,1H3,(H,17,18)	KBNUSICRUXGHRJ-UHFFFAOYSA-N
CHEMBL574545	669026	C\C(=N/NC(=O)c1ccncc1)\c2ccccc2	InChI=1S/C14H13N3O/c1-11(12-5-3-2-4-6-12)16-17-14(18)13-7-9-15-10-8-13/h2-10H,1H3,(H,17,18)/b16-11+	KBNUSICRUXGHRJ-LFIBNONCSA-N
CHEMBL160599	364720	C\C(=N/NC(=O)c1ccncc1)\c2ccc(Cl)c(Cl)c2	InChI=1S/C14H11Cl2N3O/c1-9(11-2-3-12(15)13(16)8-11)18-19-14(20)10-4-6-17-7-5-10/h2-8H,1H3,(H,19,20)/b18-9+	VMWHFEYYQDXBSW-GIJQJNRQSA-N
CHEMBL1896398	1336969	C\C(=N/NC(=O)c1ccncc1)\c2ccc(Cl)c(Cl)c2	InChI=1S/C14H11Cl2N3O/c1-9(11-2-3-12(15)13(16)8-11)18-19-14(20)10-4-6-17-7-5-10/h2-8H,1H3,(H,19,20)	VMWHFEYYQDXBSW-UHFFFAOYSA-N
CHEMBL1732899	1213630	C\C(=N/NC(=O)c1sc(NS(=O)(=O)c2ccccc2)nc1C)\c3sc(N)nc3C	InChI=1S/C17H18N6O3S3/c1-9-13(27-16(18)19-9)11(3)21-22-15(24)14-10(2)20-17(28-14)23-29(25,26)12-7-5-4-6-8-12/h4-8H,1-3H3,(H2,18,19)(H,20,23)(H,22,24)	JYHMOOARKBTFQC-UHFFFAOYSA-N
CHEMBL192044	421315	C\C(=N/NC(=O)c1sc(NS(=O)(=O)c2ccccc2)nc1C)\c3sc(N)nc3C	InChI=1S/C17H18N6O3S3/c1-9-13(27-16(18)19-9)11(3)21-22-15(24)14-10(2)20-17(28-14)23-29(25,26)12-7-5-4-6-8-12/h4-8H,1-3H3,(H2,18,19)(H,20,23)(H,22,24)/b21-11+	JYHMOOARKBTFQC-SRZZPIQSSA-N
CHEMBL1539067	1062951	C\C(=N/NC(=O)CN(c1ccccc1)S(=O)(=O)c2ccccc2)\c3ccccc3O	InChI=1S/C22H21N3O4S/c1-17(20-14-8-9-15-21(20)26)23-24-22(27)16-25(18-10-4-2-5-11-18)30(28,29)19-12-6-3-7-13-19/h2-15,26H,16H2,1H3,(H,24,27)	KDRIBRBDAUHPFM-UHFFFAOYSA-N
CHEMBL198630	433164	C\C(=N/NC(=O)CN(c1ccccc1)S(=O)(=O)c2ccccc2)\c3ccccc3O	InChI=1S/C22H21N3O4S/c1-17(20-14-8-9-15-21(20)26)23-24-22(27)16-25(18-10-4-2-5-11-18)30(28,29)19-12-6-3-7-13-19/h2-15,26H,16H2,1H3,(H,24,27)/b23-17+	KDRIBRBDAUHPFM-HAVVHWLPSA-N
CHEMBL1492853	1016737	C\C(=N/NC(=O)N)\c1ccccc1	InChI=1S/C9H11N3O/c1-7(11-12-9(10)13)8-5-3-2-4-6-8/h2-6H,1H3,(H3,10,12,13)	CPXYGYOMIMOSCX-UHFFFAOYSA-N
CHEMBL74287	214939	C\C(=N/NC(=O)N)\c1ccccc1	InChI=1S/C9H11N3O/c1-7(11-12-9(10)13)8-5-3-2-4-6-8/h2-6H,1H3,(H3,10,12,13)/b11-7+	CPXYGYOMIMOSCX-YRNVUSSQSA-N
CHEMBL1532394	1056278	C\C(=N/NC(=O)N)\c1cccc(Cl)c1	InChI=1S/C9H10ClN3O/c1-6(12-13-9(11)14)7-3-2-4-8(10)5-7/h2-5H,1H3,(H3,11,13,14)	FMBJODQYWAEYGJ-UHFFFAOYSA-N
CHEMBL327902	247540	C\C(=N/NC(=O)N)\c1cccc(Cl)c1	InChI=1S/C9H10ClN3O/c1-6(12-13-9(11)14)7-3-2-4-8(10)5-7/h2-5H,1H3,(H3,11,13,14)/b12-6+	FMBJODQYWAEYGJ-WUXMJOGZSA-N
CHEMBL1880417	1320988	C\C(=N/NC(=S)N1CCCC1)\c2ccccn2	InChI=1S/C12H16N4S/c1-10(11-6-2-3-7-13-11)14-15-12(17)16-8-4-5-9-16/h2-3,6-7H,4-5,8-9H2,1H3,(H,15,17)	KJWUMRFUJFIVGM-UHFFFAOYSA-N
CHEMBL373400	470509	C\C(=N/NC(=S)N1CCCC1)\c2ccccn2	InChI=1S/C12H16N4S/c1-10(11-6-2-3-7-13-11)14-15-12(17)16-8-4-5-9-16/h2-3,6-7H,4-5,8-9H2,1H3,(H,15,17)/b14-10+	KJWUMRFUJFIVGM-GXDHUFHOSA-N
CHEMBL1717138	1197869	C\C(=N/NC(=S)N1CCCCCC1)\c2ccccn2	InChI=1S/C14H20N4S/c1-12(13-8-4-5-9-15-13)16-17-14(19)18-10-6-2-3-7-11-18/h4-5,8-9H,2-3,6-7,10-11H2,1H3,(H,17,19)	LYIUREYWAKPINL-UHFFFAOYSA-N
CHEMBL279779	144378	C\C(=N/NC(=S)N1CCCCCC1)\c2ccccn2	InChI=1S/C14H20N4S/c1-12(13-8-4-5-9-15-13)16-17-14(19)18-10-6-2-3-7-11-18/h4-5,8-9H,2-3,6-7,10-11H2,1H3,(H,17,19)/b16-12+	LYIUREYWAKPINL-FOWTUZBSSA-N
CHEMBL1867591	1308162	C\C(=N/NC(=S)Nc1ccccc1)\c2ccccn2	InChI=1S/C14H14N4S/c1-11(13-9-5-6-10-15-13)17-18-14(19)16-12-7-3-2-4-8-12/h2-10H,1H3,(H2,16,18,19)	VHVSCHSQNUUXNS-UHFFFAOYSA-N
CHEMBL282346	144254	C\C(=N/NC(=S)Nc1ccccc1)\c2ccccn2	InChI=1S/C14H14N4S/c1-11(13-9-5-6-10-15-13)17-18-14(19)16-12-7-3-2-4-8-12/h2-10H,1H3,(H2,16,18,19)/b17-11+	VHVSCHSQNUUXNS-GZTJUZNOSA-N
CHEMBL1631725	1154553	C\C(=N/NC(=S)Nc1cccc(C)c1)\c2ccccn2	InChI=1S/C15H16N4S/c1-11-6-5-7-13(10-11)17-15(20)19-18-12(2)14-8-3-4-9-16-14/h3-10H,1-2H3,(H2,17,19,20)/b18-12+	ANJKHGQGRYJRCY-LDADJPATSA-N
CHEMBL1709153	1189884	C\C(=N/NC(=S)Nc1cccc(C)c1)\c2ccccn2	InChI=1S/C15H16N4S/c1-11-6-5-7-13(10-11)17-15(20)19-18-12(2)14-8-3-4-9-16-14/h3-10H,1-2H3,(H2,17,19,20)	ANJKHGQGRYJRCY-UHFFFAOYSA-N
CHEMBL1631726	1154554	C\C(=N/NC(=S)Nc1ccc(C)cc1)\c2ccccn2	InChI=1S/C15H16N4S/c1-11-6-8-13(9-7-11)17-15(20)19-18-12(2)14-5-3-4-10-16-14/h3-10H,1-2H3,(H2,17,19,20)/b18-12+	ZKSCCNZKLCCYNG-LDADJPATSA-N
CHEMBL1698316	1179047	C\C(=N/NC(=S)Nc1ccc(C)cc1)\c2ccccn2	InChI=1S/C15H16N4S/c1-11-6-8-13(9-7-11)17-15(20)19-18-12(2)14-5-3-4-10-16-14/h3-10H,1-2H3,(H2,17,19,20)	ZKSCCNZKLCCYNG-UHFFFAOYSA-N
CHEMBL1630582	1152751	C\C(=N/NC(=S)Nc1cccc(Cl)c1)\c2ccccn2	InChI=1S/C14H13ClN4S/c1-10(13-7-2-3-8-16-13)18-19-14(20)17-12-6-4-5-11(15)9-12/h2-9H,1H3,(H2,17,19,20)/b18-10+	QJEQNMXYYQUOAY-VCHYOVAHSA-N
CHEMBL1725990	1206721	C\C(=N/NC(=S)Nc1cccc(Cl)c1)\c2ccccn2	InChI=1S/C14H13ClN4S/c1-10(13-7-2-3-8-16-13)18-19-14(20)17-12-6-4-5-11(15)9-12/h2-9H,1H3,(H2,17,19,20)	QJEQNMXYYQUOAY-UHFFFAOYSA-N
CHEMBL1713366	1194097	CCN(N=O)c1ccc(\C=C\2/C=Cc3ccccc23)cc1	InChI=1S/C18H16N2O/c1-2-20(19-21)17-11-7-14(8-12-17)13-16-10-9-15-5-3-4-6-18(15)16/h3-13H,2H2,1H3	YIMHZKNXDQIPKK-UHFFFAOYSA-N
CHEMBL1885705	1326276	CCN(N=O)c1ccc(\C=C\2/C=Cc3ccccc23)cc1	InChI=1S/C18H16N2O/c1-2-20(19-21)17-11-7-14(8-12-17)13-16-10-9-15-5-3-4-6-18(15)16/h3-13H,2H2,1H3/b16-13+	YIMHZKNXDQIPKK-DTQAZKPQSA-N
CHEMBL1463001	986885	C\C(=N/NS(=O)(=O)c1ccc(cc1)[N+](=O)[O-])\c2ccc(NC(=O)c3occc3)cc2	InChI=1S/C19H16N4O6S/c1-13(21-22-30(27,28)17-10-8-16(9-11-17)23(25)26)14-4-6-15(7-5-14)20-19(24)18-3-2-12-29-18/h2-12,22H,1H3,(H,20,24)	VBSRNSRTPOKNTP-UHFFFAOYSA-N
CHEMBL1736798	1217529	C\C(=N/NS(=O)(=O)c1ccc(cc1)[N+](=O)[O-])\c2ccc(NC(=O)c3occc3)cc2	InChI=1S/C19H16N4O6S/c1-13(21-22-30(27,28)17-10-8-16(9-11-17)23(25)26)14-4-6-15(7-5-14)20-19(24)18-3-2-12-29-18/h2-12,22H,1H3,(H,20,24)/b21-13+	VBSRNSRTPOKNTP-FYJGNVAPSA-N
CHEMBL1382495	906379	C\C(=N/NS(=O)(=O)c1c(C)cc(C)cc1C)\c2ccncc2	InChI=1S/C16H19N3O2S/c1-11-9-12(2)16(13(3)10-11)22(20,21)19-18-14(4)15-5-7-17-8-6-15/h5-10,19H,1-4H3	HWDFSDKXGHRLJZ-UHFFFAOYSA-N
CHEMBL36484	154031	C\C(=N/NS(=O)(=O)c1c(C)cc(C)cc1C)\c2ccncc2	InChI=1S/C16H19N3O2S/c1-11-9-12(2)16(13(3)10-11)22(20,21)19-18-14(4)15-5-7-17-8-6-15/h5-10,19H,1-4H3/b18-14+	HWDFSDKXGHRLJZ-NBVRZTHBSA-N
CHEMBL1516497	1040381	C\C(=N/O)\c1ccc2[nH]ccc2c1	InChI=1S/C10H10N2O/c1-7(12-13)8-2-3-10-9(6-8)4-5-11-10/h2-6,11,13H,1H3	OVIMWMKWQSVUSE-UHFFFAOYSA-N
CHEMBL1891843	1332414	C\C(=N/O)\c1ccc2[nH]ccc2c1	InChI=1S/C10H10N2O/c1-7(12-13)8-2-3-10-9(6-8)4-5-11-10/h2-6,11,13H,1H3/b12-7+	OVIMWMKWQSVUSE-KPKJPENVSA-N
CHEMBL1404023	927907	C\C(=N/O)\C=C\c1ccccc1	InChI=1S/C10H11NO/c1-9(11-12)7-8-10-5-3-2-4-6-10/h2-8,12H,1H3/b8-7+,11-9?	OGVPVEBIPIJKEJ-YJBPLEQHSA-N
CHEMBL589794	690776	C\C(=N/O)\C=C\c1ccccc1	InChI=1S/C10H11NO/c1-9(11-12)7-8-10-5-3-2-4-6-10/h2-8,12H,1H3/b8-7+,11-9+	OGVPVEBIPIJKEJ-MFDVASPDSA-N
CHEMBL1093717	720062	C\C(=N/OC(=O)c1ccccc1F)\c2nccs2	InChI=1S/C12H9FN2O2S/c1-8(11-14-6-7-18-11)15-17-12(16)9-4-2-3-5-10(9)13/h2-7H,1H3/b15-8+	QCDCIOIHSPGEJE-OVCLIPMQSA-N
CHEMBL1341819	865703	C\C(=N/OC(=O)c1ccccc1F)\c2nccs2	InChI=1S/C12H9FN2O2S/c1-8(11-14-6-7-18-11)15-17-12(16)9-4-2-3-5-10(9)13/h2-7H,1H3	QCDCIOIHSPGEJE-UHFFFAOYSA-N
CHEMBL1092031	719989	C\C(=N/OC(=O)c1cccc(Cl)c1)\c2nccs2	InChI=1S/C12H9ClN2O2S/c1-8(11-14-5-6-18-11)15-17-12(16)9-3-2-4-10(13)7-9/h2-7H,1H3/b15-8+	QWJKIQCMGUZDAH-OVCLIPMQSA-N
CHEMBL1491405	1015289	C\C(=N/OC(=O)c1cccc(Cl)c1)\c2nccs2	InChI=1S/C12H9ClN2O2S/c1-8(11-14-5-6-18-11)15-17-12(16)9-3-2-4-10(13)7-9/h2-7H,1H3	QWJKIQCMGUZDAH-UHFFFAOYSA-N
CHEMBL1093346	719984	C\C(=N/OC(=O)c1ccc(Cl)cc1)\c2nccs2	InChI=1S/C12H9ClN2O2S/c1-8(11-14-6-7-18-11)15-17-12(16)9-2-4-10(13)5-3-9/h2-7H,1H3/b15-8+	KSHSYBSEZAKVGL-OVCLIPMQSA-N
CHEMBL1429068	952952	C\C(=N/OC(=O)c1ccc(Cl)cc1)\c2nccs2	InChI=1S/C12H9ClN2O2S/c1-8(11-14-6-7-18-11)15-17-12(16)9-2-4-10(13)5-3-9/h2-7H,1H3	KSHSYBSEZAKVGL-UHFFFAOYSA-N
CHEMBL1092376	720061	C\C(=N/OC(=O)c1ccc(F)cc1)\c2nccs2	InChI=1S/C12H9FN2O2S/c1-8(11-14-6-7-18-11)15-17-12(16)9-2-4-10(13)5-3-9/h2-7H,1H3/b15-8+	PMORCTNLMCISSW-OVCLIPMQSA-N
CHEMBL1566579	1090463	C\C(=N/OC(=O)c1ccc(F)cc1)\c2nccs2	InChI=1S/C12H9FN2O2S/c1-8(11-14-6-7-18-11)15-17-12(16)9-2-4-10(13)5-3-9/h2-7H,1H3	PMORCTNLMCISSW-UHFFFAOYSA-N
CHEMBL1092130	720066	C\C(=N/OC(=O)c1c(C)onc1c2ccccc2Cl)\c3nccs3	InChI=1S/C16H12ClN3O3S/c1-9(15-18-7-8-24-15)19-23-16(21)13-10(2)22-20-14(13)11-5-3-4-6-12(11)17/h3-8H,1-2H3/b19-9+	UIRLSESROFEEJY-DJKKODMXSA-N
CHEMBL1611605	1135489	C\C(=N/OC(=O)c1c(C)onc1c2ccccc2Cl)\c3nccs3	InChI=1S/C16H12ClN3O3S/c1-9(15-18-7-8-24-15)19-23-16(21)13-10(2)22-20-14(13)11-5-3-4-6-12(11)17/h3-8H,1-2H3	UIRLSESROFEEJY-UHFFFAOYSA-N
CHEMBL1092790	720137	C\C(=N/OC(=O)c1c(C)onc1c2c(F)cccc2Cl)\c3nccs3	InChI=1S/C16H11ClFN3O3S/c1-8(15-19-6-7-25-15)20-24-16(22)12-9(2)23-21-14(12)13-10(17)4-3-5-11(13)18/h3-7H,1-2H3/b20-8+	MCLXZIAWCBLLBG-DNTJNYDQSA-N
CHEMBL1423534	947418	C\C(=N/OC(=O)c1c(C)onc1c2c(F)cccc2Cl)\c3nccs3	InChI=1S/C16H11ClFN3O3S/c1-8(15-19-6-7-25-15)20-24-16(22)12-9(2)23-21-14(12)13-10(17)4-3-5-11(13)18/h3-7H,1-2H3	MCLXZIAWCBLLBG-UHFFFAOYSA-N
CHEMBL1324767	848651	CCOc1ccc2nc3cc(ccc3c(N)c2c1)N=Nc4ccc(N)nc4N	InChI=1S/C20H19N7O/c1-2-28-12-4-6-15-14(10-12)19(22)13-5-3-11(9-17(13)24-15)26-27-16-7-8-18(21)25-20(16)23/h3-10H,2H2,1H3,(H2,22,24)(H4,21,23,25)/b27-26-	QNWGRUNKGVWOTA-RQZHXJHFSA-N
CHEMBL1698288	1179019	CCOc1ccc2nc3cc(ccc3c(N)c2c1)N=Nc4ccc(N)nc4N	InChI=1S/C20H19N7O/c1-2-28-12-4-6-15-14(10-12)19(22)13-5-3-11(9-17(13)24-15)26-27-16-7-8-18(21)25-20(16)23/h3-10H,2H2,1H3,(H2,22,24)(H4,21,23,25)	QNWGRUNKGVWOTA-UHFFFAOYSA-N
CHEMBL1619689	1142640	CCOc1ccc2N(CCN3CCOCC3)C(=O)C(NC(=O)C)c2c1	InChI=1S/C18H25N3O4/c1-3-25-14-4-5-16-15(12-14)17(19-13(2)22)18(23)21(16)7-6-20-8-10-24-11-9-20/h4-5,12,17H,3,6-11H2,1-2H3,(H,19,22)	UCGAXYSTGNXTFB-UHFFFAOYSA-N
CHEMBL1907115	1347701	CCOc1ccc2N(CCN3CCOCC3)C(=O)C(NC(=O)C)c2c1	InChI=1S/C18H25N3O4.H2/c1-3-25-14-4-5-16-15(12-14)17(19-13(2)22)18(23)21(16)7-6-20-8-10-24-11-9-20;/h4-5,12,17H,3,6-11H2,1-2H3,(H,19,22);1H	YFUJEQYYIRWYPW-UHFFFAOYSA-N
CHEMBL1371072	894956	CCOc1ccc(cc1)C2C(=C(SC)N=C(C)/C/2=C(/O)\OCC=C)C#N	InChI=1S/C20H22N2O3S/c1-5-11-25-20(23)17-13(3)22-19(26-4)16(12-21)18(17)14-7-9-15(10-8-14)24-6-2/h5,7-10,18,23H,1,6,11H2,2-4H3	PZHJDDXCVZCLLY-UHFFFAOYSA-N
CHEMBL1716991	1197722	CCOc1ccc(cc1)C2C(=C(SC)N=C(C)/C/2=C(/O)\OCC=C)C#N	InChI=1S/C20H22N2O3S/c1-5-11-25-20(23)17-13(3)22-19(26-4)16(12-21)18(17)14-7-9-15(10-8-14)24-6-2/h5,7-10,18,23H,1,6,11H2,2-4H3/b20-17+	PZHJDDXCVZCLLY-LVZFUZTISA-N
CHEMBL1304111	827995	CCOc1cccc(c1)c2c(nnn2c3nonc3N)C(=O)N\N=C\c4cccs4	InChI=1S/C18H16N8O3S/c1-2-28-12-6-3-5-11(9-12)15-14(18(27)22-20-10-13-7-4-8-30-13)21-25-26(15)17-16(19)23-29-24-17/h3-10H,2H2,1H3,(H2,19,23)(H,22,27)	NKHRPDQEZKXVJK-UHFFFAOYSA-N
CHEMBL1894168	1334739	CCOc1cccc(c1)c2c(nnn2c3nonc3N)C(=O)N\N=C\c4cccs4	InChI=1S/C18H16N8O3S/c1-2-28-12-6-3-5-11(9-12)15-14(18(27)22-20-10-13-7-4-8-30-13)21-25-26(15)17-16(19)23-29-24-17/h3-10H,2H2,1H3,(H2,19,23)(H,22,27)/b20-10+	NKHRPDQEZKXVJK-KEBDBYFISA-N
CHEMBL1389395	913279	CCOc1ccccc1\C=C\2/Sc3nc(nn3C2=O)c4occc4	InChI=1S/C17H13N3O3S/c1-2-22-12-7-4-3-6-11(12)10-14-16(21)20-17(24-14)18-15(19-20)13-8-5-9-23-13/h3-10H,2H2,1H3	FEWXEWOYMXPDTN-UHFFFAOYSA-N
CHEMBL1707275	1188006	CCOc1ccccc1\C=C\2/Sc3nc(nn3C2=O)c4occc4	InChI=1S/C17H13N3O3S/c1-2-22-12-7-4-3-6-11(12)10-14-16(21)20-17(24-14)18-15(19-20)13-8-5-9-23-13/h3-10H,2H2,1H3/b14-10-	FEWXEWOYMXPDTN-UVTDQMKNSA-N
CHEMBL1814297	1269339	CCOc1ccc(cc1CC=C)c2cc(CC=C)ccc2O	InChI=1S/C20H22O2/c1-4-7-15-9-11-19(21)18(13-15)16-10-12-20(22-6-3)17(14-16)8-5-2/h4-5,9-14,21H,1-2,6-8H2,3H3	IGROZJFLUONIRU-UHFFFAOYSA-N
CHEMBL1829017	1275709	CCOc1ccc(cc1CC=C)c2cc(CC=C)ccc2O	InChI=1S/C20H22O2/c1-4-7-15-9-11-19(21)18(13-15)16-10-12-20(22-6-3)17(14-16)8-5-2/h4-5,9-14,21H,1-2,6-8H2,3H3	IGROZJFLUONIRU-UHFFFAOYSA-N
CHEMBL1814298	1269340	CCOc1ccc(cc1CC=C)c2cc(CC=C)ccc2OCC	InChI=1S/C22H26O2/c1-5-9-17-11-13-22(24-8-4)20(15-17)18-12-14-21(23-7-3)19(16-18)10-6-2/h5-6,11-16H,1-2,7-10H2,3-4H3	ZBAYEOYBEJFJCK-UHFFFAOYSA-N
[truncated: 2,101 more rows]
