# Supplementary material for: Graph isomorphism-based algorithm for cross-checking chemical and crystallographic descriptions
Source: J Cheminform. 2023 Feb 23;15:25. doi: 10.1186/s13321-023-00692-1 (PMC9948373; doi:10.1186/s13321-023-00692-1)
Supplement: Supplementary file 4 — Additional file 4. ChEMBL version 29 entries with identical SMILES. [file 13321_2023_692_MOESM4_ESM.tab]

CHEMBL1178830	c1cc2cc(c1)C[n+]1ccc(c3ccccc31)NCc1ccc(cc1)CNc1cc[n+](c3ccccc13)C2	InChI=1S/C34H28N4/c1-3-10-33-29(8-1)31-16-18-37(33)23-27-6-5-7-28(20-27)24-38-19-17-32(30-9-2-4-11-34(30)38)36-22-26-14-12-25(13-15-26)21-35-31/h1-20H,21-24H2/p+2	HZWVJPDDZQOYGA-UHFFFAOYSA-P
CHEMBL117908	c1cc2cc(c1)C[n+]1ccc(c3ccccc31)NCc1ccc(cc1)CNc1cc[n+](c3ccccc13)C2	InChI=1S/C34H28N4/c1-3-10-33-29(8-1)31-16-18-37(33)23-27-6-5-7-28(20-27)24-38-19-17-32(30-9-2-4-11-34(30)38)36-22-26-14-12-25(13-15-26)21-35-31/h1-20H,21-24H2/p+2/b35-31+,36-32+	HZWVJPDDZQOYGA-QUTRQNJUSA-P
CHEMBL2373103	C1=Cc2nc1c(-c1ccccc1)c1ccc([n-]1)c(-c1ccccc1)c1nc(c(-c3ccccc3)c3ccc([n-]3)c2-c2ccccc2)C=C1.[Zn+2]	InChI=1S/C44H28N4.Zn/c1-5-13-29(14-6-1)41-33-21-23-35(45-33)42(30-15-7-2-8-16-30)37-25-27-39(47-37)44(32-19-11-4-12-20-32)40-28-26-38(48-40)43(31-17-9-3-10-18-31)36-24-22-34(41)46-36;/h1-28H;/q-2;+2/b41-33-,41-34-,42-35-,42-37-,43-36-,43-38+,44-39-,44-40+;	XPVVGUHKLPZAEN-PFRGLPNSSA-N
CHEMBL2373168	C1=Cc2nc1c(-c1ccccc1)c1ccc([n-]1)c(-c1ccccc1)c1nc(c(-c3ccccc3)c3ccc([n-]3)c2-c2ccccc2)C=C1.[Zn+2]	InChI=1S/C44H28N4.Zn/c1-5-13-29(14-6-1)41-33-21-23-35(45-33)42(30-15-7-2-8-16-30)37-25-27-39(47-37)44(32-19-11-4-12-20-32)40-28-26-38(48-40)43(31-17-9-3-10-18-31)36-24-22-34(41)46-36;/h1-28H;/q-2;+2/b41-33-,41-34-,42-35-,42-37-,43-36-,43-38-,44-39-,44-40-;	XPVVGUHKLPZAEN-DAJBKUBHSA-N
CHEMBL3039846	C1=Cc2nc1c(-c1ccccc1)c1ccc([nH]1)c(-c1ccccc1)c1nc(c(-c3ccccc3)c3ccc([nH]3)c2-c2ccccc2)C=C1	InChI=1S/C44H30N4/c1-5-13-29(14-6-1)41-33-21-23-35(45-33)42(30-15-7-2-8-16-30)37-25-27-39(47-37)44(32-19-11-4-12-20-32)40-28-26-38(48-40)43(31-17-9-3-10-18-31)36-24-22-34(41)46-36/h1-28,45,48H/b41-33-,41-34-,42-35-,42-37+,43-36-,43-38-,44-39+,44-40-	YNHJECZULSZAQK-BRTPIDRQSA-N
CHEMBL436524	C1=Cc2nc1c(-c1ccccc1)c1ccc([nH]1)c(-c1ccccc1)c1nc(c(-c3ccccc3)c3ccc([nH]3)c2-c2ccccc2)C=C1	InChI=1S/C44H30N4/c1-5-13-29(14-6-1)41-33-21-23-35(45-33)42(30-15-7-2-8-16-30)37-25-27-39(47-37)44(32-19-11-4-12-20-32)40-28-26-38(48-40)43(31-17-9-3-10-18-31)36-24-22-34(41)46-36/h1-28,45,48H/b41-33-,41-34-,42-35-,42-37-,43-36-,43-38-,44-39-,44-40-	YNHJECZULSZAQK-LWQDQPMZSA-N
CHEMBL3040240	C1=Cc2nc1c(-c1ccncc1)c1ccc([nH]1)c(-c1ccncc1)c1nc(c(-c3ccncc3)c3ccc([nH]3)c2-c2ccncc2)C=C1	InChI=1S/C40H26N8/c1-2-30-38(26-11-19-42-20-12-26)32-5-6-34(47-32)40(28-15-23-44-24-16-28)36-8-7-35(48-36)39(27-13-21-43-22-14-27)33-4-3-31(46-33)37(29(1)45-30)25-9-17-41-18-10-25/h1-24,45,48H/b37-29-,37-31-,38-30-,38-32+,39-33-,39-35-,40-34+,40-36-	DNZSHSJERXNJGX-XLPFCYIFSA-N
CHEMBL4084530	C1=Cc2nc1c(-c1ccncc1)c1ccc([nH]1)c(-c1ccncc1)c1nc(c(-c3ccncc3)c3ccc([nH]3)c2-c2ccncc2)C=C1	InChI=1S/C40H26N8/c1-2-30-38(26-11-19-42-20-12-26)32-5-6-34(47-32)40(28-15-23-44-24-16-28)36-8-7-35(48-36)39(27-13-21-43-22-14-27)33-4-3-31(46-33)37(29(1)45-30)25-9-17-41-18-10-25/h1-24,45,48H/b37-29-,37-31-,38-30-,38-32-,39-33-,39-35-,40-34-,40-36-	DNZSHSJERXNJGX-XXDGMDECSA-N
CHEMBL4292329	c1ccc2c(c1)c1cc[n+]2Cc2ccc(cc2)C[n+]2ccc(c3ccccc32)NCc2ccc(cc2)CN1	InChI=1S/C34H28N4/c1-3-7-33-29(5-1)31-17-19-37(33)23-27-13-15-28(16-14-27)24-38-20-18-32(30-6-2-4-8-34(30)38)36-22-26-11-9-25(10-12-26)21-35-31/h1-20H,21-24H2/p+2/b35-31+,36-32+	HXTIHUXDOFDZHB-QUTRQNJUSA-P
CHEMBL430146	c1ccc2c(c1)c1cc[n+]2Cc2ccc(cc2)C[n+]2ccc(c3ccccc32)NCc2ccc(cc2)CN1	InChI=1S/C34H28N4/c1-3-7-33-29(5-1)31-17-19-37(33)23-27-13-15-28(16-14-27)24-38-20-18-32(30-6-2-4-8-34(30)38)36-22-26-11-9-25(10-12-26)21-35-31/h1-20H,21-24H2/p+2	HXTIHUXDOFDZHB-UHFFFAOYSA-P
CHEMBL1180197	c1ccc2c(c1)c1cc[n+]2CCCCCCCCCC[n+]2ccc(c3ccccc32)NCCCCCCCCCCN1	InChI=1S/C38H52N4/c1-2-6-10-18-28-40-36-26-32-42(38-24-16-14-22-34(36)38)30-20-12-8-4-3-7-11-19-29-41-31-25-35(39-27-17-9-5-1)33-21-13-15-23-37(33)41/h13-16,21-26,31-32H,1-12,17-20,27-30H2/p+2/b39-35+,40-36+	FYFABISZPRODDF-MBIPSJRMSA-P
CHEMBL185230	c1ccc2c(c1)c1cc[n+]2CCCCCCCCCC[n+]2ccc(c3ccccc32)NCCCCCCCCCCN1	InChI=1S/C38H52N4/c1-2-6-10-18-28-40-36-26-32-42(38-24-16-14-22-34(36)38)30-20-12-8-4-3-7-11-19-29-41-31-25-35(39-27-17-9-5-1)33-21-13-15-23-37(33)41/h13-16,21-26,31-32H,1-12,17-20,27-30H2/p+2/b39-35+,40-36?	FYFABISZPRODDF-KRICRXGHSA-P
CHEMBL1180158	c1ccc2c(c1)c1cc[n+]2CCCCCC[n+]2ccc(c3ccccc32)NCCCCCCN1	InChI=1S/C30H36N4/c1-2-10-20-32-28-18-24-34(30-16-8-6-14-26(28)30)22-12-4-3-11-21-33-23-17-27(31-19-9-1)25-13-5-7-15-29(25)33/h5-8,13-18,23-24H,1-4,9-12,19-22H2/p+2/b31-27-,32-28+	ZQNBIJZLMRIJDS-GYNJYFOTSA-P
CHEMBL186139	c1ccc2c(c1)c1cc[n+]2CCCCCC[n+]2ccc(c3ccccc32)NCCCCCCN1	InChI=1S/C30H36N4/c1-2-10-20-32-28-18-24-34(30-16-8-6-14-26(28)30)22-12-4-3-11-21-33-23-17-27(31-19-9-1)25-13-5-7-15-29(25)33/h5-8,13-18,23-24H,1-4,9-12,19-22H2/p+2/b31-27+,32-28?	ZQNBIJZLMRIJDS-FUQISJQKSA-P
CHEMBL1185552	c1ccc2c(c1)c1cc[n+]2CCCCC[n+]2ccc(c3ccccc32)NCCCCCN1	InChI=1S/C28H32N4/c1-7-17-29-25-15-21-31(27-13-5-3-11-23(25)27)19-9-2-10-20-32-22-16-26(30-18-8-1)24-12-4-6-14-28(24)32/h3-6,11-16,21-22H,1-2,7-10,17-20H2/p+2/b29-25-,30-26+	IOXVWOJJNCBJBX-ZUSIYWPSSA-P
CHEMBL185463	c1ccc2c(c1)c1cc[n+]2CCCCC[n+]2ccc(c3ccccc32)NCCCCCN1	InChI=1S/C28H32N4/c1-7-17-29-25-15-21-31(27-13-5-3-11-23(25)27)19-9-2-10-20-32-22-16-26(30-18-8-1)24-12-4-6-14-28(24)32/h3-6,11-16,21-22H,1-2,7-10,17-20H2/p+2/b29-25+,30-26+	IOXVWOJJNCBJBX-XDHTVYJESA-P
CHEMBL25024	C1=CC(=Nn2cccc2)C=CC1=Nn1cccc1	InChI=1S/C14H12N4/c1-2-10-17(9-1)15-13-5-7-14(8-6-13)16-18-11-3-4-12-18/h1-12H/b15-13-,16-14+	VQKVZNAYFUDTTE-VCFJNTAESA-N
CHEMBL25422	C1=CC(=Nn2cccc2)C=CC1=Nn1cccc1	InChI=1S/C14H12N4/c1-2-10-17(9-1)15-13-5-7-14(8-6-13)16-18-11-3-4-12-18/h1-12H/b15-13-,16-14-	VQKVZNAYFUDTTE-VMNXYWKNSA-N
CHEMBL1397305	CC12CCC(CC1)C(C)(C)O2	InChI=1S/C10H18O/c1-9(2)8-4-6-10(3,11-9)7-5-8/h8H,4-7H2,1-3H3/t8?,10-	WEEGYLXZBRQIMU-GDGYMVOYSA-N
CHEMBL485259	CC12CCC(CC1)C(C)(C)O2	InChI=1S/C10H18O/c1-9(2)8-4-6-10(3,11-9)7-5-8/h8H,4-7H2,1-3H3	WEEGYLXZBRQIMU-UHFFFAOYSA-N
CHEMBL1628113	C[C@]12CC[C@@H]3c4ccc(O[P@](C)(=O)S)cc4CC[C@H]3[C@@H]1CCC2=O	InChI=1S/C19H25O3PS/c1-19-10-9-15-14-6-4-13(22-23(2,21)24)11-12(14)3-5-16(15)17(19)7-8-18(19)20/h4,6,11,15-17H,3,5,7-10H2,1-2H3,(H,21,24)/t15-,16-,17+,19+,23?/m1/s1	OPFKWSWJXPDBJS-KCESOSKLSA-N
CHEMBL2367489	C[C@]12CC[C@@H]3c4ccc(O[P@](C)(=O)S)cc4CC[C@H]3[C@@H]1CCC2=O	InChI=1S/C19H25O3PS/c1-19-10-9-15-14-6-4-13(22-23(2,21)24)11-12(14)3-5-16(15)17(19)7-8-18(19)20/h4,6,11,15-17H,3,5,7-10H2,1-2H3,(H,21,24)/t15-,16-,17+,19+,23+/m1/s1	OPFKWSWJXPDBJS-KTDVSAEISA-N
CHEMBL4468693	Cc1cc(C(=O)NC2CCC(=Cc3cccc(Oc4ccc(C(F)(F)F)cn4)c3)CC2)cnc1N	InChI=1S/C26H25F3N4O2/c1-16-11-19(14-32-24(16)30)25(34)33-21-8-5-17(6-9-21)12-18-3-2-4-22(13-18)35-23-10-7-20(15-31-23)26(27,28)29/h2-4,7,10-15,21H,5-6,8-9H2,1H3,(H2,30,32)(H,33,34)/b17-12-	HPWXZEVJFZKRBB-ATVHPVEESA-N
CHEMBL4474161	Cc1cc(C(=O)NC2CCC(=Cc3cccc(Oc4ccc(C(F)(F)F)cn4)c3)CC2)cnc1N	InChI=1S/C26H25F3N4O2/c1-16-11-19(14-32-24(16)30)25(34)33-21-8-5-17(6-9-21)12-18-3-2-4-22(13-18)35-23-10-7-20(15-31-23)26(27,28)29/h2-4,7,10-15,21H,5-6,8-9H2,1H3,(H2,30,32)(H,33,34)/b17-12-/t21-/m1/s1	HPWXZEVJFZKRBB-NYXAKURHSA-N
CHEMBL4587800	Cc1cc(C(=O)NC2CCC(=Cc3cccc(Oc4ccc(C(F)(F)F)cn4)c3)CC2)cnc1N	InChI=1S/C26H25F3N4O2/c1-16-11-19(14-32-24(16)30)25(34)33-21-8-5-17(6-9-21)12-18-3-2-4-22(13-18)35-23-10-7-20(15-31-23)26(27,28)29/h2-4,7,10-15,21H,5-6,8-9H2,1H3,(H2,30,32)(H,33,34)/b17-12-/t21-/m0/s1	HPWXZEVJFZKRBB-ZIBIDDQLSA-N
CHEMBL1161905	CC1=C[C@@H]2Cc3nc4cc(Cl)ccc4c(N)c3[C@H](C1)C2	InChI=1S/C17H17ClN2/c1-9-4-10-6-11(5-9)16-15(7-10)20-14-8-12(18)2-3-13(14)17(16)19/h2-4,8,10-11H,5-7H2,1H3,(H2,19,20)/t10-,11?/m0/s1	UKCBMHDZLYYTMI-VUWPPUDQSA-N
CHEMBL2007996	CC1=C[C@@H]2Cc3nc4cc(Cl)ccc4c(N)c3[C@H](C1)C2	InChI=1S/C17H17ClN2/c1-9-4-10-6-11(5-9)16-15(7-10)20-14-8-12(18)2-3-13(14)17(16)19/h2-4,8,10-11H,5-7H2,1H3,(H2,19,20)/t10-,11+/m0/s1	UKCBMHDZLYYTMI-WDEREUQCSA-N
CHEMBL2021616	CC1=C[C@H]2Cc3nc4cc(Cl)ccc4c(N)c3[C@@H](C1)C2	InChI=1S/C17H17ClN2/c1-9-4-10-6-11(5-9)16-15(7-10)20-14-8-12(18)2-3-13(14)17(16)19/h2-4,8,10-11H,5-7H2,1H3,(H2,19,20)/t10-,11+/m1/s1	UKCBMHDZLYYTMI-MNOVXSKESA-N
CHEMBL4112162	CC1=C[C@H]2Cc3nc4cc(Cl)ccc4c(N)c3[C@@H](C1)C2	InChI=1S/C17H17ClN2/c1-9-4-10-6-11(5-9)16-15(7-10)20-14-8-12(18)2-3-13(14)17(16)19/h2-4,8,10-11H,5-7H2,1H3,(H2,19,20)/t10-,11?/m1/s1	UKCBMHDZLYYTMI-NFJWQWPMSA-N
CHEMBL3302401	CC1=C[C@@H]2Cc3nc4cc(Cl)ccc4c(NCCCCCCCCCNC(=O)c4cc(O)c5c(c4)C(=O)c4cccc(O)c4C5=O)c3[C@H](C1)C2	InChI=1S/C41H42ClN3O5/c1-23-16-24-18-25(17-23)35-32(19-24)45-31-22-27(42)12-13-28(31)38(35)43-14-7-5-3-2-4-6-8-15-44-41(50)26-20-30-37(34(47)21-26)40(49)36-29(39(30)48)10-9-11-33(36)46/h9-13,16,20-22,24-25,46-47H,2-8,14-15,17-19H2,1H3,(H,43,45)(H,44,50)/t24-,25+/m0/s1	VZYCFKMNVCPCHV-LOSJGSFVSA-N
CHEMBL4113560	CC1=C[C@@H]2Cc3nc4cc(Cl)ccc4c(NCCCCCCCCCNC(=O)c4cc(O)c5c(c4)C(=O)c4cccc(O)c4C5=O)c3[C@H](C1)C2	InChI=1S/C41H42ClN3O5/c1-23-16-24-18-25(17-23)35-32(19-24)45-31-22-27(42)12-13-28(31)38(35)43-14-7-5-3-2-4-6-8-15-44-41(50)26-20-30-37(34(47)21-26)40(49)36-29(39(30)48)10-9-11-33(36)46/h9-13,16,20-22,24-25,46-47H,2-8,14-15,17-19H2,1H3,(H,43,45)(H,44,50)/t24-,25?/m0/s1	VZYCFKMNVCPCHV-SKCDSABHSA-N
CHEMBL3302400	CC1=C[C@H]2Cc3nc4cc(Cl)ccc4c(NCCCCCCCCCNC(=O)c4cc(O)c5c(c4)C(=O)c4cccc(O)c4C5=O)c3[C@@H](C1)C2	InChI=1S/C41H42ClN3O5/c1-23-16-24-18-25(17-23)35-32(19-24)45-31-22-27(42)12-13-28(31)38(35)43-14-7-5-3-2-4-6-8-15-44-41(50)26-20-30-37(34(47)21-26)40(49)36-29(39(30)48)10-9-11-33(36)46/h9-13,16,20-22,24-25,46-47H,2-8,14-15,17-19H2,1H3,(H,43,45)(H,44,50)/t24-,25+/m1/s1	VZYCFKMNVCPCHV-RPBOFIJWSA-N
CHEMBL4109726	CC1=C[C@H]2Cc3nc4cc(Cl)ccc4c(NCCCCCCCCCNC(=O)c4cc(O)c5c(c4)C(=O)c4cccc(O)c4C5=O)c3[C@@H](C1)C2	InChI=1S/C41H42ClN3O5/c1-23-16-24-18-25(17-23)35-32(19-24)45-31-22-27(42)12-13-28(31)38(35)43-14-7-5-3-2-4-6-8-15-44-41(50)26-20-30-37(34(47)21-26)40(49)36-29(39(30)48)10-9-11-33(36)46/h9-13,16,20-22,24-25,46-47H,2-8,14-15,17-19H2,1H3,(H,43,45)(H,44,50)/t24-,25?/m1/s1	VZYCFKMNVCPCHV-IKOFQBKESA-N
CHEMBL110077	CC1=C[C@@H]2Cc3nc4cc(F)ccc4c(N)c3[C@H](C1)C2	InChI=1S/C17H17FN2/c1-9-4-10-6-11(5-9)16-15(7-10)20-14-8-12(18)2-3-13(14)17(16)19/h2-4,8,10-11H,5-7H2,1H3,(H2,19,20)	CPGLYAIYMGVIIO-UHFFFAOYSA-N
CHEMBL4524111	CC1=C[C@@H]2Cc3nc4cc(F)ccc4c(N)c3[C@H](C1)C2	InChI=1S/C17H17FN2/c1-9-4-10-6-11(5-9)16-15(7-10)20-14-8-12(18)2-3-13(14)17(16)19/h2-4,8,10-11H,5-7H2,1H3,(H2,19,20)/t10-,11+/m0/s1	CPGLYAIYMGVIIO-WDEREUQCSA-N
CHEMBL4166627	C/C1=C/C(=O)O[C@H](C(C)(C)C)CCC[C@H](O)CCC[C@H](O)CCC[C@H](O)CCC[C@@H](O)C[C@@H](O)C[C@H](O)CCC[C@@H](O)CCC[C@@H](O)C[C@@H](O)CCCCC1	InChI=1S/C44H84O11/c1-32-14-6-5-7-15-37(49)29-38(50)24-10-20-35(47)22-12-26-40(52)31-41(53)30-39(51)25-11-21-34(46)18-8-16-33(45)17-9-19-36(48)23-13-27-42(44(2,3)4)55-43(54)28-32/h28,33-42,45-53H,5-27,29-31H2,1-4H3/b32-28-/t33-,34+,35+,36-,37+,38-,39-,40-,41-,42+/m1/s1	GMYBARKHHWBGAC-UEJQJJBFSA-N
CHEMBL4170041	C/C1=C/C(=O)O[C@H](C(C)(C)C)CCC[C@H](O)CCC[C@H](O)CCC[C@H](O)CCC[C@@H](O)C[C@@H](O)C[C@H](O)CCC[C@@H](O)CCC[C@@H](O)C[C@@H](O)CCCCC1	InChI=1S/C44H84O11/c1-32-14-6-5-7-15-37(49)29-38(50)24-10-20-35(47)22-12-26-40(52)31-41(53)30-39(51)25-11-21-34(46)18-8-16-33(45)17-9-19-36(48)23-13-27-42(44(2,3)4)55-43(54)28-32/h28,33-42,45-53H,5-27,29-31H2,1-4H3/b32-28+/t33-,34+,35+,36-,37+,38-,39-,40-,41-,42+/m1/s1	GMYBARKHHWBGAC-SFLZTBJUSA-N
CHEMBL3084963	CC1[C@H](O)CC(=C/C=C2\CCC[C@@]3(C)[C@H]2CC[C@@H]3[C@@H](C)CCCC(C)(C)O)C[C@H]1O	InChI=1S/C27H46O3/c1-18(8-6-14-26(3,4)30)22-12-13-23-21(9-7-15-27(22,23)5)11-10-20-16-24(28)19(2)25(29)17-20/h10-11,18-19,22-25,28-30H,6-9,12-17H2,1-5H3/b20-10-,21-11+/t18-,19+,22+,23-,24+,25+,27+/m0/s1	OZPNRDQPQFOURL-YSGZUPISSA-N
CHEMBL3084964	CC1[C@H](O)CC(=C/C=C2\CCC[C@@]3(C)[C@H]2CC[C@@H]3[C@@H](C)CCCC(C)(C)O)C[C@H]1O	InChI=1S/C27H46O3/c1-18(8-6-14-26(3,4)30)22-12-13-23-21(9-7-15-27(22,23)5)11-10-20-16-24(28)19(2)25(29)17-20/h10-11,18-19,22-25,28-30H,6-9,12-17H2,1-5H3/b20-10-,21-11+/t18-,19-,22+,23-,24+,25+,27+/m0/s1	OZPNRDQPQFOURL-KHGLOPAISA-N
CHEMBL3084957	CC1[C@H](O)CC(=C/C=C2\CCC[C@@]3(C)[C@H]2CC[C@@H]3[C@H](C)CCCC(C)(C)O)C[C@H]1O	InChI=1S/C27H46O3/c1-18(8-6-14-26(3,4)30)22-12-13-23-21(9-7-15-27(22,23)5)11-10-20-16-24(28)19(2)25(29)17-20/h10-11,18-19,22-25,28-30H,6-9,12-17H2,1-5H3/b20-10-,21-11+/t18-,19-,22-,23+,24-,25-,27-/m1/s1	OZPNRDQPQFOURL-DDQFSFTKSA-N
CHEMBL3084958	CC1[C@H](O)CC(=C/C=C2\CCC[C@@]3(C)[C@H]2CC[C@@H]3[C@H](C)CCCC(C)(C)O)C[C@H]1O	InChI=1S/C27H46O3/c1-18(8-6-14-26(3,4)30)22-12-13-23-21(9-7-15-27(22,23)5)11-10-20-16-24(28)19(2)25(29)17-20/h10-11,18-19,22-25,28-30H,6-9,12-17H2,1-5H3/b20-10-,21-11+/t18-,19+,22-,23+,24-,25-,27-/m1/s1	OZPNRDQPQFOURL-VJPYOZRWSA-N
CHEMBL1630759	CC1[C@H](O)CC(=C/C=C2\CCC[C@@]3(C)[C@H]2CC[C@@H]3[C@@H](C)CCC[C@@H](C)O)C[C@H]1O	InChI=1S/C26H44O3/c1-17(7-5-8-18(2)27)22-12-13-23-21(9-6-14-26(22,23)4)11-10-20-15-24(28)19(3)25(29)16-20/h10-11,17-19,22-25,27-29H,5-9,12-16H2,1-4H3/b20-10-,21-11+/t17-,18+,19-,22+,23-,24+,25+,26+/m0/s1	JWMNZSVRCJPIDT-WQPOGKBISA-N
CHEMBL1630763	CC1[C@H](O)CC(=C/C=C2\CCC[C@@]3(C)[C@H]2CC[C@@H]3[C@@H](C)CCC[C@@H](C)O)C[C@H]1O	InChI=1S/C26H44O3/c1-17(7-5-8-18(2)27)22-12-13-23-21(9-6-14-26(22,23)4)11-10-20-15-24(28)19(3)25(29)16-20/h10-11,17-19,22-25,27-29H,5-9,12-16H2,1-4H3/b20-10-,21-11+/t17-,18+,19+,22+,23-,24+,25+,26+/m0/s1	JWMNZSVRCJPIDT-SPVJQLENSA-N
CHEMBL1630757	CC1[C@H](O)CC(=C/C=C2\CCC[C@@]3(C)[C@H]2CC[C@@H]3[C@@H](C)CCC[C@H](C)O)C[C@H]1O	InChI=1S/C26H44O3/c1-17(7-5-8-18(2)27)22-12-13-23-21(9-6-14-26(22,23)4)11-10-20-15-24(28)19(3)25(29)16-20/h10-11,17-19,22-25,27-29H,5-9,12-16H2,1-4H3/b20-10-,21-11+/t17-,18-,19-,22+,23-,24+,25+,26+/m0/s1	JWMNZSVRCJPIDT-IYKCXZOTSA-N
CHEMBL1630761	CC1[C@H](O)CC(=C/C=C2\CCC[C@@]3(C)[C@H]2CC[C@@H]3[C@@H](C)CCC[C@H](C)O)C[C@H]1O	InChI=1S/C26H44O3/c1-17(7-5-8-18(2)27)22-12-13-23-21(9-6-14-26(22,23)4)11-10-20-15-24(28)19(3)25(29)16-20/h10-11,17-19,22-25,27-29H,5-9,12-16H2,1-4H3/b20-10-,21-11+/t17-,18-,19+,22+,23-,24+,25+,26+/m0/s1	JWMNZSVRCJPIDT-UMKWPMFHSA-N
CHEMBL1630758	CC1[C@H](O)CC(=C/C=C2\CCC[C@@]3(C)[C@H]2CC[C@@H]3[C@H](C)CCC[C@@H](C)O)C[C@H]1O	InChI=1S/C26H44O3/c1-17(7-5-8-18(2)27)22-12-13-23-21(9-6-14-26(22,23)4)11-10-20-15-24(28)19(3)25(29)16-20/h10-11,17-19,22-25,27-29H,5-9,12-16H2,1-4H3/b20-10-,21-11+/t17-,18-,19+,22-,23+,24-,25-,26-/m1/s1	JWMNZSVRCJPIDT-VQBNRDDPSA-N
CHEMBL1630762	CC1[C@H](O)CC(=C/C=C2\CCC[C@@]3(C)[C@H]2CC[C@@H]3[C@H](C)CCC[C@@H](C)O)C[C@H]1O	InChI=1S/C26H44O3/c1-17(7-5-8-18(2)27)22-12-13-23-21(9-6-14-26(22,23)4)11-10-20-15-24(28)19(3)25(29)16-20/h10-11,17-19,22-25,27-29H,5-9,12-16H2,1-4H3/b20-10-,21-11+/t17-,18-,19-,22-,23+,24-,25-,26-/m1/s1	JWMNZSVRCJPIDT-FCIYRXCYSA-N
CHEMBL1630756	CC1[C@H](O)CC(=C/C=C2\CCC[C@@]3(C)[C@H]2CC[C@@H]3[C@H](C)CCC[C@H](C)O)C[C@H]1O	InChI=1S/C26H44O3/c1-17(7-5-8-18(2)27)22-12-13-23-21(9-6-14-26(22,23)4)11-10-20-15-24(28)19(3)25(29)16-20/h10-11,17-19,22-25,27-29H,5-9,12-16H2,1-4H3/b20-10-,21-11+/t17-,18+,19+,22-,23+,24-,25-,26-/m1/s1	JWMNZSVRCJPIDT-AFEMGARHSA-N
CHEMBL1630760	CC1[C@H](O)CC(=C/C=C2\CCC[C@@]3(C)[C@H]2CC[C@@H]3[C@H](C)CCC[C@H](C)O)C[C@H]1O	InChI=1S/C26H44O3/c1-17(7-5-8-18(2)27)22-12-13-23-21(9-6-14-26(22,23)4)11-10-20-15-24(28)19(3)25(29)16-20/h10-11,17-19,22-25,27-29H,5-9,12-16H2,1-4H3/b20-10-,21-11+/t17-,18+,19-,22-,23+,24-,25-,26-/m1/s1	JWMNZSVRCJPIDT-HCYPHWKYSA-N
CHEMBL2368597	C=C1C(=O)[C@@]23[C@@H](CC[C@@H]1[C@H]2O)[C@@]12CO[C@@]3(O)[C@@H](O)[C@@H]1C(C)(C)CC[C@@H]2OC(C)=O	InChI=1S/C22H30O7/c1-10-12-5-6-13-20-9-28-22(27,21(13,16(10)24)17(12)25)18(26)15(20)19(3,4)8-7-14(20)29-11(2)23/h12-15,17-18,25-27H,1,5-9H2,2-4H3/t12-,13-,14-,15+,17+,18-,20+,21-,22-/m0/s1	DJQLJZNVICMJRV-VPKUEDJQSA-N
CHEMBL521234	C=C1C(=O)[C@@]23[C@@H](CC[C@@H]1[C@H]2O)[C@@]12CO[C@@]3(O)[C@@H](O)[C@@H]1C(C)(C)CC[C@@H]2OC(C)=O	InChI=1S/C22H30O7/c1-10-12-5-6-13-20-9-28-22(27,21(13,16(10)24)17(12)25)18(26)15(20)19(3,4)8-7-14(20)29-11(2)23/h12-15,17-18,25-27H,1,5-9H2,2-4H3/t12-,13-,14-,15+,17+,18-,20+,21-,22+/m0/s1	DJQLJZNVICMJRV-NGPIVHDLSA-N
CHEMBL388727	C=C1C(=O)O[C@H]2[C@H]1CC/C(C)=C/CC[C@@]1(C)O[C@H]21	InChI=1S/C15H20O3/c1-9-5-4-8-15(3)13(18-15)12-11(7-6-9)10(2)14(16)17-12/h5,11-13H,2,4,6-8H2,1,3H3/b9-5+/t11-,12-,13+,15+/m0/s1	KTEXNACQROZXEV-PVLRGYAZSA-N
CHEMBL465158	C=C1C(=O)O[C@H]2[C@H]1CC/C(C)=C/CC[C@@]1(C)O[C@H]21	InChI=1S/C15H20O3/c1-9-5-4-8-15(3)13(18-15)12-11(7-6-9)10(2)14(16)17-12/h5,11-13H,2,4,6-8H2,1,3H3/b9-5-/t11-,12-,13+,15+/m0/s1	KTEXNACQROZXEV-ZRPLFPEYSA-N
CHEMBL1672878	C=C1C(=O)O[C@H]2[C@H]1CC/C(CO)=C/CC[C@@]1(C)O[C@H]21	InChI=1S/C15H20O4/c1-9-11-6-5-10(8-16)4-3-7-15(2)13(19-15)12(11)18-14(9)17/h4,11-13,16H,1,3,5-8H2,2H3/b10-4+/t11-,12-,13+,15+/m0/s1	BAURYGOYSLZFPX-ZVSUPFEUSA-N
CHEMBL4226596	C=C1C(=O)O[C@H]2[C@H]1CC/C(CO)=C/CC[C@@]1(C)O[C@H]21	InChI=1S/C15H20O4/c1-9-11-6-5-10(8-16)4-3-7-15(2)13(19-15)12(11)18-14(9)17/h4,11-13,16H,1,3,5-8H2,2H3/b10-4-/t11-,12-,13+,15+/m0/s1	BAURYGOYSLZFPX-GLQWSRQYSA-N
CHEMBL2106329	Cc1oc(=O)oc1COC(=O)[C@@H]1N2C(=O)[C@@H](NC(=O)[C@H](N)c3ccccc3)[C@H]2SC1(C)C	InChI=1S/C21H23N3O7S/c1-10-12(31-20(28)30-10)9-29-19(27)15-21(2,3)32-18-14(17(26)24(15)18)23-16(25)13(22)11-7-5-4-6-8-11/h4-8,13-15,18H,9,22H2,1-3H3,(H,23,25)/t13?,14-,15+,18-/m1/s1	ZKUKMWMSYCIYRD-KRWWSPQJSA-N
CHEMBL3580454	Cc1oc(=O)oc1COC(=O)[C@@H]1N2C(=O)[C@@H](NC(=O)[C@H](N)c3ccccc3)[C@H]2SC1(C)C	InChI=1S/C21H23N3O7S/c1-10-12(31-20(28)30-10)9-29-19(27)15-21(2,3)32-18-14(17(26)24(15)18)23-16(25)13(22)11-7-5-4-6-8-11/h4-8,13-15,18H,9,22H2,1-3H3,(H,23,25)/t13-,14-,15+,18-/m1/s1	ZKUKMWMSYCIYRD-ZXFNITATSA-N
CHEMBL1618319	C=CC1=C(C)c2cc3[nH]c(cc4nc(cc5[nH]c(cc1n2)c(C)c5C=C)C(C)=C4CCC(=O)O)c(CCC(=O)O)c3C	InChI=1S/C34H34N4O4/c1-7-21-17(3)25-13-26-19(5)23(9-11-33(39)40)31(37-26)16-32-24(10-12-34(41)42)20(6)28(38-32)15-30-22(8-2)18(4)27(36-30)14-29(21)35-25/h7-8,13-16,36-37H,1-2,9-12H2,3-6H3,(H,39,40)(H,41,42)/b25-13-,26-13-,27-14-,28-15-,29-14-,30-15-,31-16-,32-16-	FEDYMSUPMFCVOD-UJJXFSCMSA-N
CHEMBL1907972	C=CC1=C(C)c2cc3[nH]c(cc4nc(cc5[nH]c(cc1n2)c(C)c5C=C)C(C)=C4CCC(=O)O)c(CCC(=O)O)c3C	InChI=1S/C34H34N4O4/c1-7-21-17(3)25-13-26-19(5)23(9-11-33(39)40)31(37-26)16-32-24(10-12-34(41)42)20(6)28(38-32)15-30-22(8-2)18(4)27(36-30)14-29(21)35-25/h7-8,13-16,36-37H,1-2,9-12H2,3-6H3,(H,39,40)(H,41,42)/b25-13?,26-13-,27-14?,28-15+,29-14-,30-15?,31-16-,32-16?	FEDYMSUPMFCVOD-KHCGGZCZSA-N
CHEMBL1325592	C=CC1=C(C)c2cc3[nH]c(cc4nc(cc5[nH]c(cc1n2)c(C)c5CCC(=O)O)C(CCC(=O)O)=C4C)c(C)c3C=C	InChI=1S/C34H34N4O4/c1-7-21-17(3)25-13-26-19(5)23(9-11-33(39)40)31(37-26)16-32-24(10-12-34(41)42)20(6)28(38-32)15-30-22(8-2)18(4)27(36-30)14-29(21)35-25/h7-8,13-16,35,38H,1-2,9-12H2,3-6H3,(H,39,40)(H,41,42)/b25-13-,26-13-,27-14-,28-15-,29-14-,30-15-,31-16-,32-16-	KSFOVUSSGSKXFI-UJJXFSCMSA-N
CHEMBL1907974	C=CC1=C(C)c2cc3[nH]c(cc4nc(cc5[nH]c(cc1n2)c(C)c5CCC(=O)O)C(CCC(=O)O)=C4C)c(C)c3C=C	InChI=1S/C34H34N4O4/c1-7-21-17(3)25-13-26-19(5)23(9-11-33(39)40)31(37-26)16-32-24(10-12-34(41)42)20(6)28(38-32)15-30-22(8-2)18(4)27(36-30)14-29(21)35-25/h7-8,13-16,35,38H,1-2,9-12H2,3-6H3,(H,39,40)(H,41,42)/b25-13-,26-13+,27-14-,28-15-,29-14?,30-15-,31-16+,32-16-	KSFOVUSSGSKXFI-AWDZPRDJSA-N
CHEMBL3350824	CC=C1[C@H](O)CC(=C/C=C2\CCC[C@@]3(C)[C@H]2CC[C@@H]3[C@@H](C)CCCC(C)(C)O)C[C@H]1O	InChI=1S/C28H46O3/c1-6-22-25(29)17-20(18-26(22)30)11-12-21-10-8-16-28(5)23(13-14-24(21)28)19(2)9-7-15-27(3,4)31/h6,11-12,19,23-26,29-31H,7-10,13-18H2,1-5H3/b20-11-,21-12+,22-6-/t19-,23+,24-,25+,26+,28+/m0/s1	SUUQQKHQTOSJCI-ZPSZMYJSSA-N
CHEMBL3350825	CC=C1[C@H](O)CC(=C/C=C2\CCC[C@@]3(C)[C@H]2CC[C@@H]3[C@@H](C)CCCC(C)(C)O)C[C@H]1O	InChI=1S/C28H46O3/c1-6-22-25(29)17-20(18-26(22)30)11-12-21-10-8-16-28(5)23(13-14-24(21)28)19(2)9-7-15-27(3,4)31/h6,11-12,19,23-26,29-31H,7-10,13-18H2,1-5H3/b20-11-,21-12+,22-6+/t19-,23+,24-,25+,26+,28+/m0/s1	SUUQQKHQTOSJCI-XBSRUUTPSA-N
CHEMBL3350822	CC=C1[C@H](O)CC(=C/C=C2\CCC[C@@]3(C)[C@H]2CC[C@@H]3[C@H](C)CCCC(C)(C)O)C[C@H]1O	InChI=1S/C28H46O3/c1-6-22-25(29)17-20(18-26(22)30)11-12-21-10-8-16-28(5)23(13-14-24(21)28)19(2)9-7-15-27(3,4)31/h6,11-12,19,23-26,29-31H,7-10,13-18H2,1-5H3/b20-11-,21-12+,22-6-/t19-,23-,24+,25-,26-,28-/m1/s1	SUUQQKHQTOSJCI-SVQWCARDSA-N
CHEMBL3350823	CC=C1[C@H](O)CC(=C/C=C2\CCC[C@@]3(C)[C@H]2CC[C@@H]3[C@H](C)CCCC(C)(C)O)C[C@H]1O	InChI=1S/C28H46O3/c1-6-22-25(29)17-20(18-26(22)30)11-12-21-10-8-16-28(5)23(13-14-24(21)28)19(2)9-7-15-27(3,4)31/h6,11-12,19,23-26,29-31H,7-10,13-18H2,1-5H3/b20-11-,21-12+,22-6+/t19-,23-,24+,25-,26-,28-/m1/s1	SUUQQKHQTOSJCI-RPVLRPLJSA-N
CHEMBL3084860	CCC1[C@H](O)CC(=C/C=C2\CCC[C@@]3(C)[C@H]2CC[C@@H]3[C@@H](C)CCCC(C)(C)O)C[C@H]1O	InChI=1S/C28H48O3/c1-6-22-25(29)17-20(18-26(22)30)11-12-21-10-8-16-28(5)23(13-14-24(21)28)19(2)9-7-15-27(3,4)31/h11-12,19,22-26,29-31H,6-10,13-18H2,1-5H3/b20-11-,21-12+/t19-,22+,23+,24-,25+,26+,28+/m0/s1	VIQMBMNGDAEUQV-RZDWQFKNSA-N
CHEMBL3084861	CCC1[C@H](O)CC(=C/C=C2\CCC[C@@]3(C)[C@H]2CC[C@@H]3[C@@H](C)CCCC(C)(C)O)C[C@H]1O	InChI=1S/C28H48O3/c1-6-22-25(29)17-20(18-26(22)30)11-12-21-10-8-16-28(5)23(13-14-24(21)28)19(2)9-7-15-27(3,4)31/h11-12,19,22-26,29-31H,6-10,13-18H2,1-5H3/b20-11-,21-12+/t19-,22-,23+,24-,25+,26+,28+/m0/s1	VIQMBMNGDAEUQV-SWDHZVCVSA-N
CHEMBL3084858	CCC1[C@H](O)CC(=C/C=C2\CCC[C@@]3(C)[C@H]2CC[C@@H]3[C@H](C)CCCC(C)(C)O)C[C@H]1O	InChI=1S/C28H48O3/c1-6-22-25(29)17-20(18-26(22)30)11-12-21-10-8-16-28(5)23(13-14-24(21)28)19(2)9-7-15-27(3,4)31/h11-12,19,22-26,29-31H,6-10,13-18H2,1-5H3/b20-11-,21-12+/t19-,22+,23-,24+,25-,26-,28-/m1/s1	VIQMBMNGDAEUQV-PKGBKLJOSA-N
CHEMBL3084859	CCC1[C@H](O)CC(=C/C=C2\CCC[C@@]3(C)[C@H]2CC[C@@H]3[C@H](C)CCCC(C)(C)O)C[C@H]1O	InChI=1S/C28H48O3/c1-6-22-25(29)17-20(18-26(22)30)11-12-21-10-8-16-28(5)23(13-14-24(21)28)19(2)9-7-15-27(3,4)31/h11-12,19,22-26,29-31H,6-10,13-18H2,1-5H3/b20-11-,21-12+/t19-,22-,23-,24+,25-,26-,28-/m1/s1	VIQMBMNGDAEUQV-NCJBRQMKSA-N
CHEMBL3084996	CCC1(O)[C@H](O)CC(=C/C=C2/CCC[C@@]3(C)[C@H]2CC[C@@H]3[C@H](C)CCCC(C)(C)O)C[C@H]1O	InChI=1S/C28H48O4/c1-6-28(32)24(29)17-20(18-25(28)30)11-12-21-10-8-16-27(5)22(13-14-23(21)27)19(2)9-7-15-26(3,4)31/h11-12,19,22-25,29-32H,6-10,13-18H2,1-5H3/b20-11-,21-12-/t19-,22-,23+,24-,25-,27-,28+/m1/s1	FHLUCRRNGVOENA-FQYPSXIWSA-N
CHEMBL3085000	CCC1(O)[C@H](O)CC(=C/C=C2/CCC[C@@]3(C)[C@H]2CC[C@@H]3[C@H](C)CCCC(C)(C)O)C[C@H]1O	InChI=1S/C28H48O4/c1-6-28(32)24(29)17-20(18-25(28)30)11-12-21-10-8-16-27(5)22(13-14-23(21)27)19(2)9-7-15-26(3,4)31/h11-12,19,22-25,29-32H,6-10,13-18H2,1-5H3/b20-11-,21-12-/t19-,22-,23+,24-,25-,27-,28-/m1/s1	FHLUCRRNGVOENA-YBTLQEDTSA-N
CHEMBL4161959	CC(C)=CCC[C@H](C)[C@@H]1C=C[C@@]2(C(=O)O)[C@H](/C=C(\C)C3CCC(C(=O)O)CC3)C=C(C)C[C@H]2C1	InChI=1S/C30H44O4/c1-19(2)7-6-8-21(4)25-13-14-30(29(33)34)26(15-20(3)16-27(30)18-25)17-22(5)23-9-11-24(12-10-23)28(31)32/h7,13-15,17,21,23-27H,6,8-12,16,18H2,1-5H3,(H,31,32)(H,33,34)/b22-17+/t21-,23-,24?,25+,26-,27-,30+/m0/s1	OTBMTWUPWVANPM-LSYQCDMCSA-N
CHEMBL4174120	CC(C)=CCC[C@H](C)[C@@H]1C=C[C@@]2(C(=O)O)[C@H](/C=C(\C)C3CCC(C(=O)O)CC3)C=C(C)C[C@H]2C1	InChI=1S/C30H44O4/c1-19(2)7-6-8-21(4)25-13-14-30(29(33)34)26(15-20(3)16-27(30)18-25)17-22(5)23-9-11-24(12-10-23)28(31)32/h7,13-15,17,21,23-27H,6,8-12,16,18H2,1-5H3,(H,31,32)(H,33,34)/b22-17+/t21-,23?,24?,25+,26-,27-,30+/m0/s1	OTBMTWUPWVANPM-PCBWNFLLSA-N
CHEMBL2023762	C=CCCCC[N+]1(C)C2CCC1CC(CC(C#N)(c1ccccc1)c1ccccc1)C2	InChI=1S/C29H37N2/c1-3-4-5-12-19-31(2)27-17-18-28(31)21-24(20-27)22-29(23-30,25-13-8-6-9-14-25)26-15-10-7-11-16-26/h3,6-11,13-16,24,27-28H,1,4-5,12,17-22H2,2H3/q+1/t24-,27?,28?,31-	CCXOXKSAHHQWSK-IWFPPBCPSA-N
CHEMBL2023763	C=CCCCC[N+]1(C)C2CCC1CC(CC(C#N)(c1ccccc1)c1ccccc1)C2	InChI=1S/C29H37N2/c1-3-4-5-12-19-31(2)27-17-18-28(31)21-24(20-27)22-29(23-30,25-13-8-6-9-14-25)26-15-10-7-11-16-26/h3,6-11,13-16,24,27-28H,1,4-5,12,17-22H2,2H3/q+1/t24-,27?,28?,31+	CCXOXKSAHHQWSK-LBHWNIOJSA-N
CHEMBL2426446	C=CC[C@@H]1CC[C@@]2(C)[C@@H](CC[C@@H]2[C@H](C)CCCC(C)(C)O)/C1=C/C=C1C[C@@H](O)C(=CCO)[C@H](O)C1	InChI=1S/C31H50O4/c1-6-8-23-14-17-31(5)26(21(2)9-7-16-30(3,4)35)12-13-27(31)24(23)11-10-22-19-28(33)25(15-18-32)29(34)20-22/h6,10-11,15,21,23,26-29,32-35H,1,7-9,12-14,16-20H2,2-5H3/b22-10-,24-11+,25-15+/t21-,23-,26-,27+,28-,29-,31-/m1/s1	VQPYCEUJPLIUFQ-ZVOFGSMJSA-N
CHEMBL2426447	C=CC[C@@H]1CC[C@@]2(C)[C@@H](CC[C@@H]2[C@H](C)CCCC(C)(C)O)/C1=C/C=C1C[C@@H](O)C(=CCO)[C@H](O)C1	InChI=1S/C31H50O4/c1-6-8-23-14-17-31(5)26(21(2)9-7-16-30(3,4)35)12-13-27(31)24(23)11-10-22-19-28(33)25(15-18-32)29(34)20-22/h6,10-11,15,21,23,26-29,32-35H,1,7-9,12-14,16-20H2,2-5H3/b22-10-,24-11+,25-15-/t21-,23-,26-,27+,28-,29-,31-/m1/s1	VQPYCEUJPLIUFQ-NBVSNNDXSA-N
CHEMBL2313067	C=C(C)[C@H]1CC/C(C)=C/C/C=C(/C)[C@H](O)CC/C(COC(C)=O)=C/[C@@H]1O	InChI=1S/C22H34O4/c1-15(2)20-11-9-16(3)7-6-8-17(4)21(24)12-10-19(13-22(20)25)14-26-18(5)23/h7-8,13,20-22,24-25H,1,6,9-12,14H2,2-5H3/b16-7+,17-8+,19-13+/t20-,21-,22+/m1/s1	VPBCNTHVTXZKPP-YXEMDWFOSA-N
CHEMBL2313068	C=C(C)[C@H]1CC/C(C)=C/C/C=C(/C)[C@H](O)CC/C(COC(C)=O)=C/[C@@H]1O	InChI=1S/C22H34O4/c1-15(2)20-11-9-16(3)7-6-8-17(4)21(24)12-10-19(13-22(20)25)14-26-18(5)23/h7-8,13,20-22,24-25H,1,6,9-12,14H2,2-5H3/b16-7+,17-8-,19-13+/t20-,21-,22+/m1/s1	VPBCNTHVTXZKPP-XNHSMMQNSA-N
CHEMBL269732	C=CC[C@@H]1/C=C(\C)C[C@H](C)C[C@H](OC)[C@H]2O[C@@](O)(C(=O)C(=O)N3CCCC[C@H]3C(=O)O[C@H](/C(C)=C/[C@@H]3CC[C@@H](O)[C@H](OC)C3)[C@H](C)[C@@H](O)CC1=O)[C@H](C)C[C@@H]2OC	InChI=1S/C44H69NO12/c1-10-13-31-19-25(2)18-26(3)20-37(54-8)40-38(55-9)22-28(5)44(52,57-40)41(49)42(50)45-17-12-11-14-32(45)43(51)56-39(29(6)34(47)24-35(31)48)27(4)21-30-15-16-33(46)36(23-30)53-7/h10,19,21,26,28-34,36-40,46-47,52H,1,11-18,20,22-24H2,2-9H3/b25-19+,27-21+/t26-,28+,29+,30-,31+,32-,33+,34-,36+,37-,38-,39+,40+,44+/m0/s1	QJJXYPPXXYFBGM-LFZNUXCKSA-N
CHEMBL4564923	C=CC[C@@H]1/C=C(\C)C[C@H](C)C[C@H](OC)[C@H]2O[C@@](O)(C(=O)C(=O)N3CCCC[C@H]3C(=O)O[C@H](/C(C)=C/[C@@H]3CC[C@@H](O)[C@H](OC)C3)[C@H](C)[C@@H](O)CC1=O)[C@H](C)C[C@@H]2OC	InChI=1S/C44H69NO12/c1-10-13-31-19-25(2)18-26(3)20-37(54-8)40-38(55-9)22-28(5)44(52,57-40)41(49)42(50)45-17-12-11-14-32(45)43(51)56-39(29(6)34(47)24-35(31)48)27(4)21-30-15-16-33(46)36(23-30)53-7/h10,19,21,26,28-34,36-40,46-47,52H,1,11-18,20,22-24H2,2-9H3/b25-19+,27-21+/t26?,28-,29-,30+,31-,32+,33-,34+,36-,37+,38+,39-,40-,44-/m1/s1	QJJXYPPXXYFBGM-HZJBGHENSA-N
CHEMBL2313042	C=C(C)[C@@H]1C/C=C(\COC(C)=O)CC[C@@H](O)/C(C)=C\C/C=C(\C)CC1	InChI=1S/C22H34O3/c1-16(2)21-12-9-17(3)7-6-8-18(4)22(24)14-11-20(10-13-21)15-25-19(5)23/h7-8,10,21-22,24H,1,6,9,11-15H2,2-5H3/b17-7+,18-8-,20-10+/t21-,22+/m0/s1	JOWROYCWHPPODS-BLTQDHEASA-N
CHEMBL2313072	C=C(C)[C@@H]1C/C=C(\COC(C)=O)CC[C@@H](O)/C(C)=C\C/C=C(\C)CC1	InChI=1S/C22H34O3/c1-16(2)21-12-9-17(3)7-6-8-18(4)22(24)14-11-20(10-13-21)15-25-19(5)23/h7-8,10,21-22,24H,1,6,9,11-15H2,2-5H3/b17-7+,18-8+,20-10+/t21-,22+/m0/s1	JOWROYCWHPPODS-FYOCFXDKSA-N
CHEMBL3609868	CC(C)(CNS(=O)(=O)c1ccccc1F)C(=O)NC1C2CC3CC1CC(C(N)=O)(C3)C2	InChI=1S/C22H30FN3O4S/c1-21(2,12-25-31(29,30)17-6-4-3-5-16(17)23)20(28)26-18-14-7-13-8-15(18)11-22(9-13,10-14)19(24)27/h3-6,13-15,18,25H,7-12H2,1-2H3,(H2,24,27)(H,26,28)/t13?,14?,15?,18-,22?	NJPOXQZWEHBUEC-PZVDWXJSSA-N
CHEMBL3983618	CC(C)(CNS(=O)(=O)c1ccccc1F)C(=O)NC1C2CC3CC1CC(C(N)=O)(C3)C2	InChI=1S/C22H30FN3O4S/c1-21(2,12-25-31(29,30)17-6-4-3-5-16(17)23)20(28)26-18-14-7-13-8-15(18)11-22(9-13,10-14)19(24)27/h3-6,13-15,18,25H,7-12H2,1-2H3,(H2,24,27)(H,26,28)	NJPOXQZWEHBUEC-UHFFFAOYSA-N
CHEMBL453794	C=C(C)C(=O)O[C@H]1C/C(CO)=C/CC[C@@]2(C)O[C@H]2[C@H]2OC(=O)C(=C)[C@H]12	InChI=1S/C19H24O6/c1-10(2)17(21)23-13-8-12(9-20)6-5-7-19(4)16(25-19)15-14(13)11(3)18(22)24-15/h6,13-16,20H,1,3,5,7-9H2,2,4H3/b12-6-/t13-,14+,15-,16-,19+/m0/s1	AFQQBXILQNQSCA-WSFMCSFISA-N
CHEMBL4643869	C=C(C)C(=O)O[C@H]1C/C(CO)=C/CC[C@@]2(C)O[C@H]2[C@H]2OC(=O)C(=C)[C@H]12	InChI=1S/C19H24O6/c1-10(2)17(21)23-13-8-12(9-20)6-5-7-19(4)16(25-19)15-14(13)11(3)18(22)24-15/h6,13-16,20H,1,3,5,7-9H2,2,4H3/b12-6+/t13-,14+,15-,16-,19+/m0/s1	AFQQBXILQNQSCA-HLEMRYDMSA-N
CHEMBL4549735	CC[C@@H]1/C=C(\C)C[C@H](C)C[C@H](OC)[C@H]2O[C@@](O)(C(=O)C(=O)N3CCCC[C@H]3C(=O)O[C@H](/C(C)=C/[C@@H]3CC[C@@H](O)[C@H](OC)C3)[C@H](C)[C@@H](O)CC1=O)[C@H](C)C[C@@H]2OC	InChI=1S/C43H69NO12/c1-10-30-18-24(2)17-25(3)19-36(53-8)39-37(54-9)21-27(5)43(51,56-39)40(48)41(49)44-16-12-11-13-31(44)42(50)55-38(28(6)33(46)23-34(30)47)26(4)20-29-14-15-32(45)35(22-29)52-7/h18,20,25,27-33,35-39,45-46,51H,10-17,19,21-23H2,1-9H3/b24-18+,26-20+/t25?,27-,28-,29+,30-,31+,32-,33+,35-,36+,37+,38-,39-,43-/m1/s1	ZDQSOHOQTUFQEM-DOZGVGINSA-N
CHEMBL8597	CC[C@@H]1/C=C(\C)C[C@H](C)C[C@H](OC)[C@H]2O[C@@](O)(C(=O)C(=O)N3CCCC[C@H]3C(=O)O[C@H](/C(C)=C/[C@@H]3CC[C@@H](O)[C@H](OC)C3)[C@H](C)[C@@H](O)CC1=O)[C@H](C)C[C@@H]2OC	InChI=1S/C43H69NO12/c1-10-30-18-24(2)17-25(3)19-36(53-8)39-37(54-9)21-27(5)43(51,56-39)40(48)41(49)44-16-12-11-13-31(44)42(50)55-38(28(6)33(46)23-34(30)47)26(4)20-29-14-15-32(45)35(22-29)52-7/h18,20,25,27-33,35-39,45-46,51H,10-17,19,21-23H2,1-9H3/b24-18+,26-20+/t25-,27+,28+,29-,30+,31-,32+,33-,35+,36-,37-,38+,39+,43+/m0/s1	ZDQSOHOQTUFQEM-NURRSENYSA-N
CHEMBL42743	CC[C@H]1OC(=O)C[C@@H](O)[C@H](C)[C@@H](O[C@@H]2O[C@H](C)[C@@H](O[C@H]3C[C@@](C)(O)[C@@H](O)[C@H](C)O3)[C@H](N(C)C)[C@H]2O)[C@@H](CC=O)C[C@@H](C)C(=O)/C=C/C(C)=C/[C@@H]1CO[C@@H]1O[C@H](C)[C@@H](O)[C@@H](OC)[C@H]1OC	InChI=1S/C46H77NO17/c1-13-33-30(22-58-45-42(57-12)41(56-11)37(52)26(5)60-45)18-23(2)14-15-31(49)24(3)19-29(16-17-48)39(25(4)32(50)20-34(51)62-33)64-44-38(53)36(47(9)10)40(27(6)61-44)63-35-21-46(8,55)43(54)28(7)59-35/h14-15,17-18,24-30,32-33,35-45,50,52-55H,13,16,19-22H2,1-12H3/b15-14+,23-18+/t24-,25+,26-,27-,28+,29+,30-,32-,33-,35+,36-,37-,38-,39-,40-,41-,42-,43+,44+,45-,46-/m1/s1	WBPYTXDJUQJLPQ-VMXQISHHSA-N
CHEMBL4303447	CC[C@H]1OC(=O)C[C@@H](O)[C@H](C)[C@@H](O[C@@H]2O[C@H](C)[C@@H](O[C@H]3C[C@@](C)(O)[C@@H](O)[C@H](C)O3)[C@H](N(C)C)[C@H]2O)[C@@H](CC=O)C[C@@H](C)C(=O)/C=C/C(C)=C/[C@@H]1CO[C@@H]1O[C@H](C)[C@@H](O)[C@@H](OC)[C@H]1OC	InChI=1S/C46H77NO17/c1-13-33-30(22-58-45-42(57-12)41(56-11)37(52)26(5)60-45)18-23(2)14-15-31(49)24(3)19-29(16-17-48)39(25(4)32(50)20-34(51)62-33)64-44-38(53)36(47(9)10)40(27(6)61-44)63-35-21-46(8,55)43(54)28(7)59-35/h14-15,17-18,24-30,32-33,35-45,50,52-55H,13,16,19-22H2,1-12H3/b15-14+,23-18+/t24-,25+,26-,27-,28+,29+,30-,32-,33-,35+,36-,37-,38-,39-,40-,41-,42-,43+,44+,45-,46?/m1/s1	WBPYTXDJUQJLPQ-HHRDBWAZSA-N
CHEMBL1237072	CC[C@H]1OC(=O)[C@H](C)[C@@H](O[C@H]2C[C@@](C)(OC)[C@@H](O)[C@H](C)O2)[C@H](C)[C@@H](O[C@@H]2O[C@H](C)C[C@H](N(C)C)[C@H]2O)[C@](C)(O)C[C@@H](C)[C@@H]2N[C@@H](COCCOC)O[C@H]([C@H]2C)[C@]1(C)O	InChI=1S/C42H78N2O14/c1-15-29-42(10,49)37-24(4)32(43-30(56-37)21-52-17-16-50-13)22(2)19-40(8,48)36(58-39-33(45)28(44(11)12)18-23(3)53-39)25(5)34(26(6)38(47)55-29)57-31-20-41(9,51-14)35(46)27(7)54-31/h22-37,39,43,45-46,48-49H,15-21H2,1-14H3/t22-,23-,24+,25+,26-,27+,28+,29-,30-,31+,32+,33-,34+,35+,36-,37-,39+,40-,41-,42-/m1/s1	WLOHNSSYAXHWNR-DWIOZXRMSA-N
CHEMBL3039471	CC[C@H]1OC(=O)[C@H](C)[C@@H](O[C@H]2C[C@@](C)(OC)[C@@H](O)[C@H](C)O2)[C@H](C)[C@@H](O[C@@H]2O[C@H](C)C[C@H](N(C)C)[C@H]2O)[C@](C)(O)C[C@@H](C)[C@@H]2N[C@@H](COCCOC)O[C@H]([C@H]2C)[C@]1(C)O	InChI=1S/C42H78N2O14/c1-15-29-42(10,49)37-24(4)32(43-30(56-37)21-52-17-16-50-13)22(2)19-40(8,48)36(58-39-33(45)28(44(11)12)18-23(3)53-39)25(5)34(26(6)38(47)55-29)57-31-20-41(9,51-14)35(46)27(7)54-31/h22-37,39,43,45-46,48-49H,15-21H2,1-14H3/t22-,23-,24+,25+,26-,27+,28+,29?,30-,31+,32+,33-,34+,35+,36-,37-,39+,40-,41-,42-/m1/s1	WLOHNSSYAXHWNR-GDLCQVGZSA-N
CHEMBL3249216	CC[C@H](C)[C@@H]1NC(=O)[C@H](Cc2ccc(O)cc2)NC(=O)[C@@H](N)CSSC[C@@H](C(=O)N2CCC[C@H]2C(=O)N[C@@H](CC(C)C)C(=O)NCC(N)=O)NC(=O)[C@H](CC(N)=O)NC(=O)[C@H]([C@@H](C)O)NC1=O	InChI=1S/C42H65N11O12S2/c1-6-21(4)33-40(63)52-34(22(5)54)41(64)49-28(16-31(44)56)37(60)50-29(19-67-66-18-25(43)35(58)47-27(38(61)51-33)15-23-9-11-24(55)12-10-23)42(65)53-13-7-8-30(53)39(62)48-26(14-20(2)3)36(59)46-17-32(45)57/h9-12,20-22,25-30,33-34,54-55H,6-8,13-19,43H2,1-5H3,(H2,44,56)(H2,45,57)(H,46,59)(H,47,58)(H,48,62)(H,49,64)(H,50,60)(H,51,61)(H,52,63)/t21-,22+,25-,26-,27-,28-,29-,30-,33-,…	ZDRRIRUAESZNIH-BZGUUIOASA-N
CHEMBL3276116	CC[C@H](C)[C@@H]1NC(=O)[C@H](Cc2ccc(O)cc2)NC(=O)[C@@H](N)CSSC[C@@H](C(=O)N2CCC[C@H]2C(=O)N[C@@H](CC(C)C)C(=O)NCC(N)=O)NC(=O)[C@H](CC(N)=O)NC(=O)[C@H]([C@@H](C)O)NC1=O	InChI=1S/C42H65N11O12S2/c1-6-21(4)33-40(63)52-34(22(5)54)41(64)49-28(16-31(44)56)37(60)50-29(19-67-66-18-25(43)35(58)47-27(38(61)51-33)15-23-9-11-24(55)12-10-23)42(65)53-13-7-8-30(53)39(62)48-26(14-20(2)3)36(59)46-17-32(45)57/h9-12,20-22,25-30,33-34,54-55H,6-8,13-19,43H2,1-5H3,(H2,44,56)(H2,45,57)(H,46,59)(H,47,58)(H,48,62)(H,49,64)(H,50,60)(H,51,61)(H,52,63)/t21-,22?,25-,26-,27-,28-,29-,30-,33-,…	ZDRRIRUAESZNIH-RPSYMWIOSA-N
CHEMBL4210529	CC[C@H](C)[C@@H]1NC(=O)[C@H](C)NC(=O)[C@H](CO)NC(=O)[C@H](CO)NC(=O)[C@H]([C@@H](C)CC)NC(=O)[C@@H]2CSSC[C@@H]3NC(=O)[C@H](C(C)C)NC(=O)[C@H](CCCCN)NC(=O)[C@H](CO)NC(=O)[C@H](CCCCN)NC(=O)[C@@H]4CSSC[C@H](NC(=O)[C@H](CO)NC(=O)[C@H](CCC(=O)O)NC(=O)CNC(=O)[C@H](CSSC[C@H](NC(=O)CNC1=O)C(=O)N[C@@H](CO)C(=O)N4)NC(=O)[C@@H]1CCCN1C(=O)[C@H]([C@@H](C)CC)NC(=O)CNC(=O)[C@H](CC(N)=O)NC(=O)[C@H](CCCNC(=N)N)NC(=O…	InChI=1S/C133H207N37O39S6/c1-14-65(9)102-127(204)143-50-97(179)146-88-58-211-210-57-87-108(185)142-49-96(178)145-78(38-39-99(181)182)111(188)154-84(54-173)118(195)159-91-61-214-212-59-89(158-119(196)85(55-174)156-120(88)197)121(198)149-75(29-20-22-40-134)110(187)153-83(53-172)116(193)148-76(30-21-23-41-135)112(189)164-101(64(7)8)129(206)162-90(122(199)150-79(45-70-34-36-72(176)37-35-70)113(190)14…	LNKLNUAMTRHBLB-GCDKHYDKSA-N
CHEMBL4285275	CC[C@H](C)[C@@H]1NC(=O)[C@H](C)NC(=O)[C@H](CO)NC(=O)[C@H](CO)NC(=O)[C@H]([C@@H](C)CC)NC(=O)[C@@H]2CSSC[C@@H]3NC(=O)[C@H](C(C)C)NC(=O)[C@H](CCCCN)NC(=O)[C@H](CO)NC(=O)[C@H](CCCCN)NC(=O)[C@@H]4CSSC[C@H](NC(=O)[C@H](CO)NC(=O)[C@H](CCC(=O)O)NC(=O)CNC(=O)[C@H](CSSC[C@H](NC(=O)CNC1=O)C(=O)N[C@@H](CO)C(=O)N4)NC(=O)[C@@H]1CCCN1C(=O)[C@H]([C@@H](C)CC)NC(=O)CNC(=O)[C@H](CC(N)=O)NC(=O)[C@H](CCCNC(=N)N)NC(=O…	InChI=1S/C133H207N37O39S6/c1-14-65(9)102-127(204)143-50-97(179)146-88-58-211-210-57-87-108(185)142-49-96(178)145-78(38-39-99(181)182)111(188)154-84(54-173)118(195)159-91-61-214-212-59-89(158-119(196)85(55-174)156-120(88)197)121(198)149-75(29-20-22-40-134)110(187)153-83(53-172)116(193)148-76(30-21-23-41-135)112(189)164-101(64(7)8)129(206)162-90(122(199)150-79(45-70-34-36-72(176)37-35-70)113(190)14…	LNKLNUAMTRHBLB-CGJDGIRVSA-N
CHEMBL4088900	CC(C)(N)CNC(=O)C[C@@H]1CCC[C@]2(C1)OOC1(O2)C2CC3CC(C2)CC1C3	InChI=1S/C22H36N2O4/c1-20(2,23)13-24-19(25)11-14-4-3-5-21(12-14)26-22(28-27-21)17-7-15-6-16(9-17)10-18(22)8-15/h14-18H,3-13,23H2,1-2H3,(H,24,25)/t14-,15?,16?,17?,18?,21+,22-/m0/s1	GRWBNQGMJVDMFS-BZMCGFATSA-N
CHEMBL4116111	CC(C)(N)CNC(=O)C[C@@H]1CCC[C@]2(C1)OOC1(O2)C2CC3CC(C2)CC1C3	InChI=1S/C22H36N2O4/c1-20(2,23)13-24-19(25)11-14-4-3-5-21(12-14)26-22(28-27-21)17-7-15-6-16(9-17)10-18(22)8-15/h14-18H,3-13,23H2,1-2H3,(H,24,25)/t14-,15?,16?,17?,18?,21+,22?/m0/s1	GRWBNQGMJVDMFS-ZNSBFJAJSA-N
CHEMBL2027983	CC(C)N(C(=O)[C@@]1(c2ccccc2)CC1CN)C(C)C	InChI=1S/C17H26N2O/c1-12(2)19(13(3)4)16(20)17(10-15(17)11-18)14-8-6-5-7-9-14/h5-9,12-13,15H,10-11,18H2,1-4H3/t15?,17-/m1/s1	YNXFZOVYRWOMIR-OMOCHNIRSA-N
CHEMBL256397	CC(C)N(C(=O)[C@@]1(c2ccccc2)CC1CN)C(C)C	InChI=1S/C17H26N2O/c1-12(2)19(13(3)4)16(20)17(10-15(17)11-18)14-8-6-5-7-9-14/h5-9,12-13,15H,10-11,18H2,1-4H3	YNXFZOVYRWOMIR-UHFFFAOYSA-N
CHEMBL3609870	CC(C)(NS(=O)(=O)c1ccccc1)C(=O)NC1C2CC3CC1CC(C(N)=O)(C3)C2	InChI=1S/C21H29N3O4S/c1-20(2,24-29(27,28)16-6-4-3-5-7-16)19(26)23-17-14-8-13-9-15(17)12-21(10-13,11-14)18(22)25/h3-7,13-15,17,24H,8-12H2,1-2H3,(H2,22,25)(H,23,26)/t13?,14?,15?,17-,21?	HSZJCINHDRLUDX-GXFRMTCLSA-N
CHEMBL3975624	CC(C)(NS(=O)(=O)c1ccccc1)C(=O)NC1C2CC3CC1CC(C(N)=O)(C3)C2	InChI=1S/C21H29N3O4S/c1-20(2,24-29(27,28)16-6-4-3-5-7-16)19(26)23-17-14-8-13-9-15(17)12-21(10-13,11-14)18(22)25/h3-7,13-15,17,24H,8-12H2,1-2H3,(H2,22,25)(H,23,26)	HSZJCINHDRLUDX-UHFFFAOYSA-N
CHEMBL3608411	CC(C)(NS(=O)(=O)c1ccccc1F)C(=O)NC1C2CC3CC1CC(CC(N)=O)(C3)C2	InChI=1S/C22H30FN3O4S/c1-21(2,26-31(29,30)17-6-4-3-5-16(17)23)20(28)25-19-14-7-13-8-15(19)11-22(9-13,10-14)12-18(24)27/h3-6,13-15,19,26H,7-12H2,1-2H3,(H2,24,27)(H,25,28)/t13?,14?,15?,19-,22?	BWKFRZAYGODFIN-ANYAQWSTSA-N
CHEMBL3894317	CC(C)(NS(=O)(=O)c1ccccc1F)C(=O)NC1C2CC3CC1CC(CC(N)=O)(C3)C2	InChI=1S/C22H30FN3O4S/c1-21(2,26-31(29,30)17-6-4-3-5-16(17)23)20(28)25-19-14-7-13-8-15(19)11-22(9-13,10-14)12-18(24)27/h3-6,13-15,19,26H,7-12H2,1-2H3,(H2,24,27)(H,25,28)	BWKFRZAYGODFIN-UHFFFAOYSA-N
CHEMBL3608406	CC(C)(NS(=O)(=O)c1ccccc1F)C(=O)NC1C2CC3CC1CC(C#N)(C3)C2	InChI=1S/C21H26FN3O3S/c1-20(2,25-29(27,28)17-6-4-3-5-16(17)22)19(26)24-18-14-7-13-8-15(18)11-21(9-13,10-14)12-23/h3-6,13-15,18,25H,7-11H2,1-2H3,(H,24,26)/t13?,14?,15?,18-,21?	QBJWFBRBGNALMC-VMJYUYMSSA-N
CHEMBL3969391	CC(C)(NS(=O)(=O)c1ccccc1F)C(=O)NC1C2CC3CC1CC(C#N)(C3)C2	InChI=1S/C21H26FN3O3S/c1-20(2,25-29(27,28)17-6-4-3-5-16(17)22)19(26)24-18-14-7-13-8-15(18)11-21(9-13,10-14)12-23/h3-6,13-15,18,25H,7-11H2,1-2H3,(H,24,26)	QBJWFBRBGNALMC-UHFFFAOYSA-N
CHEMBL3609861	CC(C)(NS(=O)(=O)c1ccccc1F)C(=O)NC1C2CC3CC1CC(C(N)=O)(C3)C2	InChI=1S/C21H28FN3O4S/c1-20(2,25-30(28,29)16-6-4-3-5-15(16)22)19(27)24-17-13-7-12-8-14(17)11-21(9-12,10-13)18(23)26/h3-6,12-14,17,25H,7-11H2,1-2H3,(H2,23,26)(H,24,27)/t12?,13?,14?,17-,21?	UBAPBKDXKUTATP-ZWRMXLCRSA-N
CHEMBL3983188	CC(C)(NS(=O)(=O)c1ccccc1F)C(=O)NC1C2CC3CC1CC(C(N)=O)(C3)C2	InChI=1S/C21H28FN3O4S/c1-20(2,25-30(28,29)16-6-4-3-5-15(16)22)19(27)24-17-13-7-12-8-14(17)11-21(9-12,10-13)18(23)26/h3-6,12-14,17,25H,7-11H2,1-2H3,(H2,23,26)(H,24,27)	UBAPBKDXKUTATP-UHFFFAOYSA-N
CHEMBL3608407	CC(C)(NS(=O)(=O)c1ccccc1F)C(=O)NC1C2CC3CC1CC(CO)(C3)C2	InChI=1S/C21H29FN2O4S/c1-20(2,24-29(27,28)17-6-4-3-5-16(17)22)19(26)23-18-14-7-13-8-15(18)11-21(9-13,10-14)12-25/h3-6,13-15,18,24-25H,7-12H2,1-2H3,(H,23,26)/t13?,14?,15?,18-,21?	KNSQRFXJCMPXOL-VMJYUYMSSA-N
CHEMBL3985247	CC(C)(NS(=O)(=O)c1ccccc1F)C(=O)NC1C2CC3CC1CC(CO)(C3)C2	InChI=1S/C21H29FN2O4S/c1-20(2,24-29(27,28)17-6-4-3-5-16(17)22)19(26)23-18-14-7-13-8-15(18)11-21(9-13,10-14)12-25/h3-6,13-15,18,24-25H,7-12H2,1-2H3,(H,23,26)	KNSQRFXJCMPXOL-UHFFFAOYSA-N
CHEMBL3609871	CC(C)(NS(=O)(=O)c1cccc(Cl)c1)C(=O)NC1C2CC3CC1CC(C(N)=O)(C3)C2	InChI=1S/C21H28ClN3O4S/c1-20(2,25-30(28,29)16-5-3-4-15(22)8-16)19(27)24-17-13-6-12-7-14(17)11-21(9-12,10-13)18(23)26/h3-5,8,12-14,17,25H,6-7,9-11H2,1-2H3,(H2,23,26)(H,24,27)/t12?,13?,14?,17-,21?	DDURVLNTFPEBCL-ZWRMXLCRSA-N
CHEMBL3946300	CC(C)(NS(=O)(=O)c1cccc(Cl)c1)C(=O)NC1C2CC3CC1CC(C(N)=O)(C3)C2	InChI=1S/C21H28ClN3O4S/c1-20(2,25-30(28,29)16-5-3-4-15(22)8-16)19(27)24-17-13-6-12-7-14(17)11-21(9-12,10-13)18(23)26/h3-5,8,12-14,17,25H,6-7,9-11H2,1-2H3,(H2,23,26)(H,24,27)	DDURVLNTFPEBCL-UHFFFAOYSA-N
CHEMBL3609872	CC(C)(NS(=O)(=O)c1ccc(Cl)cc1)C(=O)NC1C2CC3CC1CC(C(N)=O)(C3)C2	InChI=1S/C21H28ClN3O4S/c1-20(2,25-30(28,29)16-5-3-15(22)4-6-16)19(27)24-17-13-7-12-8-14(17)11-21(9-12,10-13)18(23)26/h3-6,12-14,17,25H,7-11H2,1-2H3,(H2,23,26)(H,24,27)/t12?,13?,14?,17-,21?	CEXNBYASMCFWLP-ZWRMXLCRSA-N
CHEMBL3900242	CC(C)(NS(=O)(=O)c1ccc(Cl)cc1)C(=O)NC1C2CC3CC1CC(C(N)=O)(C3)C2	InChI=1S/C21H28ClN3O4S/c1-20(2,25-30(28,29)16-5-3-15(22)4-6-16)19(27)24-17-13-7-12-8-14(17)11-21(9-12,10-13)18(23)26/h3-6,12-14,17,25H,7-11H2,1-2H3,(H2,23,26)(H,24,27)	CEXNBYASMCFWLP-UHFFFAOYSA-N
CHEMBL3608402	CC(C)(NS(=O)(=O)c1cc(F)cc(F)c1)C(=O)NC1C2CC3CC1CC(C(N)=O)(C3)C2	InChI=1S/C21H27F2N3O4S/c1-20(2,26-31(29,30)16-6-14(22)5-15(23)7-16)19(28)25-17-12-3-11-4-13(17)10-21(8-11,9-12)18(24)27/h5-7,11-13,17,26H,3-4,8-10H2,1-2H3,(H2,24,27)(H,25,28)/t11?,12?,13?,17-,21?	ZXNJFMYNNXCBLV-ACPSHBDFSA-N
CHEMBL3960398	CC(C)(NS(=O)(=O)c1cc(F)cc(F)c1)C(=O)NC1C2CC3CC1CC(C(N)=O)(C3)C2	InChI=1S/C21H27F2N3O4S/c1-20(2,26-31(29,30)16-6-14(22)5-15(23)7-16)19(28)25-17-12-3-11-4-13(17)10-21(8-11,9-12)18(24)27/h5-7,11-13,17,26H,3-4,8-10H2,1-2H3,(H2,24,27)(H,25,28)	ZXNJFMYNNXCBLV-UHFFFAOYSA-N
CHEMBL3608401	CC(C)(NS(=O)(=O)c1c(F)cccc1F)C(=O)NC1C2CC3CC1CC(C(N)=O)(C3)C2	InChI=1S/C21H27F2N3O4S/c1-20(2,26-31(29,30)17-14(22)4-3-5-15(17)23)19(28)25-16-12-6-11-7-13(16)10-21(8-11,9-12)18(24)27/h3-5,11-13,16,26H,6-10H2,1-2H3,(H2,24,27)(H,25,28)/t11?,12?,13?,16-,21?	QVGMGMLLCFKFLJ-HWYZJANGSA-N
CHEMBL3963976	CC(C)(NS(=O)(=O)c1c(F)cccc1F)C(=O)NC1C2CC3CC1CC(C(N)=O)(C3)C2	InChI=1S/C21H27F2N3O4S/c1-20(2,26-31(29,30)17-14(22)4-3-5-15(17)23)19(28)25-16-12-6-11-7-13(16)10-21(8-11,9-12)18(24)27/h3-5,11-13,16,26H,6-10H2,1-2H3,(H2,24,27)(H,25,28)	QVGMGMLLCFKFLJ-UHFFFAOYSA-N
CHEMBL2021487	CCCOC1[C@H](O)CC(=C/C=C2\CCC[C@]3(C)C(C(C)SCCCC(O)(CC)CC)=CCC23)C[C@H]1O	InChI=1S/C31H52O4S/c1-6-18-35-29-27(32)20-23(21-28(29)33)12-13-24-11-9-16-30(5)25(14-15-26(24)30)22(4)36-19-10-17-31(34,7-2)8-3/h12-14,22,26-29,32-34H,6-11,15-21H2,1-5H3/b23-12-,24-13+/t22?,26?,27-,28-,29+,30-/m1/s1	NQFOMGQNJLTALY-REWDWJTGSA-N
CHEMBL2021488	CCCOC1[C@H](O)CC(=C/C=C2\CCC[C@]3(C)C(C(C)SCCCC(O)(CC)CC)=CCC23)C[C@H]1O	InChI=1S/C31H52O4S/c1-6-18-35-29-27(32)20-23(21-28(29)33)12-13-24-11-9-16-30(5)25(14-15-26(24)30)22(4)36-19-10-17-31(34,7-2)8-3/h12-14,22,26-29,32-34H,6-11,15-21H2,1-5H3/b23-12-,24-13+/t22?,26?,27-,28-,29-,30-/m1/s1	NQFOMGQNJLTALY-WYOIEXKUSA-N
CHEMBL2021485	CCCOC1[C@H](O)CC(=C/C=C2\CCC[C@]3(C)C(C(C)SCCC(O)(CC)CC)=CCC23)C[C@H]1O	InChI=1S/C30H50O4S/c1-6-17-34-28-26(31)19-22(20-27(28)32)11-12-23-10-9-15-29(5)24(13-14-25(23)29)21(4)35-18-16-30(33,7-2)8-3/h11-13,21,25-28,31-33H,6-10,14-20H2,1-5H3/b22-11-,23-12+/t21?,25?,26-,27-,28+,29-/m1/s1	CHNJOXLNJDKDEF-SNUJVYOUSA-N
CHEMBL2021486	CCCOC1[C@H](O)CC(=C/C=C2\CCC[C@]3(C)C(C(C)SCCC(O)(CC)CC)=CCC23)C[C@H]1O	InChI=1S/C30H50O4S/c1-6-17-34-28-26(31)19-22(20-27(28)32)11-12-23-10-9-15-29(5)24(13-14-25(23)29)21(4)35-18-16-30(33,7-2)8-3/h11-13,21,25-28,31-33H,6-10,14-20H2,1-5H3/b22-11-,23-12+/t21?,25?,26-,27-,28-,29-/m1/s1	CHNJOXLNJDKDEF-AYQAILHHSA-N
CHEMBL2021489	CCC(O)(CC)CSC(C)C1=CCC2/C(=C/C=C3C[C@@H](O)C(=CCO)[C@H](O)C3)CCC[C@]12C	InChI=1S/C28H44O4S/c1-5-28(32,6-2)18-33-19(3)23-11-12-24-21(8-7-14-27(23,24)4)10-9-20-16-25(30)22(13-15-29)26(31)17-20/h9-11,13,19,24-26,29-32H,5-8,12,14-18H2,1-4H3/b20-9-,21-10+,22-13+/t19?,24?,25-,26-,27-/m1/s1	PIRFBNFXEQEXIT-KFKWSYAFSA-N
CHEMBL2021490	CCC(O)(CC)CSC(C)C1=CCC2/C(=C/C=C3C[C@@H](O)C(=CCO)[C@H](O)C3)CCC[C@]12C	InChI=1S/C28H44O4S/c1-5-28(32,6-2)18-33-19(3)23-11-12-24-21(8-7-14-27(23,24)4)10-9-20-16-25(30)22(13-15-29)26(31)17-20/h9-11,13,19,24-26,29-32H,5-8,12,14-18H2,1-4H3/b20-9-,21-10+,22-13-/t19?,24?,25-,26-,27-/m1/s1	PIRFBNFXEQEXIT-LHVHQOAJSA-N
CHEMBL2021491	CCC(O)(CC)CSC(C)C1=CCC2/C(=C/C=C3C[C@@H](O)C(C)(O)[C@H](O)C3)CCC[C@]12C	InChI=1S/C27H44O4S/c1-6-27(31,7-2)17-32-18(3)21-12-13-22-20(9-8-14-25(21,22)4)11-10-19-15-23(28)26(5,30)24(29)16-19/h10-12,18,22-24,28-31H,6-9,13-17H2,1-5H3/b19-10-,20-11+/t18?,22?,23-,24-,25-,26+/m1/s1	QTIVANCGWUMBSQ-UAYOZDSVSA-N
CHEMBL2021492	CCC(O)(CC)CSC(C)C1=CCC2/C(=C/C=C3C[C@@H](O)C(C)(O)[C@H](O)C3)CCC[C@]12C	InChI=1S/C27H44O4S/c1-6-27(31,7-2)17-32-18(3)21-12-13-22-20(9-8-14-25(21,22)4)11-10-19-15-23(28)26(5,30)24(29)16-19/h10-12,18,22-24,28-31H,6-9,13-17H2,1-5H3/b19-10-,20-11+/t18?,22?,23-,24-,25-,26-/m1/s1	QTIVANCGWUMBSQ-HDJKCGRESA-N
CHEMBL2021483	CCC(O)(CC)CSC(C)C1=CCC2/C(=C/C=C3C[C@@H](O)C(OCCO)[C@H](O)C3)CCC[C@]12C	InChI=1S/C28H46O5S/c1-5-28(32,6-2)18-34-19(3)22-11-12-23-21(8-7-13-27(22,23)4)10-9-20-16-24(30)26(25(31)17-20)33-15-14-29/h9-11,19,23-26,29-32H,5-8,12-18H2,1-4H3/b20-9-,21-10+/t19?,23?,24-,25-,26+,27-/m1/s1	DUIYWCMQVXJTIP-OEWMFQHESA-N
CHEMBL2021484	CCC(O)(CC)CSC(C)C1=CCC2/C(=C/C=C3C[C@@H](O)C(OCCO)[C@H](O)C3)CCC[C@]12C	InChI=1S/C28H46O5S/c1-5-28(32,6-2)18-34-19(3)22-11-12-23-21(8-7-13-27(22,23)4)10-9-20-16-24(30)26(25(31)17-20)33-15-14-29/h9-11,19,23-26,29-32H,5-8,12-18H2,1-4H3/b20-9-,21-10+/t19?,23?,24-,25-,26-,27-/m1/s1	DUIYWCMQVXJTIP-JEPSLFKESA-N
CHEMBL472510	CCC(O)(CC)CS[C@@H](C)C1=CC[C@H]2/C(=C/C=C3C[C@@H](O)C(=CCO)[C@H](O)C3)CCC[C@]12C	InChI=1S/C28H44O4S/c1-5-28(32,6-2)18-33-19(3)23-11-12-24-21(8-7-14-27(23,24)4)10-9-20-16-25(30)22(13-15-29)26(31)17-20/h9-11,13,19,24-26,29-32H,5-8,12,14-18H2,1-4H3/b20-9-,21-10+,22-13+/t19-,24-,25+,26+,27+/m0/s1	PIRFBNFXEQEXIT-XXUXJEHWSA-N
CHEMBL511300	CCC(O)(CC)CS[C@@H](C)C1=CC[C@H]2/C(=C/C=C3C[C@@H](O)C(=CCO)[C@H](O)C3)CCC[C@]12C	InChI=1S/C28H44O4S/c1-5-28(32,6-2)18-33-19(3)23-11-12-24-21(8-7-14-27(23,24)4)10-9-20-16-25(30)22(13-15-29)26(31)17-20/h9-11,13,19,24-26,29-32H,5-8,12,14-18H2,1-4H3/b20-9-,21-10+,22-13-/t19-,24-,25+,26+,27+/m0/s1	PIRFBNFXEQEXIT-NSHLMRFWSA-N
CHEMBL472152	CCC(O)(CC)CS[C@H](C)C1=CC[C@H]2/C(=C/C=C3C[C@@H](O)C(=CCO)[C@H](O)C3)CCC[C@]12C	InChI=1S/C28H44O4S/c1-5-28(32,6-2)18-33-19(3)23-11-12-24-21(8-7-14-27(23,24)4)10-9-20-16-25(30)22(13-15-29)26(31)17-20/h9-11,13,19,24-26,29-32H,5-8,12,14-18H2,1-4H3/b20-9-,21-10+,22-13-/t19-,24+,25-,26-,27-/m1/s1	PIRFBNFXEQEXIT-HWMLAENSSA-N
CHEMBL472511	CCC(O)(CC)CS[C@H](C)C1=CC[C@H]2/C(=C/C=C3C[C@@H](O)C(=CCO)[C@H](O)C3)CCC[C@]12C	InChI=1S/C28H44O4S/c1-5-28(32,6-2)18-33-19(3)23-11-12-24-21(8-7-14-27(23,24)4)10-9-20-16-25(30)22(13-15-29)26(31)17-20/h9-11,13,19,24-26,29-32H,5-8,12,14-18H2,1-4H3/b20-9-,21-10+,22-13+/t19-,24+,25-,26-,27-/m1/s1	PIRFBNFXEQEXIT-CBJZMLNOSA-N
CHEMBL472321	CCC(O)(CC)CS[C@H](C)C1=CC[C@H]2/C(=C/C=C3C[C@@H](O)C(C)(O)[C@H](O)C3)CCC[C@]12C	InChI=1S/C27H44O4S/c1-6-27(31,7-2)17-32-18(3)21-12-13-22-20(9-8-14-25(21,22)4)11-10-19-15-23(28)26(5,30)24(29)16-19/h10-12,18,22-24,28-31H,6-9,13-17H2,1-5H3/b19-10-,20-11+/t18-,22+,23-,24-,25-,26+/m1/s1	QTIVANCGWUMBSQ-QBDGUPSOSA-N
CHEMBL513573	CCC(O)(CC)CS[C@H](C)C1=CC[C@H]2/C(=C/C=C3C[C@@H](O)C(C)(O)[C@H](O)C3)CCC[C@]12C	InChI=1S/C27H44O4S/c1-6-27(31,7-2)17-32-18(3)21-12-13-22-20(9-8-14-25(21,22)4)11-10-19-15-23(28)26(5,30)24(29)16-19/h10-12,18,22-24,28-31H,6-9,13-17H2,1-5H3/b19-10-,20-11+/t18-,22+,23-,24-,25-,26-/m1/s1	QTIVANCGWUMBSQ-BEIZIEJFSA-N
CHEMBL457052	CCC(O)(CC)CS[C@@H](C)C1=CC[C@H]2/C(=C/C=C3C[C@@H](O)C(OCCO)[C@H](O)C3)CCC[C@]12C	InChI=1S/C28H46O5S/c1-5-28(32,6-2)18-34-19(3)22-11-12-23-21(8-7-13-27(22,23)4)10-9-20-16-24(30)26(25(31)17-20)33-15-14-29/h9-11,19,23-26,29-32H,5-8,12-18H2,1-4H3/b20-9-,21-10+/t19-,23-,24+,25+,26+,27+/m0/s1	DUIYWCMQVXJTIP-YYDWSLPPSA-N
CHEMBL514600	CCC(O)(CC)CS[C@@H](C)C1=CC[C@H]2/C(=C/C=C3C[C@@H](O)C(OCCO)[C@H](O)C3)CCC[C@]12C	InChI=1S/C28H46O5S/c1-5-28(32,6-2)18-34-19(3)22-11-12-23-21(8-7-13-27(22,23)4)10-9-20-16-24(30)26(25(31)17-20)33-15-14-29/h9-11,19,23-26,29-32H,5-8,12-18H2,1-4H3/b20-9-,21-10+/t19-,23-,24+,25+,26-,27+/m0/s1	DUIYWCMQVXJTIP-LVGVFAJGSA-N
CHEMBL459034	CCC(O)(CC)CS[C@H](C)C1=CC[C@H]2/C(=C/C=C3C[C@@H](O)C(OCCO)[C@H](O)C3)CCC[C@]12C	InChI=1S/C28H46O5S/c1-5-28(32,6-2)18-34-19(3)22-11-12-23-21(8-7-13-27(22,23)4)10-9-20-16-24(30)26(25(31)17-20)33-15-14-29/h9-11,19,23-26,29-32H,5-8,12-18H2,1-4H3/b20-9-,21-10+/t19-,23+,24-,25-,26+,27-/m1/s1	DUIYWCMQVXJTIP-ZEIJEAITSA-N
CHEMBL514116	CCC(O)(CC)CS[C@H](C)C1=CC[C@H]2/C(=C/C=C3C[C@@H](O)C(OCCO)[C@H](O)C3)CCC[C@]12C	InChI=1S/C28H46O5S/c1-5-28(32,6-2)18-34-19(3)22-11-12-23-21(8-7-13-27(22,23)4)10-9-20-16-24(30)26(25(31)17-20)33-15-14-29/h9-11,19,23-26,29-32H,5-8,12-18H2,1-4H3/b20-9-,21-10+/t19-,23+,24-,25-,26-,27-/m1/s1	DUIYWCMQVXJTIP-XXAWZNHHSA-N
CHEMBL1765726	C[C@H]1/C=C/C[C@H](Br)[C@@H]2C[C@@H](Cl)[C@@H](C[C@H](C=C=CBr)O1)O2	InChI=1S/C15H19Br2ClO2/c1-10-4-2-6-12(17)14-9-13(18)15(20-14)8-11(19-10)5-3-7-16/h2,4-5,7,10-15H,6,8-9H2,1H3/b4-2+/t3?,10-,11-,12-,13+,14-,15+/m0/s1	OHWBWBOWCXAQRI-DXYZULMISA-N
CHEMBL4521103	C[C@H]1/C=C/C[C@H](Br)[C@@H]2C[C@@H](Cl)[C@@H](C[C@H](C=C=CBr)O1)O2	InChI=1S/C15H19Br2ClO2/c1-10-4-2-6-12(17)14-9-13(18)15(20-14)8-11(19-10)5-3-7-16/h2,4-5,7,10-15H,6,8-9H2,1H3/b4-2+/t3-,10+,11+,12+,13-,14+,15-/m1/s1	OHWBWBOWCXAQRI-AQMAUFLZSA-N
CHEMBL1765721	C[C@@H]1O[C@@H](C=C=CBr)C[C@H]2O[C@@H](C[C@H]2Cl)[C@@H](Br)C[C@H]2O[C@H]12	InChI=1S/C15H19Br2ClO3/c1-8-15-14(21-15)6-10(17)12-7-11(18)13(20-12)5-9(19-8)3-2-4-16/h3-4,8-15H,5-7H2,1H3/t2?,8-,9-,10-,11+,12-,13+,14+,15+/m0/s1	KKVLDYZJUNUWNP-WBMUAMOFSA-N
CHEMBL4540800	C[C@@H]1O[C@@H](C=C=CBr)C[C@H]2O[C@@H](C[C@H]2Cl)[C@@H](Br)C[C@H]2O[C@H]12	InChI=1S/C15H19Br2ClO3/c1-8-15-14(21-15)6-10(17)12-7-11(18)13(20-12)5-9(19-8)3-2-4-16/h3-4,8-15H,5-7H2,1H3/t2-,8+,9+,10+,11-,12+,13-,14-,15-/m1/s1	KKVLDYZJUNUWNP-QFAHUHCBSA-N
CHEMBL208520	C[C@@H](CCCC(C)(C)O)C1CCC2/C(=C/C=C3C[C@@H](O)C(=CCCO)[C@H](O)C3)CCC[C@@]21C	InChI=1S/C29H48O4/c1-20(8-5-15-28(2,3)33)24-13-14-25-22(9-6-16-29(24,25)4)12-11-21-18-26(31)23(10-7-17-30)27(32)19-21/h10-12,20,24-27,30-33H,5-9,13-19H2,1-4H3/b21-11-,22-12+,23-10-/t20-,24?,25?,26+,27+,29+/m0/s1	MBXSPMOLIYZPJV-YZCJTHPQSA-N
CHEMBL378965	C[C@@H](CCCC(C)(C)O)C1CCC2/C(=C/C=C3C[C@@H](O)C(=CCCO)[C@H](O)C3)CCC[C@@]21C	InChI=1S/C29H48O4/c1-20(8-5-15-28(2,3)33)24-13-14-25-22(9-6-16-29(24,25)4)12-11-21-18-26(31)23(10-7-17-30)27(32)19-21/h10-12,20,24-27,30-33H,5-9,13-19H2,1-4H3/b21-11-,22-12+,23-10+/t20-,24?,25?,26+,27+,29+/m0/s1	MBXSPMOLIYZPJV-GPEBKTLMSA-N
CHEMBL207888	C[C@H](CCCC(C)(C)O)C1CCC2/C(=C/C=C3C[C@@H](O)C(=CCCO)[C@H](O)C3)CCC[C@@]21C	InChI=1S/C29H48O4/c1-20(8-5-15-28(2,3)33)24-13-14-25-22(9-6-16-29(24,25)4)12-11-21-18-26(31)23(10-7-17-30)27(32)19-21/h10-12,20,24-27,30-33H,5-9,13-19H2,1-4H3/b21-11-,22-12+,23-10+/t20-,24?,25?,26-,27-,29-/m1/s1	MBXSPMOLIYZPJV-SKBXKLKZSA-N
CHEMBL382615	C[C@H](CCCC(C)(C)O)C1CCC2/C(=C/C=C3C[C@@H](O)C(=CCCO)[C@H](O)C3)CCC[C@@]21C	InChI=1S/C29H48O4/c1-20(8-5-15-28(2,3)33)24-13-14-25-22(9-6-16-29(24,25)4)12-11-21-18-26(31)23(10-7-17-30)27(32)19-21/h10-12,20,24-27,30-33H,5-9,13-19H2,1-4H3/b21-11-,22-12+,23-10-/t20-,24?,25?,26-,27-,29-/m1/s1	MBXSPMOLIYZPJV-TXMAGGDZSA-N
CHEMBL226380	C[C@@H](CCCC(C)(C)O)C1CCC2/C(=C/C=C3C[C@@H](O)C(=CCF)[C@H](O)C3)CCCC21C	InChI=1S/C28H45FO3/c1-19(7-5-14-27(2,3)32)23-11-12-24-21(8-6-15-28(23,24)4)10-9-20-17-25(30)22(13-16-29)26(31)18-20/h9-10,13,19,23-26,30-32H,5-8,11-12,14-18H2,1-4H3/b20-9-,21-10+,22-13+/t19-,23?,24?,25+,26+,28?/m0/s1	NPQPAYRGQQTLEO-NSJOPDPRSA-N
CHEMBL388138	C[C@@H](CCCC(C)(C)O)C1CCC2/C(=C/C=C3C[C@@H](O)C(=CCF)[C@H](O)C3)CCCC21C	InChI=1S/C28H45FO3/c1-19(7-5-14-27(2,3)32)23-11-12-24-21(8-6-15-28(23,24)4)10-9-20-17-25(30)22(13-16-29)26(31)18-20/h9-10,13,19,23-26,30-32H,5-8,11-12,14-18H2,1-4H3/b20-9-,21-10+,22-13-/t19-,23?,24?,25+,26+,28?/m0/s1	NPQPAYRGQQTLEO-BBNBVWBZSA-N
CHEMBL226328	C[C@H](CCCC(C)(C)O)C1CCC2/C(=C/C=C3C[C@@H](O)C(=CCF)[C@H](O)C3)CCCC21C	InChI=1S/C28H45FO3/c1-19(7-5-14-27(2,3)32)23-11-12-24-21(8-6-15-28(23,24)4)10-9-20-17-25(30)22(13-16-29)26(31)18-20/h9-10,13,19,23-26,30-32H,5-8,11-12,14-18H2,1-4H3/b20-9-,21-10+,22-13+/t19-,23?,24?,25-,26-,28?/m1/s1	NPQPAYRGQQTLEO-NBJODTBXSA-N
CHEMBL226435	C[C@H](CCCC(C)(C)O)C1CCC2/C(=C/C=C3C[C@@H](O)C(=CCF)[C@H](O)C3)CCCC21C	InChI=1S/C28H45FO3/c1-19(7-5-14-27(2,3)32)23-11-12-24-21(8-6-15-28(23,24)4)10-9-20-17-25(30)22(13-16-29)26(31)18-20/h9-10,13,19,23-26,30-32H,5-8,11-12,14-18H2,1-4H3/b20-9-,21-10+,22-13-/t19-,23?,24?,25-,26-,28?/m1/s1	NPQPAYRGQQTLEO-IVCQRGKOSA-N
CHEMBL226487	C[C@@H](CCCC(C)(C)O)C1CCC2/C(=C/C=C3C[C@@H](O)C(=CCO)[C@H](O)C3)CCCC21C	InChI=1S/C28H46O4/c1-19(7-5-14-27(2,3)32)23-11-12-24-21(8-6-15-28(23,24)4)10-9-20-17-25(30)22(13-16-29)26(31)18-20/h9-10,13,19,23-26,29-32H,5-8,11-12,14-18H2,1-4H3/b20-9-,21-10+,22-13-/t19-,23?,24?,25+,26+,28?/m0/s1	YNIUCOAOVZEMHY-BBNBVWBZSA-N
CHEMBL388139	C[C@@H](CCCC(C)(C)O)C1CCC2/C(=C/C=C3C[C@@H](O)C(=CCO)[C@H](O)C3)CCCC21C	InChI=1S/C28H46O4/c1-19(7-5-14-27(2,3)32)23-11-12-24-21(8-6-15-28(23,24)4)10-9-20-17-25(30)22(13-16-29)26(31)18-20/h9-10,13,19,23-26,29-32H,5-8,11-12,14-18H2,1-4H3/b20-9-,21-10+,22-13+/t19-,23?,24?,25+,26+,28?/m0/s1	YNIUCOAOVZEMHY-NSJOPDPRSA-N
CHEMBL226436	C[C@H](CCCC(C)(C)O)C1CCC2/C(=C/C=C3C[C@@H](O)C(=CCO)[C@H](O)C3)CCCC21C	InChI=1S/C28H46O4/c1-19(7-5-14-27(2,3)32)23-11-12-24-21(8-6-15-28(23,24)4)10-9-20-17-25(30)22(13-16-29)26(31)18-20/h9-10,13,19,23-26,29-32H,5-8,11-12,14-18H2,1-4H3/b20-9-,21-10+,22-13-/t19-,23?,24?,25-,26-,28?/m1/s1	YNIUCOAOVZEMHY-IVCQRGKOSA-N
CHEMBL425307	C[C@H](CCCC(C)(C)O)C1CCC2/C(=C/C=C3C[C@@H](O)C(=CCO)[C@H](O)C3)CCCC21C	InChI=1S/C28H46O4/c1-19(7-5-14-27(2,3)32)23-11-12-24-21(8-6-15-28(23,24)4)10-9-20-17-25(30)22(13-16-29)26(31)18-20/h9-10,13,19,23-26,29-32H,5-8,11-12,14-18H2,1-4H3/b20-9-,21-10+,22-13+/t19-,23?,24?,25-,26-,28?/m1/s1	YNIUCOAOVZEMHY-NBJODTBXSA-N
CHEMBL3084989	C[C@@H](CCCC(C)(C)O)[C@H]1CC[C@H]2/C(=C\C=C3C[C@@H](O)C4(CO4)[C@H](O)C3)CCC[C@@]21C	InChI=1S/C27H44O4/c1-18(7-5-13-25(2,3)30)21-11-12-22-20(8-6-14-26(21,22)4)10-9-19-15-23(28)27(17-31-27)24(29)16-19/h9-10,18,21-24,28-30H,5-8,11-17H2,1-4H3/b19-9-,20-10-/t18-,21+,22-,23+,24+,26+,27-/m0/s1	NLUJULKLXDSMDP-XLMQWDEMSA-N
CHEMBL3084991	C[C@@H](CCCC(C)(C)O)[C@H]1CC[C@H]2/C(=C\C=C3C[C@@H](O)C4(CO4)[C@H](O)C3)CCC[C@@]21C	InChI=1S/C27H44O4/c1-18(7-5-13-25(2,3)30)21-11-12-22-20(8-6-14-26(21,22)4)10-9-19-15-23(28)27(17-31-27)24(29)16-19/h9-10,18,21-24,28-30H,5-8,11-17H2,1-4H3/b19-9-,20-10-/t18-,21+,22-,23+,24+,26+,27+/m0/s1	NLUJULKLXDSMDP-WPWLAVRGSA-N
CHEMBL3084985	C[C@H](CCCC(C)(C)O)[C@H]1CC[C@H]2/C(=C\C=C3C[C@@H](O)C4(CO4)[C@H](O)C3)CCC[C@@]21C	InChI=1S/C27H44O4/c1-18(7-5-13-25(2,3)30)21-11-12-22-20(8-6-14-26(21,22)4)10-9-19-15-23(28)27(17-31-27)24(29)16-19/h9-10,18,21-24,28-30H,5-8,11-17H2,1-4H3/b19-9-,20-10-/t18-,21-,22+,23-,24-,26-,27+/m1/s1	NLUJULKLXDSMDP-HGVPBKHGSA-N
CHEMBL3084987	C[C@H](CCCC(C)(C)O)[C@H]1CC[C@H]2/C(=C\C=C3C[C@@H](O)C4(CO4)[C@H](O)C3)CCC[C@@]21C	InChI=1S/C27H44O4/c1-18(7-5-13-25(2,3)30)21-11-12-22-20(8-6-14-26(21,22)4)10-9-19-15-23(28)27(17-31-27)24(29)16-19/h9-10,18,21-24,28-30H,5-8,11-17H2,1-4H3/b19-9-,20-10-/t18-,21-,22+,23-,24-,26-,27-/m1/s1	NLUJULKLXDSMDP-CAOOOTDJSA-N
CHEMBL2426448	C[C@H](CCCC(C)(C)O)[C@H]1CC[C@H]2/C(=C/C=C3C[C@@H](O)C(=CCO)[C@H](O)C3)[C@H](CCCO)CC[C@@]21C	InChI=1S/C31H52O5/c1-21(7-5-15-30(2,3)36)26-11-12-27-24(23(8-6-17-32)13-16-31(26,27)4)10-9-22-19-28(34)25(14-18-33)29(35)20-22/h9-10,14,21,23,26-29,32-36H,5-8,11-13,15-20H2,1-4H3/b22-9-,24-10+,25-14+/t21-,23-,26-,27+,28-,29-,31-/m1/s1	PCGSHWJEXVUCLF-SUWKKQJXSA-N
CHEMBL2426449	C[C@H](CCCC(C)(C)O)[C@H]1CC[C@H]2/C(=C/C=C3C[C@@H](O)C(=CCO)[C@H](O)C3)[C@H](CCCO)CC[C@@]21C	InChI=1S/C31H52O5/c1-21(7-5-15-30(2,3)36)26-11-12-27-24(23(8-6-17-32)13-16-31(26,27)4)10-9-22-19-28(34)25(14-18-33)29(35)20-22/h9-10,14,21,23,26-29,32-36H,5-8,11-13,15-20H2,1-4H3/b22-9-,24-10+,25-14-/t21-,23-,26-,27+,28-,29-,31-/m1/s1	PCGSHWJEXVUCLF-FGBYPFEJSA-N
CHEMBL3084960	C[C@@H](CCCC(C)(C)O)[C@H]1CC[C@H]2/C(=C/C=C3C[C@@H](O)C(CO)[C@H](O)C3)CCC[C@@]21C	InChI=1S/C27H46O4/c1-18(7-5-13-26(2,3)31)22-11-12-23-20(8-6-14-27(22,23)4)10-9-19-15-24(29)21(17-28)25(30)16-19/h9-10,18,21-25,28-31H,5-8,11-17H2,1-4H3/b19-9-,20-10+/t18-,21+,22+,23-,24+,25+,27+/m0/s1	HLHLJFDURNATDT-NABKGIJYSA-N
CHEMBL3084961	C[C@@H](CCCC(C)(C)O)[C@H]1CC[C@H]2/C(=C/C=C3C[C@@H](O)C(CO)[C@H](O)C3)CCC[C@@]21C	InChI=1S/C27H46O4/c1-18(7-5-13-26(2,3)31)22-11-12-23-20(8-6-14-27(22,23)4)10-9-19-15-24(29)21(17-28)25(30)16-19/h9-10,18,21-25,28-31H,5-8,11-17H2,1-4H3/b19-9-,20-10+/t18-,21-,22+,23-,24+,25+,27+/m0/s1	HLHLJFDURNATDT-JNMQUVJDSA-N
CHEMBL3084993	C[C@@H](CCCC(C)(C)O)[C@H]1CC[C@H]2/C(=C\C=C3C[C@@H](O)C(C)(O)[C@H](O)C3)CCC[C@@]21C	InChI=1S/C27H46O4/c1-18(8-6-14-25(2,3)30)21-12-13-22-20(9-7-15-26(21,22)4)11-10-19-16-23(28)27(5,31)24(29)17-19/h10-11,18,21-24,28-31H,6-9,12-17H2,1-5H3/b19-10-,20-11-/t18-,21+,22-,23+,24+,26+,27-/m0/s1	DFZPGZLDGQZZBM-QHMKRNNKSA-N
CHEMBL3084994	C[C@@H](CCCC(C)(C)O)[C@H]1CC[C@H]2/C(=C\C=C3C[C@@H](O)C(C)(O)[C@H](O)C3)CCC[C@@]21C	InChI=1S/C27H46O4/c1-18(8-6-14-25(2,3)30)21-12-13-22-20(9-7-15-26(21,22)4)11-10-19-16-23(28)27(5,31)24(29)17-19/h10-11,18,21-24,28-31H,6-9,12-17H2,1-5H3/b19-10-,20-11-/t18-,21+,22-,23+,24+,26+,27+/m0/s1	DFZPGZLDGQZZBM-OOQUMPFQSA-N
CHEMBL3084959	C[C@H](CCCC(C)(C)O)[C@H]1CC[C@H]2/C(=C/C=C3C[C@@H](O)C(CO)[C@H](O)C3)CCC[C@@]21C	InChI=1S/C27H46O4/c1-18(7-5-13-26(2,3)31)22-11-12-23-20(8-6-14-27(22,23)4)10-9-19-15-24(29)21(17-28)25(30)16-19/h9-10,18,21-25,28-31H,5-8,11-17H2,1-4H3/b19-9-,20-10+/t18-,21+,22-,23+,24-,25-,27-/m1/s1	HLHLJFDURNATDT-PIJZWGKOSA-N
CHEMBL3084962	C[C@H](CCCC(C)(C)O)[C@H]1CC[C@H]2/C(=C/C=C3C[C@@H](O)C(CO)[C@H](O)C3)CCC[C@@]21C	InChI=1S/C27H46O4/c1-18(7-5-13-26(2,3)31)22-11-12-23-20(8-6-14-27(22,23)4)10-9-19-15-24(29)21(17-28)25(30)16-19/h9-10,18,21-25,28-31H,5-8,11-17H2,1-4H3/b19-9-,20-10+/t18-,21-,22-,23+,24-,25-,27-/m1/s1	HLHLJFDURNATDT-CQGDHTDMSA-N
CHEMBL3084990	C[C@H](CCCC(C)(C)O)[C@H]1CC[C@H]2/C(=C\C=C3C[C@@H](O)C(C)(O)[C@H](O)C3)CCC[C@@]21C	InChI=1S/C27H46O4/c1-18(8-6-14-25(2,3)30)21-12-13-22-20(9-7-15-26(21,22)4)11-10-19-16-23(28)27(5,31)24(29)17-19/h10-11,18,21-24,28-31H,6-9,12-17H2,1-5H3/b19-10-,20-11-/t18-,21-,22+,23-,24-,26-,27+/m1/s1	DFZPGZLDGQZZBM-SUHUNMMZSA-N
CHEMBL3084999	C[C@H](CCCC(C)(C)O)[C@H]1CC[C@H]2/C(=C\C=C3C[C@@H](O)C(C)(O)[C@H](O)C3)CCC[C@@]21C	InChI=1S/C27H46O4/c1-18(8-6-14-25(2,3)30)21-12-13-22-20(9-7-15-26(21,22)4)11-10-19-16-23(28)27(5,31)24(29)17-19/h10-11,18,21-24,28-31H,6-9,12-17H2,1-5H3/b19-10-,20-11-/t18-,21-,22+,23-,24-,26-,27-/m1/s1	DFZPGZLDGQZZBM-JATQOIHYSA-N
CHEMBL3084913	C[C@H](CCCC(C)(C)O)[C@H]1CC[C@H]2/C(=C/C=C3C[C@@H](O)C(OCCCO)[C@H](O)C3)CCC[C@@]21C	InChI=1S/C29H50O5/c1-20(8-5-14-28(2,3)33)23-12-13-24-22(9-6-15-29(23,24)4)11-10-21-18-25(31)27(26(32)19-21)34-17-7-16-30/h10-11,20,23-27,30-33H,5-9,12-19H2,1-4H3/b21-10-,22-11+/t20-,23-,24+,25-,26-,27-,29-/m1/s1	SGILNBMDWGBSLS-IKTRVIDDSA-N
CHEMBL3084914	C[C@H](CCCC(C)(C)O)[C@H]1CC[C@H]2/C(=C/C=C3C[C@@H](O)C(OCCCO)[C@H](O)C3)CCC[C@@]21C	InChI=1S/C29H50O5/c1-20(8-5-14-28(2,3)33)23-12-13-24-22(9-6-15-29(23,24)4)11-10-21-18-25(31)27(26(32)19-21)34-17-7-16-30/h10-11,20,23-27,30-33H,5-9,12-19H2,1-4H3/b21-10-,22-11+/t20-,23-,24+,25-,26-,27+,29-/m1/s1	SGILNBMDWGBSLS-QBQKXHRHSA-N
CHEMBL3084995	C[C@@H](CCCC(C)(C)O)[C@H]1CC[C@H]2/C(=C\C=C3C[C@@H](O)C(O)(CF)[C@H](O)C3)CCC[C@@]21C	InChI=1S/C27H45FO4/c1-18(7-5-13-25(2,3)31)21-11-12-22-20(8-6-14-26(21,22)4)10-9-19-15-23(29)27(32,17-28)24(30)16-19/h9-10,18,21-24,29-32H,5-8,11-17H2,1-4H3/b19-9-,20-10-/t18-,21+,22-,23+,24+,26+,27-/m0/s1	AGMYURYEYCARBY-XLMQWDEMSA-N
CHEMBL3084997	C[C@@H](CCCC(C)(C)O)[C@H]1CC[C@H]2/C(=C\C=C3C[C@@H](O)C(O)(CF)[C@H](O)C3)CCC[C@@]21C	InChI=1S/C27H45FO4/c1-18(7-5-13-25(2,3)31)21-11-12-22-20(8-6-14-26(21,22)4)10-9-19-15-23(29)27(32,17-28)24(30)16-19/h9-10,18,21-24,29-32H,5-8,11-17H2,1-4H3/b19-9-,20-10-/t18-,21+,22-,23+,24+,26+,27+/m0/s1	AGMYURYEYCARBY-WPWLAVRGSA-N
CHEMBL3084982	C[C@H](CCCC(C)(C)O)[C@H]1CC[C@H]2/C(=C\C=C3C[C@@H](O)C(O)(CF)[C@H](O)C3)CCC[C@@]21C	InChI=1S/C27H45FO4/c1-18(7-5-13-25(2,3)31)21-11-12-22-20(8-6-14-26(21,22)4)10-9-19-15-23(29)27(32,17-28)24(30)16-19/h9-10,18,21-24,29-32H,5-8,11-17H2,1-4H3/b19-9-,20-10-/t18-,21-,22+,23-,24-,26-,27+/m1/s1	AGMYURYEYCARBY-HGVPBKHGSA-N
CHEMBL3084984	C[C@H](CCCC(C)(C)O)[C@H]1CC[C@H]2/C(=C\C=C3C[C@@H](O)C(O)(CF)[C@H](O)C3)CCC[C@@]21C	InChI=1S/C27H45FO4/c1-18(7-5-13-25(2,3)31)21-11-12-22-20(8-6-14-26(21,22)4)10-9-19-15-23(29)27(32,17-28)24(30)16-19/h9-10,18,21-24,29-32H,5-8,11-17H2,1-4H3/b19-9-,20-10-/t18-,21-,22+,23-,24-,26-,27-/m1/s1	AGMYURYEYCARBY-CAOOOTDJSA-N
CHEMBL1078588	C[C@H](CCCC(C)(C)O)[C@H]1CC[C@H]2/C(=C/C=C3C[C@@H](O)C(O)[C@H](O)C3)CCC[C@@]21C	InChI=1S/C26H44O4/c1-17(7-5-13-25(2,3)30)20-11-12-21-19(8-6-14-26(20,21)4)10-9-18-15-22(27)24(29)23(28)16-18/h9-10,17,20-24,27-30H,5-8,11-16H2,1-4H3/b18-9-,19-10+/t17-,20-,21+,22-,23-,24+,26-/m1/s1	CAGYDFRJDSWOLS-YUAOTPKASA-N
CHEMBL1078757	C[C@H](CCCC(C)(C)O)[C@H]1CC[C@H]2/C(=C/C=C3C[C@@H](O)C(O)[C@H](O)C3)CCC[C@@]21C	InChI=1S/C26H44O4/c1-17(7-5-13-25(2,3)30)20-11-12-21-19(8-6-14-26(20,21)4)10-9-18-15-22(27)24(29)23(28)16-18/h9-10,17,20-24,27-30H,5-8,11-16H2,1-4H3/b18-9-,19-10+/t17-,20-,21+,22-,23-,24-,26-/m1/s1	CAGYDFRJDSWOLS-FSDUYWGZSA-N
CHEMBL3084915	C[C@H](CCCC(C)(C)O)[C@H]1CC[C@H]2/C(=C\C=C3C[C@@H](O)C(O)[C@H](O)C3)CCC[C@@]21C	InChI=1S/C26H44O4/c1-17(7-5-13-25(2,3)30)20-11-12-21-19(8-6-14-26(20,21)4)10-9-18-15-22(27)24(29)23(28)16-18/h9-10,17,20-24,27-30H,5-8,11-16H2,1-4H3/b18-9-,19-10-/t17-,20-,21+,22-,23-,24-,26-/m1/s1	CAGYDFRJDSWOLS-WJNLQUBNSA-N
CHEMBL3084917	C[C@H](CCCC(C)(C)O)[C@H]1CC[C@H]2/C(=C\C=C3C[C@@H](O)C(O)[C@H](O)C3)CCC[C@@]21C	InChI=1S/C26H44O4/c1-17(7-5-13-25(2,3)30)20-11-12-21-19(8-6-14-26(20,21)4)10-9-18-15-22(27)24(29)23(28)16-18/h9-10,17,20-24,27-30H,5-8,11-16H2,1-4H3/b18-9-,19-10-/t17-,20-,21+,22-,23-,24+,26-/m1/s1	CAGYDFRJDSWOLS-HKARQIDUSA-N
CHEMBL2027958	CCN(CC)C(=O)[C@@]1(c2ccccc2)CC1CNC	InChI=1S/C16H24N2O/c1-4-18(5-2)15(19)16(11-14(16)12-17-3)13-9-7-6-8-10-13/h6-10,14,17H,4-5,11-12H2,1-3H3/t14?,16-/m1/s1	OCYYUEJRVUGFGH-BZSJEYESSA-N
CHEMBL402365	CCN(CC)C(=O)[C@@]1(c2ccccc2)CC1CNC	InChI=1S/C16H24N2O/c1-4-18(5-2)15(19)16(11-14(16)12-17-3)13-9-7-6-8-10-13/h6-10,14,17H,4-5,11-12H2,1-3H3	OCYYUEJRVUGFGH-UHFFFAOYSA-N
CHEMBL2027887	CCNC(=O)[C@@]1(c2ccccc2)CC1CN	InChI=1S/C13H18N2O/c1-2-15-12(16)13(8-11(13)9-14)10-6-4-3-5-7-10/h3-7,11H,2,8-9,14H2,1H3,(H,15,16)/t11?,13-/m1/s1	UVKUMJGXPDEXSQ-GLGOKHISSA-N
CHEMBL255839	CCNC(=O)[C@@]1(c2ccccc2)CC1CN	InChI=1S/C13H18N2O/c1-2-15-12(16)13(8-11(13)9-14)10-6-4-3-5-7-10/h3-7,11H,2,8-9,14H2,1H3,(H,15,16)	UVKUMJGXPDEXSQ-UHFFFAOYSA-N
CHEMBL2392400	CC(=O)C=C=C1C(C)(C)C[C@H](O)C[C@@]1(C)O	InChI=1S/C13H20O3/c1-9(14)5-6-11-12(2,3)7-10(15)8-13(11,4)16/h5,10,15-16H,7-8H2,1-4H3/t6-,10-,13+/m0/s1	QMXLZUOHZGYGDY-ANSXDHORSA-N
CHEMBL4215207	CC(=O)C=C=C1C(C)(C)C[C@H](O)C[C@@]1(C)O	InChI=1S/C13H20O3/c1-9(14)5-6-11-12(2,3)7-10(15)8-13(11,4)16/h5,10,15-16H,7-8H2,1-4H3/t6?,10-,13+/m0/s1	QMXLZUOHZGYGDY-JBGXHEPSSA-N
CHEMBL456946	CC(=O)C=C=C1C(C)(C)C[C@H](O)C[C@@]1(C)O	InChI=1S/C13H20O3/c1-9(14)5-6-11-12(2,3)7-10(15)8-13(11,4)16/h5,10,15-16H,7-8H2,1-4H3/t6-,10+,13-/m1/s1	QMXLZUOHZGYGDY-JPRWIHHQSA-N
CHEMBL2373446	CC(=O)O[C@H]1C[C@](C)(O)[C@]23OC(C)(C)[C@H]([C@H](OC(=O)c4ccccc4)[C@H](OC(=O)c4ccccc4)[C@]2(CO)[C@H]1OC(C)=O)[C@H]3OC(C)=O	InChI=1S/C35H40O13/c1-19(37)43-24-17-33(6,42)35-28(45-21(3)39)25(32(4,5)48-35)26(46-30(40)22-13-9-7-10-14-22)29(34(35,18-36)27(24)44-20(2)38)47-31(41)23-15-11-8-12-16-23/h7-16,24-29,36,42H,17-18H2,1-6H3/t24-,25?,26-,27-,28+,29-,33-,34-,35-/m0/s1	YFFWLVHQZDPHKC-DJHCOUATSA-N
CHEMBL436086	CC(=O)O[C@H]1C[C@](C)(O)[C@]23OC(C)(C)[C@H]([C@H](OC(=O)c4ccccc4)[C@H](OC(=O)c4ccccc4)[C@]2(CO)[C@H]1OC(C)=O)[C@H]3OC(C)=O	InChI=1S/C35H40O13/c1-19(37)43-24-17-33(6,42)35-28(45-21(3)39)25(32(4,5)48-35)26(46-30(40)22-13-9-7-10-14-22)29(34(35,18-36)27(24)44-20(2)38)47-31(41)23-15-11-8-12-16-23/h7-16,24-29,36,42H,17-18H2,1-6H3/t24-,25+,26-,27-,28+,29-,33-,34-,35-/m0/s1	YFFWLVHQZDPHKC-JVZUVRLPSA-N
CHEMBL2373411	CC(=O)O[C@@H]1[C@H]2[C@H](O)[C@H](OC(=O)c3ccccc3)[C@]3(C)[C@@H](OC(=O)c4ccccc4)[C@@H](OC(=O)c4ccccc4)C[C@](C)(O)[C@@]13OC2(C)C	InChI=1S/C38H40O11/c1-22(39)45-30-27-28(40)31(48-34(43)25-19-13-8-14-20-25)37(5)29(47-33(42)24-17-11-7-12-18-24)26(46-32(41)23-15-9-6-10-16-23)21-36(4,44)38(30,37)49-35(27,2)3/h6-20,26-31,40,44H,21H2,1-5H3/t26-,27?,28-,29-,30+,31-,36-,37-,38-/m0/s1	GCEVIODPDGBRSE-CUQVNCISSA-N
CHEMBL366008	CC(=O)O[C@@H]1[C@H]2[C@H](O)[C@H](OC(=O)c3ccccc3)[C@]3(C)[C@@H](OC(=O)c4ccccc4)[C@@H](OC(=O)c4ccccc4)C[C@](C)(O)[C@@]13OC2(C)C	InChI=1S/C38H40O11/c1-22(39)45-30-27-28(40)31(48-34(43)25-19-13-8-14-20-25)37(5)29(47-33(42)24-17-11-7-12-18-24)26(46-32(41)23-15-9-6-10-16-23)21-36(4,44)38(30,37)49-35(27,2)3/h6-20,26-31,40,44H,21H2,1-5H3/t26-,27+,28-,29-,30+,31-,36-,37-,38-/m0/s1	GCEVIODPDGBRSE-IJNWZCDNSA-N
CHEMBL2007973	ClCC[N+]12CC[N+](CCCl)(CC1)C2	InChI=1S/C9H18Cl2N2/c10-1-3-12-5-7-13(9-12,4-2-11)8-6-12/h1-9H2/q+2	MOWWNCUQNURBRK-UHFFFAOYSA-N
CHEMBL2219650	ClCC[N+]12CC[N+](CCCl)(CC1)C2	InChI=1S/C9H18Cl2N2/c10-1-3-12-5-7-13(9-12,4-2-11)8-6-12/h1-9H2/q+2/t12-,13-	MOWWNCUQNURBRK-JOCQHMNTSA-N
CHEMBL1966259	Cl.Nc1nc(Cl)c(N)c(NCC2(CO)CC(CCc3ccccc3)C2)n1	InChI=1S/C18H24ClN5O.ClH/c19-15-14(20)16(24-17(21)23-15)22-10-18(11-25)8-13(9-18)7-6-12-4-2-1-3-5-12;/h1-5,13,25H,6-11,20H2,(H3,21,22,23,24);1H/t13?,18-;	VIAPFHALGCEHPL-AEWGNMMUSA-N
CHEMBL1999249	Cl.Nc1nc(Cl)c(N)c(NCC2(CO)CC(CCc3ccccc3)C2)n1	InChI=1S/C18H24ClN5O.ClH/c19-15-14(20)16(24-17(21)23-15)22-10-18(11-25)8-13(9-18)7-6-12-4-2-1-3-5-12;/h1-5,13,25H,6-11,20H2,(H3,21,22,23,24);1H	VIAPFHALGCEHPL-UHFFFAOYSA-N
CHEMBL2023761	C[N+]1(CC2CC2)C2CCC1CC(CC(C#N)(c1ccccc1)c1ccccc1)C2	InChI=1S/C27H33N2/c1-29(19-21-12-13-21)25-14-15-26(29)17-22(16-25)18-27(20-28,23-8-4-2-5-9-23)24-10-6-3-7-11-24/h2-11,21-22,25-26H,12-19H2,1H3/q+1/t22-,25?,26?,29+	AINYDMAWYSRABK-SKOPMZHTSA-N
CHEMBL2027876	C[N+]1(CC2CC2)C2CCC1CC(CC(C#N)(c1ccccc1)c1ccccc1)C2	InChI=1S/C27H33N2/c1-29(19-21-12-13-21)25-14-15-26(29)17-22(16-25)18-27(20-28,23-8-4-2-5-9-23)24-10-6-3-7-11-24/h2-11,21-22,25-26H,12-19H2,1H3/q+1/t22-,25?,26?,29-	AINYDMAWYSRABK-FOXRNANHSA-N
CHEMBL86835	C[N+]1(Cc2ccccc2)CCC(CCC(=O)c2ccc3c(c2)CCO3)CC1	InChI=1S/C24H30NO2/c1-25(18-20-5-3-2-4-6-20)14-11-19(12-15-25)7-9-23(26)21-8-10-24-22(17-21)13-16-27-24/h2-6,8,10,17,19H,7,9,11-16,18H2,1H3/q+1/t19-,25-	XHKYPQJDZKCEOF-FEHRVWHQSA-N
CHEMBL87344	C[N+]1(Cc2ccccc2)CCC(CCC(=O)c2ccc3c(c2)CCO3)CC1	InChI=1S/C24H30NO2/c1-25(18-20-5-3-2-4-6-20)14-11-19(12-15-25)7-9-23(26)21-8-10-24-22(17-21)13-16-27-24/h2-6,8,10,17,19H,7,9,11-16,18H2,1H3/q+1	XHKYPQJDZKCEOF-UHFFFAOYSA-N
CHEMBL4454263	Cn1ccc(CC(=O)Nc2nnc([C@H]3CC4(C[C@H](c5nnc(NC(=O)Cc6ccn(C)n6)s5)C4)C3)s2)n1	InChI=1S/C23H26N10O2S2/c1-32-5-3-15(30-32)7-17(34)24-21-28-26-19(36-21)13-9-23(10-13)11-14(12-23)20-27-29-22(37-20)25-18(35)8-16-4-6-33(2)31-16/h3-6,13-14H,7-12H2,1-2H3,(H,24,28,34)(H,25,29,35)/t13-,14-,23-/m1/s1	GFQQMSSEDOSDLD-GJDIJTJZSA-N
CHEMBL4462146	Cn1ccc(CC(=O)Nc2nnc([C@H]3CC4(C[C@H](c5nnc(NC(=O)Cc6ccn(C)n6)s5)C4)C3)s2)n1	InChI=1S/C23H26N10O2S2/c1-32-5-3-15(30-32)7-17(34)24-21-28-26-19(36-21)13-9-23(10-13)11-14(12-23)20-27-29-22(37-20)25-18(35)8-16-4-6-33(2)31-16/h3-6,13-14H,7-12H2,1-2H3,(H,24,28,34)(H,25,29,35)/t13-,14-,23-/m0/s1	GFQQMSSEDOSDLD-QIPPXTIRSA-N
CHEMBL177828	C[N+]1([O-])C2CCC1CC(OC(=O)C(CO)c1ccccc1)C2	InChI=1S/C17H23NO4/c1-18(21)13-7-8-14(18)10-15(9-13)22-17(20)16(11-19)12-5-3-2-4-6-12/h2-6,13-16,19H,7-11H2,1H3	HGWPFSBHDACWNL-UHFFFAOYSA-N
CHEMBL1988984	C[N+]1([O-])C2CCC1CC(OC(=O)C(CO)c1ccccc1)C2	InChI=1S/C17H23NO4/c1-18(21)13-7-8-14(18)10-15(9-13)22-17(20)16(11-19)12-5-3-2-4-6-12/h2-6,13-16,19H,7-11H2,1H3/t13?,14?,15-,16?,18?	HGWPFSBHDACWNL-BVGCWYAUSA-N
CHEMBL2448935	CNC(CC(C)C)C(=O)NC1C(=O)NC(CC(N)=O)C(=O)NC2C(=O)NC3C(=O)NC(C(=O)NC(C(=O)O)c4cc(O)cc(O)c4-c4cc3ccc4O)C(O)c3ccc(c(Cl)c3)Oc3cc2cc(c3OC2OC(CO)C(O)C(O)C2OC2CC(C)(N)C(O)C(C)O2)Oc2ccc(cc2Cl)C1O	InChI=1S/C66H75Cl2N9O24/c1-23(2)12-34(71-5)58(88)76-49-51(83)26-7-10-38(32(67)14-26)97-40-16-28-17-41(55(40)101-65-56(54(86)53(85)42(22-78)99-65)100-44-21-66(4,70)57(87)24(3)96-44)98-39-11-8-27(15-33(39)68)52(84)50-63(93)75-48(64(94)95)31-18-29(79)19-37(81)45(31)30-13-25(6-9-36(30)80)46(60(90)77-50)74-61(91)47(28)73-59(89)35(20-43(69)82)72-62(49)92/h6-11,13-19,23-24,34-35,42,44,46-54,56-57,65,71,…	MYPYJXKWCTUITO-UHFFFAOYSA-N
CHEMBL3735877	CNC(CC(C)C)C(=O)NC1C(=O)NC(CC(N)=O)C(=O)NC2C(=O)NC3C(=O)NC(C(=O)NC(C(=O)O)c4cc(O)cc(O)c4-c4cc3ccc4O)C(O)c3ccc(c(Cl)c3)Oc3cc2cc(c3OC2OC(CO)C(O)C(O)C2OC2CC(C)(N)C(O)C(C)O2)Oc2ccc(cc2Cl)C1O	InChI=1S/C66H75Cl2N9O24/c1-23(2)12-34(71-5)58(88)76-49-51(83)26-7-10-38(32(67)14-26)97-40-16-28-17-41(55(40)101-65-56(54(86)53(85)42(22-78)99-65)100-44-21-66(4,70)57(87)24(3)96-44)98-39-11-8-27(15-33(39)68)52(84)50-63(93)75-48(64(94)95)31-18-29(79)19-37(81)45(31)30-13-25(6-9-36(30)80)46(60(90)77-50)74-61(91)47(28)73-59(89)35(20-43(69)82)72-62(49)92/h6-11,13-19,23-24,34-35,42,44,46-54,56-57,65,71,…	MYPYJXKWCTUITO-MDEZNQJCSA-N
CHEMBL331291	CNC(=O)[C@]12C[C@@H]1[C@@H](n1cnc3c(NC4CCCC4)nc(Cl)nc31)[C@H](O)[C@@H]2O	InChI=1S/C18H23ClN6O3/c1-20-16(28)18-6-9(18)11(12(26)13(18)27)25-7-21-10-14(22-8-4-2-3-5-8)23-17(19)24-15(10)25/h7-9,11-13,26-27H,2-6H2,1H3,(H,20,28)(H,22,23,24)/t9-,11-,12+,13+,18+/m1/s1	ZXPDGTGMZKIESV-WRJDECPYSA-N
CHEMBL573937	CNC(=O)[C@]12C[C@@H]1[C@@H](n1cnc3c(NC4CCCC4)nc(Cl)nc31)[C@H](O)[C@@H]2O	InChI=1S/C18H23ClN6O3/c1-20-16(28)18-6-9(18)11(12(26)13(18)27)25-7-21-10-14(22-8-4-2-3-5-8)23-17(19)24-15(10)25/h7-9,11-13,26-27H,2-6H2,1H3,(H,20,28)(H,22,23,24)/t9-,11-,12+,13+,18-/m1/s1	ZXPDGTGMZKIESV-LUZJUFSVSA-N
CHEMBL3260841	COC1CCC2(CC1)Cc1ccc(-c3cccc(C#N)c3)cc1C21N=C(N)N(C)C1=O	InChI=1S/C25H26N4O2/c1-29-22(30)25(28-23(29)27)21-13-18(17-5-3-4-16(12-17)15-26)6-7-19(21)14-24(25)10-8-20(31-2)9-11-24/h3-7,12-13,20H,8-11,14H2,1-2H3,(H2,27,28)/t20-,24?,25?	CQCYWEAFJHYRMA-KVWVKLNJSA-N
CHEMBL3652433	COC1CCC2(CC1)Cc1ccc(-c3cccc(C#N)c3)cc1C21N=C(N)N(C)C1=O	InChI=1S/C25H26N4O2/c1-29-22(30)25(28-23(29)27)21-13-18(17-5-3-4-16(12-17)15-26)6-7-19(21)14-24(25)10-8-20(31-2)9-11-24/h3-7,12-13,20H,8-11,14H2,1-2H3,(H2,27,28)	CQCYWEAFJHYRMA-UHFFFAOYSA-N
CHEMBL143702	COc1ccc2c(c1)c(OC(C)C)c(C(N)=O)[s+]2[O-]	InChI=1S/C13H15NO4S/c1-7(2)18-11-9-6-8(17-3)4-5-10(9)19(16)12(11)13(14)15/h4-7H,1-3H3,(H2,14,15)	VCBBOEAKKOXRTJ-UHFFFAOYSA-N
CHEMBL2111977	COc1ccc2c(c1)c(OC(C)C)c(C(N)=O)[s+]2[O-]	InChI=1S/C13H15NO4S/c1-7(2)18-11-9-6-8(17-3)4-5-10(9)19(16)12(11)13(14)15/h4-7H,1-3H3,(H2,14,15)/t19-/m1/s1	VCBBOEAKKOXRTJ-LJQANCHMSA-N
CHEMBL3350275	COc1ccc2c(c1)c(OC(C)C)c(C(N)=O)[s+]2[O-]	InChI=1S/C13H15NO4S/c1-7(2)18-11-9-6-8(17-3)4-5-10(9)19(16)12(11)13(14)15/h4-7H,1-3H3,(H2,14,15)/t19-/m0/s1	VCBBOEAKKOXRTJ-IBGZPJMESA-N
CHEMBL1475206	COc1ccc(C[C@@H]2C(=O)N[C@H](C)C(=O)N(C)[C@@H]3Cc4ccc(cc4)Oc4cc(ccc4O)C[C@H](C(=O)N[C@@H](C)C(=O)N[C@H](C)C(=O)N2C)N(C)C3=O)cc1	InChI=1S/C40H48N6O9/c1-22-35(48)42-23(2)38(51)44(4)30(18-25-8-13-28(54-7)14-9-25)37(50)43-24(3)39(52)46(6)32-19-26-10-15-29(16-11-26)55-34-21-27(12-17-33(34)47)20-31(36(49)41-22)45(5)40(32)53/h8-17,21-24,30-32,47H,18-20H2,1-7H3,(H,41,49)(H,42,48)(H,43,50)/t22-,23+,24?,30+,31+,32+/m0/s1	VXVGFMUNENQGFW-NCFPKVIYSA-N
CHEMBL2361311	COc1ccc(C[C@@H]2C(=O)N[C@H](C)C(=O)N(C)[C@@H]3Cc4ccc(cc4)Oc4cc(ccc4O)C[C@H](C(=O)N[C@@H](C)C(=O)N[C@H](C)C(=O)N2C)N(C)C3=O)cc1	InChI=1S/C40H48N6O9/c1-22-35(48)42-23(2)38(51)44(4)30(18-25-8-13-28(54-7)14-9-25)37(50)43-24(3)39(52)46(6)32-19-26-10-15-29(16-11-26)55-34-21-27(12-17-33(34)47)20-31(36(49)41-22)45(5)40(32)53/h8-17,21-24,30-32,47H,18-20H2,1-7H3,(H,41,49)(H,42,48)(H,43,50)/t22-,23+,24+,30+,31+,32+/m0/s1	VXVGFMUNENQGFW-XSBGKSDLSA-N
CHEMBL1367860	COc1ccc(C(C#N)=C2C=CC(=NO)C=C2)cc1	InChI=1S/C15H12N2O2/c1-19-14-8-4-12(5-9-14)15(10-16)11-2-6-13(17-18)7-3-11/h2-9,18H,1H3/b15-11-,17-13-	CDNLWJKHJRCMDV-IAYJWLRFSA-N
CHEMBL4557673	COc1ccc(C(C#N)=C2C=CC(=NO)C=C2)cc1	InChI=1S/C15H12N2O2/c1-19-14-8-4-12(5-9-14)15(10-16)11-2-6-13(17-18)7-3-11/h2-9,18H,1H3	CDNLWJKHJRCMDV-UHFFFAOYSA-N
CHEMBL3084986	COCC1(O)[C@H](O)CC(=C/C=C2/CCC[C@@]3(C)[C@H]2CC[C@@H]3[C@@H](C)CCCC(C)(C)O)C[C@H]1O	InChI=1S/C28H48O5/c1-19(8-6-14-26(2,3)31)22-12-13-23-21(9-7-15-27(22,23)4)11-10-20-16-24(29)28(32,18-33-5)25(30)17-20/h10-11,19,22-25,29-32H,6-9,12-18H2,1-5H3/b20-10-,21-11-/t19-,22+,23-,24+,25+,27+,28-/m0/s1	ITDXDKBBUUFLQL-JKSVNWNASA-N
CHEMBL3084988	COCC1(O)[C@H](O)CC(=C/C=C2/CCC[C@@]3(C)[C@H]2CC[C@@H]3[C@@H](C)CCCC(C)(C)O)C[C@H]1O	InChI=1S/C28H48O5/c1-19(8-6-14-26(2,3)31)22-12-13-23-21(9-7-15-27(22,23)4)11-10-20-16-24(29)28(32,18-33-5)25(30)17-20/h10-11,19,22-25,29-32H,6-9,12-18H2,1-5H3/b20-10-,21-11-/t19-,22+,23-,24+,25+,27+,28+/m0/s1	ITDXDKBBUUFLQL-BRAREHMCSA-N
CHEMBL3084983	COCC1(O)[C@H](O)CC(=C/C=C2/CCC[C@@]3(C)[C@H]2CC[C@@H]3[C@H](C)CCCC(C)(C)O)C[C@H]1O	InChI=1S/C28H48O5/c1-19(8-6-14-26(2,3)31)22-12-13-23-21(9-7-15-27(22,23)4)11-10-20-16-24(29)28(32,18-33-5)25(30)17-20/h10-11,19,22-25,29-32H,6-9,12-18H2,1-5H3/b20-10-,21-11-/t19-,22-,23+,24-,25-,27-,28-/m1/s1	ITDXDKBBUUFLQL-ZUVQFBCXSA-N
CHEMBL3084992	COCC1(O)[C@H](O)CC(=C/C=C2/CCC[C@@]3(C)[C@H]2CC[C@@H]3[C@H](C)CCCC(C)(C)O)C[C@H]1O	InChI=1S/C28H48O5/c1-19(8-6-14-26(2,3)31)22-12-13-23-21(9-7-15-27(22,23)4)11-10-20-16-24(29)28(32,18-33-5)25(30)17-20/h10-11,19,22-25,29-32H,6-9,12-18H2,1-5H3/b20-10-,21-11-/t19-,22-,23+,24-,25-,27-,28+/m1/s1	ITDXDKBBUUFLQL-IGKMVPIXSA-N
CHEMBL3343602	COC(=O)[C@]1(C)CCC[C@@]2(C)[C@H]1CC[C@]13C=C(C(C)C)[C@H](C[C@H]21)[C@H]1[C@@H](O)CCC(=O)N[C@H]13	InChI=1S/C27H41NO4/c1-15(2)17-14-27-12-9-19-25(3,10-6-11-26(19,4)24(31)32-5)20(27)13-16(17)22-18(29)7-8-21(30)28-23(22)27/h14-16,18-20,22-23,29H,6-13H2,1-5H3,(H,28,30)/t16-,18-,19+,20+,22-,23+,25-,26+,27-/m0/s1	NYQHEGDUTHUFEX-QHYCUEGPSA-N
CHEMBL3618025	COC(=O)[C@]1(C)CCC[C@@]2(C)[C@H]1CC[C@]13C=C(C(C)C)[C@H](C[C@H]21)[C@H]1[C@@H](O)CCC(=O)N[C@H]13	InChI=1S/C27H41NO4/c1-15(2)17-14-27-12-9-19-25(3,10-6-11-26(19,4)24(31)32-5)20(27)13-16(17)22-18(29)7-8-21(30)28-23(22)27/h14-16,18-20,22-23,29H,6-13H2,1-5H3,(H,28,30)/t16?,18-,19+,20+,22-,23+,25-,26+,27-/m0/s1	NYQHEGDUTHUFEX-PHEFBCGBSA-N
CHEMBL3318132	CSCC[C@@H]1NC(=O)CNC(=O)[C@H](CCC(=O)O)NC(=O)[C@@H]2CSSC[C@H](NC(=O)[C@@H](N)Cc3ccc(O)cc3)C(=O)N[C@@H](CCC(N)=O)C(=O)N[C@@H](CCCCN)C(=O)N[C@@H](Cc3c[nH]c4ccccc34)C(=O)N[C@@H](CCSC)C(=O)N[C@@H](Cc3c[nH]c4ccccc34)C(=O)N[C@@H]([C@@H](C)O)C(=O)N[C@H]3CSSC[C@H](NC(=O)[C@H](C(C)C)NC1=O)C(=O)N[C@@H](CCCNC(=N)N)C(=O)N[C@@H](CC(C)C)C(=O)N[C@@H](Cc1c[nH]c4ccccc14)C(=O)N[C@H](C(=O)N[C@@H](CCCCN)C(=O)N[C@@H]…	InChI=1S/C168H250N46O41S8/c1-86(2)66-117-151(239)203-120(70-92-75-183-102-35-15-11-31-97(92)102)154(242)209-126(159(247)193-106(39-19-24-58-170)141(229)188-105(38-18-23-57-169)140(228)189-107(40-20-25-59-171)143(231)200-118(67-87(3)4)152(240)205-123(166(254)255)72-94-77-185-104-37-17-13-33-99(94)104)81-259-261-83-128-163(251)210-127-82-260-258-80-125(207-138(226)100(174)68-90-45-47-95(217)48-46-9…	XOAUGYVLRSCGBG-ZJDFQAAZSA-N
CHEMBL4224739	CSCC[C@@H]1NC(=O)CNC(=O)[C@H](CCC(=O)O)NC(=O)[C@@H]2CSSC[C@H](NC(=O)[C@@H](N)Cc3ccc(O)cc3)C(=O)N[C@@H](CCC(N)=O)C(=O)N[C@@H](CCCCN)C(=O)N[C@@H](Cc3c[nH]c4ccccc34)C(=O)N[C@@H](CCSC)C(=O)N[C@@H](Cc3c[nH]c4ccccc34)C(=O)N[C@@H]([C@@H](C)O)C(=O)N[C@H]3CSSC[C@H](NC(=O)[C@H](C(C)C)NC1=O)C(=O)N[C@@H](CCCNC(=N)N)C(=O)N[C@@H](CC(C)C)C(=O)N[C@@H](Cc1c[nH]c4ccccc14)C(=O)N[C@H](C(=O)N[C@@H](CCCCN)C(=O)N[C@@H]…	InChI=1S/C168H250N46O41S8/c1-86(2)66-117-151(239)203-120(70-92-75-183-102-35-15-11-31-97(92)102)154(242)209-126(159(247)193-106(39-19-24-58-170)141(229)188-105(38-18-23-57-169)140(228)189-107(40-20-25-59-171)143(231)200-118(67-87(3)4)152(240)205-123(166(254)255)72-94-77-185-104-37-17-13-33-99(94)104)81-259-261-83-128-163(251)210-127-82-260-258-80-125(207-138(226)100(174)68-90-45-47-95(217)48-46-9…	XOAUGYVLRSCGBG-VAQTZUIXSA-N
CHEMBL1237113	CS(=O)(=O)O.O=C(O[C@@H]1C[C@@H]2C[C@H]3C[C@H](C1)N2CC3=O)c1c[nH]c2ccccc12	InChI=1S/C19H20N2O3.CH4O3S/c22-18-10-21-12-5-11(18)6-13(21)8-14(7-12)24-19(23)16-9-20-17-4-2-1-3-15(16)17;1-5(2,3)4/h1-4,9,11-14,20H,5-8,10H2;1H3,(H,2,3,4)/t11-,12+,13-,14-;	PSGRLCOSIXJUAL-YJPMVUORSA-N
CHEMBL2373322	CS(=O)(=O)O.O=C(O[C@@H]1C[C@@H]2C[C@H]3C[C@H](C1)N2CC3=O)c1c[nH]c2ccccc12	InChI=1S/C19H20N2O3.CH4O3S/c22-18-10-21-12-5-11(18)6-13(21)8-14(7-12)24-19(23)16-9-20-17-4-2-1-3-15(16)17;1-5(2,3)4/h1-4,9,11-14,20H,5-8,10H2;1H3,(H,2,3,4)/t11-,12-,13+,14+;	PSGRLCOSIXJUAL-ZRYPDSODSA-N
CHEMBL4460637	Nc1ccc(C(=O)NC2CCC(=Cc3cccc(Oc4ccc(C(F)(F)F)cn4)c3)CC2)cn1	InChI=1S/C25H23F3N4O2/c26-25(27,28)19-7-11-23(31-15-19)34-21-3-1-2-17(13-21)12-16-4-8-20(9-5-16)32-24(33)18-6-10-22(29)30-14-18/h1-3,6-7,10-15,20H,4-5,8-9H2,(H2,29,30)(H,32,33)/b16-12-	UGDNJOZZYFGNIL-VBKFSLOCSA-N
CHEMBL4517445	Nc1ccc(C(=O)NC2CCC(=Cc3cccc(Oc4ccc(C(F)(F)F)cn4)c3)CC2)cn1	InChI=1S/C25H23F3N4O2/c26-25(27,28)19-7-11-23(31-15-19)34-21-3-1-2-17(13-21)12-16-4-8-20(9-5-16)32-24(33)18-6-10-22(29)30-14-18/h1-3,6-7,10-15,20H,4-5,8-9H2,(H2,29,30)(H,32,33)/b16-12-/t20-/m0/s1	UGDNJOZZYFGNIL-WNJRYGEDSA-N
CHEMBL4557596	Nc1ccc(C(=O)NC2CCC(=Cc3cccc(Oc4ccc(C(F)(F)F)cn4)c3)CC2)cn1	InChI=1S/C25H23F3N4O2/c26-25(27,28)19-7-11-23(31-15-19)34-21-3-1-2-17(13-21)12-16-4-8-20(9-5-16)32-24(33)18-6-10-22(29)30-14-18/h1-3,6-7,10-15,20H,4-5,8-9H2,(H2,29,30)(H,32,33)/b16-12-/t20-/m1/s1	UGDNJOZZYFGNIL-VMTBQTDASA-N
CHEMBL4438972	Nc1ncc(C(=O)NC2CCC(=Cc3cccc(Oc4ccc(C(F)(F)F)cn4)c3)CC2)cn1	InChI=1S/C24H22F3N5O2/c25-24(26,27)18-6-9-21(29-14-18)34-20-3-1-2-16(11-20)10-15-4-7-19(8-5-15)32-22(33)17-12-30-23(28)31-13-17/h1-3,6,9-14,19H,4-5,7-8H2,(H,32,33)(H2,28,30,31)/b15-10-/t19-/m1/s1	RNWIDHFRJFXZOI-DQXUBXGMSA-N
CHEMBL4577896	Nc1ncc(C(=O)NC2CCC(=Cc3cccc(Oc4ccc(C(F)(F)F)cn4)c3)CC2)cn1	InChI=1S/C24H22F3N5O2/c25-24(26,27)18-6-9-21(29-14-18)34-20-3-1-2-16(11-20)10-15-4-7-19(8-5-15)32-22(33)17-12-30-23(28)31-13-17/h1-3,6,9-14,19H,4-5,7-8H2,(H,32,33)(H2,28,30,31)/b15-10-	RNWIDHFRJFXZOI-GDNBJRDFSA-N
CHEMBL4578910	Nc1ncc(C(=O)NC2CCC(=Cc3cccc(Oc4ccc(C(F)(F)F)cn4)c3)CC2)cn1	InChI=1S/C24H22F3N5O2/c25-24(26,27)18-6-9-21(29-14-18)34-20-3-1-2-16(11-20)10-15-4-7-19(8-5-15)32-22(33)17-12-30-23(28)31-13-17/h1-3,6,9-14,19H,4-5,7-8H2,(H,32,33)(H2,28,30,31)/b15-10-/t19-/m0/s1	RNWIDHFRJFXZOI-XZGNNNQISA-N
CHEMBL1712217	Nc1nc(Cl)c(N)c(NCC2(CO)CC(CCc3ccccc3)C2)n1	InChI=1S/C18H24ClN5O/c19-15-14(20)16(24-17(21)23-15)22-10-18(11-25)8-13(9-18)7-6-12-4-2-1-3-5-12/h1-5,13,25H,6-11,20H2,(H3,21,22,23,24)	ZJPSPMADHAHMLP-UHFFFAOYSA-N
CHEMBL2009500	Nc1nc(Cl)c(N)c(NCC2(CO)CC(CCc3ccccc3)C2)n1	InChI=1S/C18H24ClN5O/c19-15-14(20)16(24-17(21)23-15)22-10-18(11-25)8-13(9-18)7-6-12-4-2-1-3-5-12/h1-5,13,25H,6-11,20H2,(H3,21,22,23,24)/t13?,18-	ZJPSPMADHAHMLP-XIHZTBBOSA-N
CHEMBL2027841	NCC1C[C@@]1(C(=O)N1CCCC1)c1ccccc1	InChI=1S/C15H20N2O/c16-11-13-10-15(13,12-6-2-1-3-7-12)14(18)17-8-4-5-9-17/h1-3,6-7,13H,4-5,8-11,16H2/t13?,15-/m1/s1	WDLBUKLHPSKQTF-AWKYBWMHSA-N
CHEMBL256447	NCC1C[C@@]1(C(=O)N1CCCC1)c1ccccc1	InChI=1S/C15H20N2O/c16-11-13-10-15(13,12-6-2-1-3-7-12)14(18)17-8-4-5-9-17/h1-3,6-7,13H,4-5,8-11,16H2	WDLBUKLHPSKQTF-UHFFFAOYSA-N
CHEMBL266347	NCC1OC(OC2C(CO)OC(OC3C(O)C(N)CC(N)C3OC3OC(CN)C(O)C(O)C3N)C2O)C(N)C(O)C1O	InChI=1S/C23H46N6O13/c24-2-7-13(32)15(34)10(28)21(37-7)40-18-6(27)1-5(26)12(31)20(18)42-23-17(36)19(9(4-30)39-23)41-22-11(29)16(35)14(33)8(3-25)38-22/h5-23,30-36H,1-4,24-29H2	PGBHMTALBVVCIT-UHFFFAOYSA-N
CHEMBL3754093	NCC1OC(OC2C(CO)OC(OC3C(O)C(N)CC(N)C3OC3OC(CN)C(O)C(O)C3N)C2O)C(N)C(O)C1O	InChI=1S/C23H46N6O13/c24-2-7-13(32)15(34)10(28)21(37-7)40-18-6(27)1-5(26)12(31)20(18)42-23-17(36)19(9(4-30)39-23)41-22-11(29)16(35)14(33)8(3-25)38-22/h5-23,30-36H,1-4,24-29H2/t5-,6+,7-,8?,9-,10-,11-,12+,13-,14-,15-,16-,17-,18-,19-,20-,21-,22-,23+/m1/s1	PGBHMTALBVVCIT-UFTIIHCESA-N
CHEMBL1162348	N=C(N)NN=C1C=CC(=NNC(=N)N)C=C1	InChI=1S/C8H12N8/c9-7(10)15-13-5-1-2-6(4-3-5)14-16-8(11)12/h1-4H,(H4,9,10,15)(H4,11,12,16)/b13-5-,14-6-	XRDACVXCOKISDA-GFIWHYBVSA-N
CHEMBL3250317	N=C(N)NN=C1C=CC(=NNC(=N)N)C=C1	InChI=1S/C8H12N8/c9-7(10)15-13-5-1-2-6(4-3-5)14-16-8(11)12/h1-4H,(H4,9,10,15)(H4,11,12,16)/b13-5-,14-6+	XRDACVXCOKISDA-FUJGBLOQSA-N
CHEMBL3609869	NC(=O)C12CC3CC(C1)C(NC(=O)C1(CNS(=O)(=O)c4ccccc4F)CC1)C(C3)C2	InChI=1S/C22H28FN3O4S/c23-16-3-1-2-4-17(16)31(29,30)25-12-21(5-6-21)20(28)26-18-14-7-13-8-15(18)11-22(9-13,10-14)19(24)27/h1-4,13-15,18,25H,5-12H2,(H2,24,27)(H,26,28)/t13?,14?,15?,18-,22?	LKHAHWGVPJFLCN-PZVDWXJSSA-N
CHEMBL3964174	NC(=O)C12CC3CC(C1)C(NC(=O)C1(CNS(=O)(=O)c4ccccc4F)CC1)C(C3)C2	InChI=1S/C22H28FN3O4S/c23-16-3-1-2-4-17(16)31(29,30)25-12-21(5-6-21)20(28)26-18-14-7-13-8-15(18)11-22(9-13,10-14)19(24)27/h1-4,13-15,18,25H,5-12H2,(H2,24,27)(H,26,28)	LKHAHWGVPJFLCN-UHFFFAOYSA-N
CHEMBL3609864	NC(=O)C12CC3CC(C1)C(NC(=O)C1(NS(=O)(=O)c4ccccc4F)CC1)C(C3)C2	InChI=1S/C21H26FN3O4S/c22-15-3-1-2-4-16(15)30(28,29)25-21(5-6-21)19(27)24-17-13-7-12-8-14(17)11-20(9-12,10-13)18(23)26/h1-4,12-14,17,25H,5-11H2,(H2,23,26)(H,24,27)/t12?,13?,14?,17-,20?	CGPSAYFSIYKTQP-UVBRCKCBSA-N
CHEMBL3979248	NC(=O)C12CC3CC(C1)C(NC(=O)C1(NS(=O)(=O)c4ccccc4F)CC1)C(C3)C2	InChI=1S/C21H26FN3O4S/c22-15-3-1-2-4-16(15)30(28,29)25-21(5-6-21)19(27)24-17-13-7-12-8-14(17)11-20(9-12,10-13)18(23)26/h1-4,12-14,17,25H,5-11H2,(H2,23,26)(H,24,27)	CGPSAYFSIYKTQP-UHFFFAOYSA-N
CHEMBL3103433	OC1C2CC3CC1CC(C2)C3(Cc1nnn[nH]1)c1ccc(-c2ccc(F)cc2)cc1	InChI=1S/C24H25FN4O/c25-21-7-3-15(4-8-21)14-1-5-18(6-2-14)24(13-22-26-28-29-27-22)19-9-16-10-20(24)12-17(11-19)23(16)30/h1-8,16-17,19-20,23,30H,9-13H2,(H,26,27,28,29)/t16?,17?,19?,20?,23-,24?	VNHSUICDFSZGBI-BHALRHKNSA-N
CHEMBL3103521	OC1C2CC3CC1CC(C2)C3(Cc1nnn[nH]1)c1ccc(-c2ccc(F)cc2)cc1	InChI=1S/C24H25FN4O/c25-21-7-3-15(4-8-21)14-1-5-18(6-2-14)24(13-22-26-28-29-27-22)19-9-16-10-20(24)12-17(11-19)23(16)30/h1-8,16-17,19-20,23,30H,9-13H2,(H,26,27,28,29)	VNHSUICDFSZGBI-UHFFFAOYSA-N
CHEMBL1464719	O=C1CC(c2ccccc2)CC(=O)C1=CNCCN1CCN(C(=O)Cc2ccccc2)CC1	InChI=1S/C27H31N3O3/c31-25-18-23(22-9-5-2-6-10-22)19-26(32)24(25)20-28-11-12-29-13-15-30(16-14-29)27(33)17-21-7-3-1-4-8-21/h1-10,20,23,28H,11-19H2/b24-20-	DFUPXCUMYQVTGP-GFMRDNFCSA-N
CHEMBL4445192	O=C1CC(c2ccccc2)CC(=O)C1=CNCCN1CCN(C(=O)Cc2ccccc2)CC1	InChI=1S/C27H31N3O3/c31-25-18-23(22-9-5-2-6-10-22)19-26(32)24(25)20-28-11-12-29-13-15-30(16-14-29)27(33)17-21-7-3-1-4-8-21/h1-10,20,23,28H,11-19H2/b24-20-/t23-/m0/s1	DFUPXCUMYQVTGP-ODMPFRHRSA-N
CHEMBL1979081	O=C1CCCC2C3CC(CN12)C1CCCCN1C3.[O-][Cl+3]([O-])([O-])O	InChI=1S/C15H24N2O.ClHO4/c18-15-6-3-5-14-11-8-12(10-17(14)15)13-4-1-2-7-16(13)9-11;2-1(3,4)5/h11-14H,1-10H2;(H,2,3,4,5)	DVZQTPMQQXAHSQ-UHFFFAOYSA-N
CHEMBL3186825	O=C1CCCC2C3CC(CN12)C1CCCCN1C3.[O-][Cl+3]([O-])([O-])O	InChI=1S/C15H24N2O.ClHO4/c18-15-6-3-5-14-11-8-12(10-17(14)15)13-4-1-2-7-16(13)9-11;2-1(3,4)5/h11-14H,1-10H2;2H	NSUNXMLCIPNHIJ-UHFFFAOYSA-N
CHEMBL2067974	Oc1cccc(-c2c3nc(c(-c4cccc(O)c4)c4ccc([nH]4)c(-c4cccc(O)c4)c4nc(c(-c5cccc(O)c5)c5ccc2[nH]5)CC4)C=C3)c1	InChI=1S/C44H32N4O4/c49-29-9-1-5-25(21-29)41-33-13-15-35(45-33)42(26-6-2-10-30(50)22-26)37-17-19-39(47-37)44(28-8-4-12-32(52)24-28)40-20-18-38(48-40)43(36-16-14-34(41)46-36)27-7-3-11-31(51)23-27/h1-17,19,21-24,46-47,49-52H,18,20H2/b41-33-,41-34?,42-35?,42-37-,43-36?,43-38-,44-39-,44-40-	LYPFDBRUNKHDGX-WQDIIJAESA-N
CHEMBL2067976	Oc1cccc(-c2c3nc(c(-c4cccc(O)c4)c4ccc([nH]4)c(-c4cccc(O)c4)c4nc(c(-c5cccc(O)c5)c5ccc2[nH]5)CC4)C=C3)c1	InChI=1S/C44H32N4O4/c49-29-9-1-5-25(21-29)41-33-13-15-35(45-33)42(26-6-2-10-30(50)22-26)37-17-19-39(47-37)44(28-8-4-12-32(52)24-28)40-20-18-38(48-40)43(36-16-14-34(41)46-36)27-7-3-11-31(51)23-27/h1-17,19,21-24,46-47,49-52H,18,20H2/b41-33-,41-34+,42-35?,42-37-,43-36?,43-38-,44-39-,44-40-	LYPFDBRUNKHDGX-JJVVIOMDSA-N
CHEMBL500576	Oc1cccc(-c2c3nc(c(-c4cccc(O)c4)c4ccc([nH]4)c(-c4cccc(O)c4)c4nc(c(-c5cccc(O)c5)c5ccc2[nH]5)CC4)C=C3)c1	InChI=1S/C44H32N4O4/c49-29-9-1-5-25(21-29)41-33-13-15-35(45-33)42(26-6-2-10-30(50)22-26)37-17-19-39(47-37)44(28-8-4-12-32(52)24-28)40-20-18-38(48-40)43(36-16-14-34(41)46-36)27-7-3-11-31(51)23-27/h1-17,19,21-24,46-47,49-52H,18,20H2/b41-33-,41-34-,42-35-,42-37-,43-36-,43-38-,44-39-,44-40-	LYPFDBRUNKHDGX-LWQDQPMZSA-N
CHEMBL471792	O=C1C(O)=C(C2CCC(c3ccc(Cl)cc3)CC2)C(=O)c2ccccc21	InChI=1S/C22H19ClO3/c23-16-11-9-14(10-12-16)13-5-7-15(8-6-13)19-20(24)17-3-1-2-4-18(17)21(25)22(19)26/h1-4,9-13,15,26H,5-8H2/t13-,15?	KUCQYCKVKVOKAY-AZZIRIGVSA-N
CHEMBL519462	O=C1C(O)=C(C2CCC(c3ccc(Cl)cc3)CC2)C(=O)c2ccccc21	InChI=1S/C22H19ClO3/c23-16-11-9-14(10-12-16)13-5-7-15(8-6-13)19-20(24)17-3-1-2-4-18(17)21(25)22(19)26/h1-4,9-13,15,26H,5-8H2	KUCQYCKVKVOKAY-UHFFFAOYSA-N
CHEMBL4080667	O=C(CC1(c2ccccc2)C2CC3CC1CC(C2)C3O)N1CC(O)C1	InChI=1S/C21H27NO3/c23-18-11-22(12-18)19(24)10-21(15-4-2-1-3-5-15)16-6-13-7-17(21)9-14(8-16)20(13)25/h1-5,13-14,16-18,20,23,25H,6-12H2/t13?,14?,16?,17?,20-,21?	OAAZMUGLOXGVNH-QKVOFEMESA-N
CHEMBL4086816	O=C(CC1(c2ccccc2)C2CC3CC1CC(C2)C3O)N1CC(O)C1	InChI=1S/C21H27NO3/c23-18-11-22(12-18)19(24)10-21(15-4-2-1-3-5-15)16-6-13-7-17(21)9-14(8-16)20(13)25/h1-5,13-14,16-18,20,23,25H,6-12H2	OAAZMUGLOXGVNH-UHFFFAOYSA-N
CHEMBL4069598	O=C(CC1(c2ccc(F)cc2)C2CC3CC1CC(C2)C3O)N1CC(O)C1	InChI=1S/C21H26FNO3/c22-17-3-1-14(2-4-17)21(9-19(25)23-10-18(24)11-23)15-5-12-6-16(21)8-13(7-15)20(12)26/h1-4,12-13,15-16,18,20,24,26H,5-11H2	SZLRYNWIWOWVSN-UHFFFAOYSA-N
CHEMBL4073762	O=C(CC1(c2ccc(F)cc2)C2CC3CC1CC(C2)C3O)N1CC(O)C1	InChI=1S/C21H26FNO3/c22-17-3-1-14(2-4-17)21(9-19(25)23-10-18(24)11-23)15-5-12-6-16(21)8-13(7-15)20(12)26/h1-4,12-13,15-16,18,20,24,26H,5-11H2/t12?,13?,15?,16?,20-,21?	SZLRYNWIWOWVSN-OOKBQVIVSA-N
CHEMBL4467998	O=C(NC1CCC(=Cc2cccc(Oc3ccc(C(F)(F)F)cn3)c2)CC1)c1cccnc1	InChI=1S/C25H22F3N3O2/c26-25(27,28)20-8-11-23(30-16-20)33-22-5-1-3-18(14-22)13-17-6-9-21(10-7-17)31-24(32)19-4-2-12-29-15-19/h1-5,8,11-16,21H,6-7,9-10H2,(H,31,32)/b17-13-/t21-/m0/s1	PAIPLWPUQXJMMT-YULVEUEDSA-N
CHEMBL4560227	O=C(NC1CCC(=Cc2cccc(Oc3ccc(C(F)(F)F)cn3)c2)CC1)c1cccnc1	InChI=1S/C25H22F3N3O2/c26-25(27,28)20-8-11-23(30-16-20)33-22-5-1-3-18(14-22)13-17-6-9-21(10-7-17)31-24(32)19-4-2-12-29-15-19/h1-5,8,11-16,21H,6-7,9-10H2,(H,31,32)/b17-13-	PAIPLWPUQXJMMT-LGMDPLHJSA-N
CHEMBL4593464	O=C(NC1CCC(=Cc2cccc(Oc3ccc(C(F)(F)F)cn3)c2)CC1)c1cccnc1	InChI=1S/C25H22F3N3O2/c26-25(27,28)20-8-11-23(30-16-20)33-22-5-1-3-18(14-22)13-17-6-9-21(10-7-17)31-24(32)19-4-2-12-29-15-19/h1-5,8,11-16,21H,6-7,9-10H2,(H,31,32)/b17-13-/t21-/m1/s1	PAIPLWPUQXJMMT-WYPWOVKWSA-N
CHEMBL1830034	O=C(O)C1CCC2(CC1)OOC1(OO2)C2CC3CC(C2)CC1C3	InChI=1S/C17H24O6/c18-15(19)12-1-3-16(4-2-12)20-22-17(23-21-16)13-6-10-5-11(8-13)9-14(17)7-10/h10-14H,1-9H2,(H,18,19)	QLBXWPYRCIWKCQ-UHFFFAOYSA-N
CHEMBL3613771	O=C(O)C1CCC2(CC1)OOC1(OO2)C2CC3CC(C2)CC1C3	InChI=1S/C17H24O6/c18-15(19)12-1-3-16(4-2-12)20-22-17(23-21-16)13-6-10-5-11(8-13)9-14(17)7-10/h10-14H,1-9H2,(H,18,19)/t10?,11?,12-,13?,14?,16-,17-	QLBXWPYRCIWKCQ-JLJHAJSOSA-N
CHEMBL221265	O=S(=O)(O)c1ccc(-c2c3nc(c(-c4ccc(S(=O)(=O)O)cc4)c4ccc([nH]4)c(-c4ccc(S(=O)(=O)O)cc4)c4nc(c(-c5ccc(S(=O)(=O)O)cc5)c5ccc2[nH]5)C=C4)C=C3)cc1	InChI=1S/C44H30N4O12S4/c49-61(50,51)29-9-1-25(2-10-29)41-33-17-19-35(45-33)42(26-3-11-30(12-4-26)62(52,53)54)37-21-23-39(47-37)44(28-7-15-32(16-8-28)64(58,59)60)40-24-22-38(48-40)43(36-20-18-34(41)46-36)27-5-13-31(14-6-27)63(55,56)57/h1-24,45,48H,(H,49,50,51)(H,52,53,54)(H,55,56,57)(H,58,59,60)/b41-33-,41-34-,42-35-,42-37-,43-36-,43-38-,44-39-,44-40-	PBHVCRIXMXQXPD-LWQDQPMZSA-N
CHEMBL2369102	O=S(=O)(O)c1ccc(-c2c3nc(c(-c4ccc(S(=O)(=O)O)cc4)c4ccc([nH]4)c(-c4ccc(S(=O)(=O)O)cc4)c4nc(c(-c5ccc(S(=O)(=O)O)cc5)c5ccc2[nH]5)C=C4)C=C3)cc1	InChI=1S/C44H30N4O12S4/c49-61(50,51)29-9-1-25(2-10-29)41-33-17-19-35(45-33)42(26-3-11-30(12-4-26)62(52,53)54)37-21-23-39(47-37)44(28-7-15-32(16-8-28)64(58,59)60)40-24-22-38(48-40)43(36-20-18-34(41)46-36)27-5-13-31(14-6-27)63(55,56)57/h1-24,45,48H,(H,49,50,51)(H,52,53,54)(H,55,56,57)(H,58,59,60)/b41-33-,41-34-,42-35?,42-37+,43-36?,43-38-,44-39+,44-40-	PBHVCRIXMXQXPD-RVRSNNOQSA-N
