# Supplementary material for: Graph isomorphism-based algorithm for cross-checking chemical and crystallographic descriptions
Source: J Cheminform. 2023 Feb 23;15:25. doi: 10.1186/s13321-023-00692-1 (PMC9948373; doi:10.1186/s13321-023-00692-1)
Supplement: Supplementary file 5 — Additional file 5. ChEMBL version 13 entries perceived as identical. [file 13321_2023_692_MOESM5_ESM.tab]

CHEMBL106860	272522	CNc1nc(Cl)nc2c1ncn2CC3[C@@H](COP(=O)(O)O)[C@H]3COP(=O)(O)O	InChI=1S/C12H18ClN5O8P2/c1-14-10-9-11(17-12(13)16-10)18(5-15-9)2-6-7(3-25-27(19,20)21)8(6)4-26-28(22,23)24/h5-8H,2-4H2,1H3,(H,14,16,17)(H2,19,20,21)(H2,22,23,24)/t6-,7-,8+	HXASCSAZFAJEGQ-WHUPJOBBSA-N
CHEMBL323265	272521	CNc1nc(Cl)nc2c1ncn2CC3[C@H](COP(=O)(O)O)[C@@H]3COP(=O)(O)O	InChI=1S/C12H18ClN5O8P2/c1-14-10-9-11(17-12(13)16-10)18(5-15-9)2-6-7(3-25-27(19,20)21)8(6)4-26-28(22,23)24/h5-8H,2-4H2,1H3,(H,14,16,17)(H2,19,20,21)(H2,22,23,24)/t6-,7+,8-	HXASCSAZFAJEGQ-RNLVFQAGSA-N
CHEMBL1213498	785342	CC[C@@H]1CC[C@]2(CC1)OO[C@@]3(CC[C@@]4(C)[C@H](C[C@@H](OC(=O)C)[C@H]5[C@@H]6CC[C@H]([C@H](C)CCC(=O)OC)[C@@]6(C)CC[C@H]45)C3)OO2	InChI=1S/C35H56O8/c1-7-24-12-16-34(17-13-24)40-42-35(43-41-34)19-18-32(4)25(21-35)20-29(39-23(3)36)31-27-10-9-26(22(2)8-11-30(37)38-6)33(27,5)15-14-28(31)32/h22,24-29,31H,7-21H2,1-6H3/t22-,24-,25-,26-,27+,28+,29-,31+,32+,33-,34-,35-/m1/s1	HHGWPSNIYNYHFI-VDJIHGHISA-N
CHEMBL1213499	785343	CC[C@@H]1CC[C@@]2(CC1)OO[C@]3(CC[C@@]4(C)[C@H](C[C@@H](OC(=O)C)[C@H]5[C@@H]6CC[C@H]([C@H](C)CCC(=O)OC)[C@@]6(C)CC[C@H]45)C3)OO2	InChI=1S/C35H56O8/c1-7-24-12-16-34(17-13-24)40-42-35(43-41-34)19-18-32(4)25(21-35)20-29(39-23(3)36)31-27-10-9-26(22(2)8-11-30(37)38-6)33(27,5)15-14-28(31)32/h22,24-29,31H,7-21H2,1-6H3/t22-,24-,25-,26-,27+,28+,29-,31+,32+,33-,34-,35+/m1/s1	HHGWPSNIYNYHFI-SLBVJMESSA-N
CHEMBL1213545	785389	CC[C@@H]1CC[C@@]2(CC1)OO[C@]3(CC[C@@]4(C)[C@H](C[C@@H](OC(=O)C)[C@H]5[C@@H]6CC[C@H]([C@H](C)CCC(=O)O)[C@@]6(C)CC[C@H]45)C3)OO2	InChI=1S/C34H54O8/c1-6-23-11-15-33(16-12-23)39-41-34(42-40-33)18-17-31(4)24(20-34)19-28(38-22(3)35)30-26-9-8-25(21(2)7-10-29(36)37)32(26,5)14-13-27(30)31/h21,23-28,30H,6-20H2,1-5H3,(H,36,37)/t21-,23-,24-,25-,26+,27+,28-,30+,31+,32-,33-,34-/m1/s1	PJWCSKUZBBGOKA-JDIKXEKESA-N
CHEMBL1213546	785390	CC[C@@H]1CC[C@]2(CC1)OO[C@@]3(CC[C@@]4(C)[C@H](C[C@@H](OC(=O)C)[C@H]5[C@@H]6CC[C@H]([C@H](C)CCC(=O)O)[C@@]6(C)CC[C@H]45)C3)OO2	InChI=1S/C34H54O8/c1-6-23-11-15-33(16-12-23)39-41-34(42-40-33)18-17-31(4)24(20-34)19-28(38-22(3)35)30-26-9-8-25(21(2)7-10-29(36)37)32(26,5)14-13-27(30)31/h21,23-28,30H,6-20H2,1-5H3,(H,36,37)/t21-,23-,24-,25-,26+,27+,28-,30+,31+,32-,33-,34+/m1/s1	PJWCSKUZBBGOKA-FNMALHOMSA-N
