# Supplementary material for: Graph isomorphism-based algorithm for cross-checking chemical and crystallographic descriptions
Source: J Cheminform. 2023 Feb 23;15:25. doi: 10.1186/s13321-023-00692-1 (PMC9948373; doi:10.1186/s13321-023-00692-1)
Supplement: Supplementary file 6 — Additional file 6. ChEMBL version 29 entries perceived as identical. [file 13321_2023_692_MOESM6_ESM.tab]

CHEMBL1213543	CC(=O)O[C@@H]1C[C@@H]2C[C@]3(CC[C@]2(C)[C@H]2CC[C@@]4(C)[C@@H](CC[C@@H]4[C@H](C)CCC(=O)O)[C@@H]21)OOC1(CC[C@@H](C)CC1)OO3	InChI=1S/C33H52O8/c1-20-10-14-32(15-11-20)38-40-33(41-39-32)17-16-30(4)23(19-33)18-27(37-22(3)34)29-25-8-7-24(21(2)6-9-28(35)36)31(25,5)13-12-26(29)30/h20-21,23-27,29H,6-19H2,1-5H3,(H,35,36)/t20-,21-,23-,24-,25+,26+,27-,29+,30+,31-,32-,33-/m1/s1	MFYZZEPZEDKCEX-ZJOPPBHESA-N
CHEMBL1213544	CC(=O)O[C@@H]1C[C@@H]2C[C@]3(CC[C@]2(C)[C@H]2CC[C@@]4(C)[C@@H](CC[C@@H]4[C@H](C)CCC(=O)O)[C@@H]21)OOC1(CC[C@H](C)CC1)OO3	InChI=1S/C33H52O8/c1-20-10-14-32(15-11-20)38-40-33(41-39-32)17-16-30(4)23(19-33)18-27(37-22(3)34)29-25-8-7-24(21(2)6-9-28(35)36)31(25,5)13-12-26(29)30/h20-21,23-27,29H,6-19H2,1-5H3,(H,35,36)/t20-,21-,23-,24-,25+,26+,27-,29+,30+,31-,32-,33+/m1/s1	MFYZZEPZEDKCEX-VMZSOVJXSA-N
CHEMBL1213300	CC(=O)O[C@@H]1C[C@@H]2C[C@]3(CC[C@]2(C)[C@H]2CC[C@@]4(C)[C@@H](CC[C@@H]4[C@H](C)CCC(N)=O)[C@@H]21)OOC1(CC[C@@H](C)CC1)OO3	InChI=1S/C33H53NO7/c1-20-10-14-32(15-11-20)38-40-33(41-39-32)17-16-30(4)23(19-33)18-27(37-22(3)35)29-25-8-7-24(21(2)6-9-28(34)36)31(25,5)13-12-26(29)30/h20-21,23-27,29H,6-19H2,1-5H3,(H2,34,36)/t20-,21-,23-,24-,25+,26+,27-,29+,30+,31-,32-,33-/m1/s1	JLJNHXHICRUBQC-ZJOPPBHESA-N
CHEMBL1213304	CC(=O)O[C@@H]1C[C@@H]2C[C@]3(CC[C@]2(C)[C@H]2CC[C@@]4(C)[C@@H](CC[C@@H]4[C@H](C)CCC(N)=O)[C@@H]21)OOC1(CC[C@H](C)CC1)OO3	InChI=1S/C33H53NO7/c1-20-10-14-32(15-11-20)38-40-33(41-39-32)17-16-30(4)23(19-33)18-27(37-22(3)35)29-25-8-7-24(21(2)6-9-28(34)36)31(25,5)13-12-26(29)30/h20-21,23-27,29H,6-19H2,1-5H3,(H2,34,36)/t20-,21-,23-,24-,25+,26+,27-,29+,30+,31-,32-,33+/m1/s1	JLJNHXHICRUBQC-VMZSOVJXSA-N
CHEMBL1213498	CC[C@H]1CCC2(CC1)OO[C@@]1(CC[C@]3(C)[C@H]4CC[C@@]5(C)[C@@H](CC[C@@H]5[C@H](C)CCC(=O)OC)[C@@H]4[C@H](OC(C)=O)C[C@@H]3C1)OO2	InChI=1S/C35H56O8/c1-7-24-12-16-34(17-13-24)40-42-35(43-41-34)19-18-32(4)25(21-35)20-29(39-23(3)36)31-27-10-9-26(22(2)8-11-30(37)38-6)33(27,5)15-14-28(31)32/h22,24-29,31H,7-21H2,1-6H3/t22-,24-,25-,26-,27+,28+,29-,31+,32+,33-,34-,35-/m1/s1	HHGWPSNIYNYHFI-VDJIHGHISA-N
CHEMBL1213499	CC[C@H]1CCC2(CC1)OO[C@]1(CC[C@]3(C)[C@H]4CC[C@@]5(C)[C@@H](CC[C@@H]5[C@H](C)CCC(=O)OC)[C@@H]4[C@H](OC(C)=O)C[C@@H]3C1)OO2	InChI=1S/C35H56O8/c1-7-24-12-16-34(17-13-24)40-42-35(43-41-34)19-18-32(4)25(21-35)20-29(39-23(3)36)31-27-10-9-26(22(2)8-11-30(37)38-6)33(27,5)15-14-28(31)32/h22,24-29,31H,7-21H2,1-6H3/t22-,24-,25-,26-,27+,28+,29-,31+,32+,33-,34-,35+/m1/s1	HHGWPSNIYNYHFI-SLBVJMESSA-N
CHEMBL1213545	CC[C@H]1CCC2(CC1)OO[C@@]1(CC[C@]3(C)[C@H]4CC[C@@]5(C)[C@@H](CC[C@@H]5[C@H](C)CCC(=O)O)[C@@H]4[C@H](OC(C)=O)C[C@@H]3C1)OO2	InChI=1S/C34H54O8/c1-6-23-11-15-33(16-12-23)39-41-34(42-40-33)18-17-31(4)24(20-34)19-28(38-22(3)35)30-26-9-8-25(21(2)7-10-29(36)37)32(26,5)14-13-27(30)31/h21,23-28,30H,6-20H2,1-5H3,(H,36,37)/t21-,23-,24-,25-,26+,27+,28-,30+,31+,32-,33-,34-/m1/s1	PJWCSKUZBBGOKA-JDIKXEKESA-N
CHEMBL1213546	CC[C@H]1CCC2(CC1)OO[C@]1(CC[C@]3(C)[C@H]4CC[C@@]5(C)[C@@H](CC[C@@H]5[C@H](C)CCC(=O)O)[C@@H]4[C@H](OC(C)=O)C[C@@H]3C1)OO2	InChI=1S/C34H54O8/c1-6-23-11-15-33(16-12-23)39-41-34(42-40-33)18-17-31(4)24(20-34)19-28(38-22(3)35)30-26-9-8-25(21(2)7-10-29(36)37)32(26,5)14-13-27(30)31/h21,23-28,30H,6-20H2,1-5H3,(H,36,37)/t21-,23-,24-,25-,26+,27+,28-,30+,31+,32-,33-,34+/m1/s1	PJWCSKUZBBGOKA-FNMALHOMSA-N
CHEMBL1213303	CCCNC(=O)CC[C@@H](C)[C@H]1CC[C@H]2[C@H]3[C@H](CC[C@@]21C)[C@@]1(C)CC[C@]2(C[C@H]1C[C@H]3OC(C)=O)OOC1(CC[C@H](C)CC1)OO2	InChI=1S/C36H59NO7/c1-7-20-37-31(39)11-8-24(3)27-9-10-28-32-29(14-15-34(27,28)6)33(5)18-19-36(22-26(33)21-30(32)40-25(4)38)43-41-35(42-44-36)16-12-23(2)13-17-35/h23-24,26-30,32H,7-22H2,1-6H3,(H,37,39)/t23-,24-,26-,27-,28+,29+,30-,32+,33+,34-,35-,36-/m1/s1	LPFHBFRCNVKHML-QNIHWDPTSA-N
CHEMBL1213307	CCCNC(=O)CC[C@@H](C)[C@H]1CC[C@H]2[C@H]3[C@H](CC[C@@]21C)[C@@]1(C)CC[C@]2(C[C@H]1C[C@H]3OC(C)=O)OOC1(CC[C@@H](C)CC1)OO2	InChI=1S/C36H59NO7/c1-7-20-37-31(39)11-8-24(3)27-9-10-28-32-29(14-15-34(27,28)6)33(5)18-19-36(22-26(33)21-30(32)40-25(4)38)43-41-35(42-44-36)16-12-23(2)13-17-35/h23-24,26-30,32H,7-22H2,1-6H3,(H,37,39)/t23-,24-,26-,27-,28+,29+,30-,32+,33+,34-,35-,36+/m1/s1	LPFHBFRCNVKHML-DTRWHLKFSA-N
CHEMBL1213306	CCNC(=O)CC[C@@H](C)[C@H]1CC[C@H]2[C@H]3[C@H](CC[C@@]21C)[C@@]1(C)CC[C@]2(C[C@H]1C[C@H]3OC(C)=O)OOC1(CC[C@@H](C)CC1)OO2	InChI=1S/C35H57NO7/c1-7-36-30(38)11-8-23(3)26-9-10-27-31-28(14-15-33(26,27)6)32(5)18-19-35(21-25(32)20-29(31)39-24(4)37)42-40-34(41-43-35)16-12-22(2)13-17-34/h22-23,25-29,31H,7-21H2,1-6H3,(H,36,38)/t22-,23-,25-,26-,27+,28+,29-,31+,32+,33-,34-,35+/m1/s1	QWSKZVZJUNRLOY-SDHLWVDBSA-N
CHEMBL1213302	CCNC(=O)CC[C@@H](C)[C@H]1CC[C@H]2[C@H]3[C@H](CC[C@@]21C)[C@@]1(C)CC[C@]2(C[C@H]1C[C@H]3OC(C)=O)OOC1(CC[C@H](C)CC1)OO2	InChI=1S/C35H57NO7/c1-7-36-30(38)11-8-23(3)26-9-10-27-31-28(14-15-33(26,27)6)32(5)18-19-35(21-25(32)20-29(31)39-24(4)37)42-40-34(41-43-35)16-12-22(2)13-17-34/h22-23,25-29,31H,7-21H2,1-6H3,(H,36,38)/t22-,23-,25-,26-,27+,28+,29-,31+,32+,33-,34-,35-/m1/s1	QWSKZVZJUNRLOY-AISVOISZSA-N
CHEMBL1213301	CNC(=O)CC[C@@H](C)[C@H]1CC[C@H]2[C@H]3[C@H](CC[C@@]21C)[C@@]1(C)CC[C@]2(C[C@H]1C[C@H]3OC(C)=O)OOC1(CC[C@H](C)CC1)OO2	InChI=1S/C34H55NO7/c1-21-11-15-33(16-12-21)39-41-34(42-40-33)18-17-31(4)24(20-34)19-28(38-23(3)36)30-26-9-8-25(22(2)7-10-29(37)35-6)32(26,5)14-13-27(30)31/h21-22,24-28,30H,7-20H2,1-6H3,(H,35,37)/t21-,22-,24-,25-,26+,27+,28-,30+,31+,32-,33-,34-/m1/s1	UACTUOADDMGMCR-OITNAHAESA-N
CHEMBL1213305	CNC(=O)CC[C@@H](C)[C@H]1CC[C@H]2[C@H]3[C@H](CC[C@@]21C)[C@@]1(C)CC[C@]2(C[C@H]1C[C@H]3OC(C)=O)OOC1(CC[C@@H](C)CC1)OO2	InChI=1S/C34H55NO7/c1-21-11-15-33(16-12-21)39-41-34(42-40-33)18-17-31(4)24(20-34)19-28(38-23(3)36)30-26-9-8-25(22(2)7-10-29(37)35-6)32(26,5)14-13-27(30)31/h21-22,24-28,30H,7-20H2,1-6H3,(H,35,37)/t21-,22-,24-,25-,26+,27+,28-,30+,31+,32-,33-,34+/m1/s1	UACTUOADDMGMCR-GRCYKASYSA-N
CHEMBL1512909	C=C/C1=C/Cc2ccccc2C(C[N+](=O)[O-])C(C(=O)OC)(C(=O)OC)C1	InChI=1S/C19H21NO6/c1-4-13-9-10-14-7-5-6-8-15(14)16(12-20(23)24)19(11-13,17(21)25-2)18(22)26-3/h4-9,16H,1,10-12H2,2-3H3/b13-9-	LQJWLPILMCPRCM-LCYFTJDESA-N
CHEMBL2068737	C=CC1=CCc2ccccc2C(C[N+](=O)[O-])C(C(=O)OC)(C(=O)OC)C1	InChI=1S/C19H21NO6/c1-4-13-9-10-14-7-5-6-8-15(14)16(12-20(23)24)19(11-13,17(21)25-2)18(22)26-3/h4-9,16H,1,10-12H2,2-3H3	LQJWLPILMCPRCM-UHFFFAOYSA-N
